# Supplementary material for: Increased levels of mitochondrial import factor Mia40 prevent the aggregation of polyQ proteins in the cytosol
Source: EMBO J. 2021 Jun 30;40(16):e107913. doi: 10.15252/embj.2021107913 (PMC8365258; doi:10.15252/embj.2021107913)
Supplement: Supplementary file 3 — Table EV1 [file EMBJ-40-e107913-s007.xlsx]

## Sheet: Yeast Strains
Table EV1 - yeast strains
Identifier	Genotype	Name	Short Name	Reference
HHY003	MATa ura3-52 lys2-801_amber ade2-101_ochre trp1-Δ63 his3-Δ200 leu2-Δ1	YPH499	WT	Sikorski and Hieter 1989
HHY0392	MATa his3Δ1 leu2Δ0 lys2Δ0 ura3Δ0 [ρ+]	BY4742	WT	Euroscarf
HHY0688	MATa ura3-52 lys2-801_amber ade2-101_ochre trp1-Δ63 his3-Δ200 leu2-Δ1 mia40promoter::GAL10	GAL-Mia40		Terzyiska et al., 2004
HHY1909	MATa ura3-52 lys2-801_amber ade2-101_ochre trp1-Δ63 his3-Δ200 leu2-Δ1 mia40promoter::GAL10	GAL-Mia40(N)		This study
HHY1330	MATa ura3-52 lys2-80 ade2-101 trp1-63 his3-200 leu2-1 mia40::ADE2 (pFL39-FOMP2-8ts/mia40-3)	mia40-3		Chacinska et. al, 2004
NA	MATα his3Δ1 leu2D0 lys2D0 ura3D0 rnq1D::KanR	BY4742Drnq1	Drnq1	Euroscarf
HHY1910	YPH499 MATa ura3-52 lys2-801_amber ade2-101_ochre trp1-Δ63 his3-Δ200 leu2-Δ1 RNQ1::KanR	YPH499Drnq1	Drnq1	This study
HHY1911	GAL-Mia40 MATa ura3-52 lys2-801_amber ade2-101_ochre trp1-Δ63 his3-Δ200 leu2-Δ1 mia40pr::GAL10pr RNQ1::KanR	GAL-Mia40Drnq1		This study
HHY1912	MATa ura3-52 lys2-801_amber ade2-101_ochre trp1-Δ63 his3-Δ200 leu2-Δ1 RNQ1-HA-natNT2	YPH499 Rnq1-HA	WT	This study
HHY1913	MATa ura3-52 lys2-801_amber ade2-101_ochre trp1-Δ63 his3-Δ200 leu2-Δ1 mia40promoter::GAL10 RNQ1-HA-natNT2	GAL-Mia40 Rnq1-HA	GAL-Mia40	This study
NA	MATa ade2‐101 his3‐200 leu2‐1 ura3‐52 trp1‐63 lys2‐801 arg4::kanMX4 4xHSE-YFP::LEU2	YPH499-HSE-YFP	WT	This study
NA	MATa ade2‐101 his3‐200 leu2‐1 ura3‐52 trp1‐63 lys2‐801 arg4::kanMX4 4xHSE-YFP::LEU2 mia40pr::GAL10	GAL-Mia40-HSE-YFP	GAL-Mia40	This study
NA	BY4742 MATa his3D1 leu2D0 lys2D0 ura3D0 [ρ0]	BY4742 rho0	rho0	This study
HHY1908	MATa ura3-52 lys2-801_amber ade2-101_ochre trp1-Δ63 his3-Δ200 leu2-Δ1 pRS425	YPH499+pRS425	WT+empty	This study
HHY1906	MATa ura3-52 lys2-801_amber ade2-101_ochre trp1-Δ63 his3-Δ200 leu2-Δ1 pAG425GAL-Q25-EGFP	YPH499+pAG425GAL-Q25-GFP	WT+Q25	This study
HHY1907	MATa ura3-52 lys2-801_amber ade2-101_ochre trp1-Δ63 his3-Δ200 leu2-Δ1 pAG425GAL-Q97-EGFP	YPH499+pAG425GAL-Q97-GFP	WT+Q97	This study
HHY1914	MATa ade2‐101 his3‐200 leu2‐1 ura3‐52 trp1‐63 lys2‐80 pRS316 pRS425	YPH499+pRS316+pRS425	WT+empty	This study
HHY1915	MATa ade2‐101 his3‐200 leu2‐1 ura3‐52 trp1‐63 lys2‐80 pRS316 pAG425GAL-Q25-EGFP	YPH499+pRS316+Q25-GFP	WT+Q25	This study
HHY1916	MATa ade2‐101 his3‐200 leu2‐1 ura3‐52 trp1‐63 lys2‐80 pRS316 pAG425GAL-Q97-EGFP	YPH499+pRS316+Q97-GFP	WT+Q97	This study
HHY1917	MATa ura3-52 lys2-801_amber ade2-101_ochre trp1-Δ63 his3-Δ200 leu2-Δ1 mia40promoter::GAL10 pRS316-Mia40 pRS425	GAL-Mia40+pRS316-Mia40+pRS425	GAL-Mia40+empty	This study
HHY1918	MATa ura3-52 lys2-801_amber ade2-101_ochre trp1-Δ63 his3-Δ200 leu2-Δ1 mia40promoter::GAL10 pRS316-Mia40 pAG425GAL-Q25-EGFP	GAL-Mia40+pRS316-Mia40+Q25-GFP	GAL-Mia40+Q25	This study
HHY1919	MATa ura3-52 lys2-801_amber ade2-101_ochre trp1-Δ63 his3-Δ200 leu2-Δ1 mia40promoter::GAL10 pRS316-Mia40 pAG425GAL-Q97-EGFP	GAL-Mia40+pRS316-Mia40+Q97-GFP	GAL-Mia40+Q97	This study
NA	MATa ura3-52 lys2-801_amber ade2-101_ochre trp1-Δ63 his3-Δ200 leu2-Δ1 p425GALL-Q25-GFP	YPH499+p425GALL-Q25-GFP	WT+Q25-GFP	This study
NA	MATa ura3-52 lys2-801_amber ade2-101_ochre trp1-Δ63 his3-Δ200 leu2-Δ1 p425GALL-Q103-GFP	YPH499+p425GALL-Q103-GFP	WT+Q103-GFP	This study
NA	MATa ura3-52 lys2-80 ade2-101 trp1-63 his3-200 leu2-1 mia40::ADE2 (pFL39-FOMP2-8ts/mia40-3) p425GALL-Q25-GFP	mia40-3+p425GALL-Q25-GFP	mia40-3+Q25-GFP	This study
NA	MATa ura3-52 lys2-80 ade2-101 trp1-63 his3-200 leu2-1 mia40::ADE2 (pFL39-FOMP2-8ts/mia40-3) p425GALL-Q103-GFP	mia40-3+p425GALL-Q103-GFP	mia40-3+Q103-GFP	This study
HHY1904	MATa ura3-52 lys2-80 ade2-101 trp1-63 his3-200 leu2-1 mia40::ADE2 (pFL39-FOMP2-8ts/mia40-3) pAG425GAL-Q97-EGFP	mia40-3+pAG425GAL-Q97-GFP	mia40-3+Q97-GFP	This study
HHY1905	MATa ura3-52 lys2-80 ade2-101 trp1-63 his3-200 leu2-1 mia40::ADE2 (pFL39-FOMP2-8ts/mia40-3) pRS425	mia40-3+pRS425	mia40-3+empty	This study
NA	MATa ura3-52 lys2-801_amber ade2-101_ochre trp1-Δ63 his3-Δ200 leu2-Δ1 pYX232-mtmCherry pAG425GAL-Q97-EGFP	YPH499+mtmCherry+pAG425GAL-Q97-GFP		This study
NA	MATa ura3-52 lys2-801_amber ade2-101_ochre trp1-Δ63 his3-Δ200 leu2-Δ1 mia40promoter::GAL10 pRS316-Mia40 pRS425	GAL-Mia40(N)+pRS316-Mia40+pRS425	GAL-Mia40(N)+empty	This study
NA	MATa ura3-52 lys2-801_amber ade2-101_ochre trp1-Δ63 his3-Δ200 leu2-Δ1 mia40promoter::GAL10 pRS316-Mia40 pAG425GAL-Q97-EGFP	GAL-Mia40(N)+pRS316-Mia40+pAG425GAL-Q97-GFP	GAL-Mia40(N)+Q97	This study
NA	MATa ura3-52 lys2-801_amber ade2-101_ochre trp1-Δ63 his3-Δ200 leu2-Δ1 pAG423GAL-Mia40cyt pRS425	YPH499+pAG423GAL-Mia40cyt+pRS425	Mia40 cytosolic + empty	This study
NA	MATa ura3-52 lys2-801_amber ade2-101_ochre trp1-Δ63 his3-Δ200 leu2-Δ1 pAG423GAL-Mia40cyt pAG425GAL-Q25-EGFP	YPH499+pAG423GAL-Mia40cyt+pAG425GAL-Q25-GFP	Mia40 cytosolic + Q25	This study
NA	MATa ura3-52 lys2-801_amber ade2-101_ochre trp1-Δ63 his3-Δ200 leu2-Δ1 pAG423GAL-Mia40cyt pAG425GAL-Q97-EGFP	YPH499+pAG423GAL-Mia40cyt+pAG425GAL-Q97-GFP	Mia40 cytosolic + Q97	This study
HHY1920	MATa ura3-52 lys2-801_amber ade2-101_ochre trp1-Δ63 his3-Δ200 leu2-Δ1 pRS316 pYX233	YPH499+pRS316+pYX233	WT	This study
HHY1921	MATa ura3-52 lys2-801_amber ade2-101_ochre trp1-Δ63 his3-Δ200 leu2-Δ1 pRS316 pYX233-Aac2	YPH499+pRS316+pYX233-Aac2	WT+Aac2	This study
HHY1923	MATa ura3-52 lys2-801_amber ade2-101_ochre trp1-Δ63 his3-Δ200 leu2-Δ1 mia40promoter::GAL10 pRS316-Mia40 pYX233	GAL-Mia40+pRS316-Mia40+pYX233	GAL-Mia40	This study
HHY1924	MATa ura3-52 lys2-801_amber ade2-101_ochre trp1-Δ63 his3-Δ200 leu2-Δ1 mia40promoter::GAL10 pRS316-Mia40 pYX233-Aac2	GAL-Mia40+pRS316-Mia40+pYX233-Aac2	GAL-Mia40+Aac2	This study
NA	YPH499 MATa ura3-52 lys2-801_amber ade2-101_ochre trp1-Δ63 his3-Δ200 leu2-Δ1 RNQ1::KanR pRS316 pAG425GAL-Q25-GFP	YPH499Drnq1+pRS316+pAG425GAL-Q25-GFP	Drnq1+Q25	This study
NA	YPH499 MATa ura3-52 lys2-801_amber ade2-101_ochre trp1-Δ63 his3-Δ200 leu2-Δ1 RNQ1::KanR pRS316 pAG425GAL-Q97-GFP	YPH499Drnq1+pRS316+pAG425GAL-Q97-GFP	Drnq1+Q97	This study
NA	GAL-Mia40 MATa ura3-52 lys2-801_amber ade2-101_ochre trp1-Δ63 his3-Δ200 leu2-Δ1 mia40pr::GAL10pr RNQ1::KanR pRS316-Mia40 pAG425GAL-Q25-EGFP	GAL-Mia40Drnq1+pRS316-Mia40+pAG425GAL-Q25-GFP	GAL-Mia40Drnq1+Q25	This study
NA	GAL-Mia40 MATa ura3-52 lys2-801_amber ade2-101_ochre trp1-Δ63 his3-Δ200 leu2-Δ1 mia40pr::GAL10pr RNQ1::KanR pRS316-Mia40 pAG425GAL-Q97-EGFP	GAL-Mia40Drnq1+pRS316-Mia40+pAG425GAL-Q97-GFP	GAL-Mia40Drnq1+Q97	This study
HHY1885	MATa ura3-52 lys2-801_amber ade2-101_ochre trp1-Δ63 his3-Δ200 leu2-Δ1 pRS313-Oxa1-Ura3 pAG425GPD-SNCA	YPH499+pRS313-Oxa1-Ura3+pAG425GPD-SNCA	WT+SNCA	This study
HHY1886	MATa ura3-52 lys2-801_amber ade2-101_ochre trp1-Δ63 his3-Δ200 leu2-Δ1 pRS313-Oxa1-Ura3 pAG425GPD-FUS	YPH499+pRS313-Oxa1-Ura3+pAG425GPD-FUS	WT+FUS	This study
HHY1888	MATa ura3-52 lys2-801_amber ade2-101_ochre trp1-Δ63 his3-Δ200 leu2-Δ1 pRS313-Oxa1-Ura3 pAG425GPD-EGFP	YPH499+pRS313-Oxa1-Ura3+pAG425GPD-EGFP	WT+EGFP	This study
HHY1890	MATa ura3-52 lys2-801_amber ade2-101_ochre trp1-Δ63 his3-Δ200 leu2-Δ1 pRS313-Oxa1-Ura3 pAG425GPD-ccdB	YPH499+pRS313-Oxa1-Ura3+pAG425GPD-ccdB	WT+empty	This study
NA	MATa his3Δ1 leu2Δ0 lys2Δ0 ura3Δ0 [ρ+] pRS313-Oxa1-Ura3	BY4742+pRS313-Oxa1-Ura3	WT+Oxa1-Ura3	This study
NA	MATa his3Δ1 leu2Δ0 lys2Δ0 ura3Δ0 [ρ+] pRS313-D5-Oxa1-Ura3	BY4742+pRS313-D5-Oxa1-Ura3	WT+D5-Oxa1-Ura3	This study
NA	MATa his3Δ1 leu2Δ0 lys2Δ0 ura3Δ0 [ρ+] pRS313-DN-Oxa1-Ura3	BY4742+pRS313-DN-Oxa1-Ura3	WT+DN-Oxa1-Ura3	This study
HHY1891	MATa his3Δ1 leu2Δ0 lys2Δ0 ura3Δ0 [ρ+] pRS313-Oxa1-Ura3 pAG425GPD-TDP-43	BY4742+pRS313-Oxa1-Ura3+pAG425GPD-TDP-43	WT+TDP-43	This study
HHY1892	MATa his3Δ1 leu2Δ0 lys2Δ0 ura3Δ0 [ρ+] pRS313-Oxa1-Ura3 pAG425GPD-TDP-43-Q331K	BY4742+pRS313-Oxa1-Ura3+pAG425GPD-TDP-43-Q331K	WT+TDP-43-Q331K	This study
HHY1893	MATa his3Δ1 leu2Δ0 lys2Δ0 ura3Δ0 [ρ+] pRS313-Oxa1-Ura3 pAG425GPD-Q25-EGFP	BY4742+pRS313-Oxa1-Ura3+pAG425GPD-Q25-GFP	WT+Q25-GFP	This study
HHY1894	MATa his3Δ1 leu2Δ0 lys2Δ0 ura3Δ0 [ρ+] pRS313-Oxa1-Ura3 pAG425GPD-Q97-EGFP	BY4742+pRS313-Oxa1-Ura3+pAG425GPD-Q97-GFP	WT+Q97-GFP	This study
NA	MATa ade2‐101 his3‐200 leu2‐1 ura3‐52 trp1‐63 lys2‐80 pRS316 pRS424	YPH499+pRS316+pRS424	WT+empty	This study
NA	MATa ade2‐101 his3‐200 leu2‐1 ura3‐52 trp1‐63 lys2‐80 pRS316 pAG424GAL-Q25-EGFPnF	YPH499+pRS316+pAG424GAL-Q25-EGFPnF	WT+Q25	This study
NA	MATa ade2‐101 his3‐200 leu2‐1 ura3‐52 trp1‐63 lys2‐80 pRS316 pAG424GAL-Q97-EGFPnF	YPH499+pRS316+pAG424GAL-Q97-EGFPnF	WT+Q97	This study
NA	MATa ura3-52 lys2-801_amber ade2-101_ochre trp1-Δ63 his3-Δ200 leu2-Δ1 mia40pr::GAL10pr pRS316-Mia40 pRS424	GAL-Mia40+pRS316-Mia40+pRS424	GAL-Mia40+empty	This study
NA	MATa ura3-52 lys2-801_amber ade2-101_ochre trp1-Δ63 his3-Δ200 leu2-Δ1 mia40pr::GAL10pr pRS316-Mia40 pAG424GAL-Q25-EGFPnF	GAL-Mia40+pRS316-Mia40+pAG424GAL-Q25-EGFPnF	GAL-Mia40+Q25	This study
NA	MATa ura3-52 lys2-801_amber ade2-101_ochre trp1-Δ63 his3-Δ200 leu2-Δ1 mia40pr::GAL10pr pRS316-Mia40 pAG424GAL-Q97-EGFPnF	GAL-Mia40+pRS316-Mia40+pAG424GAL-Q97-EGFPnF	GAL-Mia40+Q97	This study
HHY1981	MATa ura3-52 lys2-801_amber ade2-101_ochre trp1-Δ63 his3-Δ200 leu2-Δ1 pYX142-Oxa1-GFP11 pYX122-Ssa1-GFP1-10 pAG424GAL-ccdB	YPH499+pYX142-Oxa1-GFP11+pYX122-Ssa1+pAG424GAL-ccdB	WT OXA/SSA +ev	This study
HHY1982	MATa ura3-52 lys2-801_amber ade2-101_ochre trp1-Δ63 his3-Δ200 leu2-Δ1 pYX142-Oxa1-GFP11 pYX122-Ssa1-GFP1-10 pAG424GAL-Q97-EGFPnF	YPH499+pYX142-Oxa1-GFP11+pYX122-Ssa1+pAG424GAL-Q97-EGFPnF	WT OXA/SSA +Q97	This study
HHY1983	MATa ura3-52 lys2-801_amber ade2-101_ochre trp1-Δ63 his3-Δ200 leu2-Δ1 pYX142-Erv1-GFP11 pYX122-Ssa1-GFP1-10 pAG424GAL-ccdB	YPH499+pYX142-Erv1-GFP11+pYX122-Ssa1+pAG424GAL-ccdB	WT ERV/SSA +ev	This study
HHY1984	MATa ura3-52 lys2-801_amber ade2-101_ochre trp1-Δ63 his3-Δ200 leu2-Δ1 pYX142-Erv1-GFP11 pYX122-Ssa1-GFP1-10 pAG424GAL-Q97-EGFPnF	YPH499+pYX142-Erv1-GFP11+pYX122-Ssa1+pAG424GAL-Q97-EGFPnF	WT ERV/SSA +Q97	This study
HHY1985	MATa ura3-52 lys2-801_amber ade2-101_ochre trp1-Δ63 his3-Δ200 leu2-Δ1 pYX142-Oxa1-GFP11 pYX122-Mia40-GFP1-10 pAG424GAL-Q97-EGFPnF	YPH499+pYX142-Oxa1-GFP11+pYX122-Mia40+pAG424GAL-Q97-EGFPnF	WT OXA/MIA +Q97	This study
HHY1952	MATa ura3-52 lys2-801_amber ade2-101_ochre trp1-Δ63 his3-Δ200 leu2-Δ1 mia40pr::GAL10pr pRS316-Mia40 pYX233	YPH499 GAL-Mia40+pRS316-Mia40 + pYX233 empty	GAL-Mia40+empty	This study
HHY1953	MATa ura3-52 lys2-801_amber ade2-101_ochre trp1-Δ63 his3-Δ200 leu2-Δ1 mia40pr::GAL10pr pRS316-Mia40 pYX233 b2-DHFR	YPH499 GAL-Mia40+pRS316-Mia40 + pYX233 b2-DHFR	GAL-Mia40+b2-DHFR	This study
HHY1954	MATa ura3-52 lys2-801_amber ade2-101_ochre trp1-Δ63 his3-Δ200 leu2-Δ1 mia40pr::GAL10pr pRS316-Mia40 pYX233 b2D-DHFR	YPH499 GAL-Mia40+pRS316-Mia40 + pYX233 b2D-DHFR	GAL-Mia40+b2D-DHFR	This study
HHY1955	MATa ura3-52 lys2-801_amber ade2-101_ochre trp1-Δ63 his3-Δ200 leu2-Δ1 mia40pr::GAL10pr pRS316-Mia40 pYX233 cytosolic DHFR	YPH499 GAL-Mia40+pRS316-Mia40 + pYX233 cytosolic DHFR	GAL-Mia40+cyt	This study
HHY1976	MATa ura3-52 lys2-801_amber ade2-101_ochre trp1-Δ63 his3-Δ200 leu2-Δ1 pRS316 pYX233	YPH499 WT+pRS316 empty + pYX233 empty	GAL-Mia40+empty	This study
HHY1977	MATa ura3-52 lys2-801_amber ade2-101_ochre trp1-Δ63 his3-Δ200 leu2-Δ1 pRS316 pYX233 b2-DHFR	YPH499 WT+pRS316 empty + pYX233 b2-DHFR	GAL-Mia40+b2-DHFR	This study
HHY1978	MATa ura3-52 lys2-801_amber ade2-101_ochre trp1-Δ63 his3-Δ200 leu2-Δ1 pRS316 pYX233 b2D-DHFR	YPH499 WT+pRS316 empty + pYX233 b2D-DHFR	GAL-Mia40+b2D-DHFR	This study
HHY1979	MATa ura3-52 lys2-801_amber ade2-101_ochre trp1-Δ63 his3-Δ200 leu2-Δ1 pRS316 pYX233 cytosolic DHFR	YPH499 WT+pRS316 empty + pYX233 cytosolic DHFR	GAL-Mia40+cyt	This study
HHY1957	MATa ade2‐101 his3‐200 leu2‐1 ura3‐52 trp1‐63 lys2‐80 pRS316 pAG424GAL-Q97-EGFPnF pYX233-Tom20	YPH499+pRS316+pAG424GAL-Q97-EGFPnF+pYX233-Tom20	WT+Q97+Tom20	This study
HHY1958	MATa ade2‐101 his3‐200 leu2‐1 ura3‐52 trp1‐63 lys2‐80 pRS316 pAG424GAL-Q97-EGFPnF pYX233-Tom22	YPH499+pRS316+pAG424GAL-Q97-EGFPnF+pYX233-Tom20	WT+Q97+Tom22	This study
HHY1959	MATa ade2‐101 his3‐200 leu2‐1 ura3‐52 trp1‐63 lys2‐80 pRS316 pAG424GAL-Q97-EGFPnF pYX233-Tom40	YPH499+pRS316+pAG424GAL-Q97-EGFPnF+pYX233-Tom20	WT+Q97+Tom40	This study
HHY1960	MATa ade2‐101 his3‐200 leu2‐1 ura3‐52 trp1‐63 lys2‐80 pRS316 pAG424GAL-Q97-EGFPnF pYX233-Tim50	YPH499+pRS316+pAG424GAL-Q97-EGFPnF+pYX233-Tom20	WT+Q97+Tim50	This study
HHY1961	MATa ade2‐101 his3‐200 leu2‐1 ura3‐52 trp1‐63 lys2‐80 pRS316 pAG424GAL-Q97-EGFPnF pYX233-Erv1	YPH499+pRS316+pAG424GAL-Q97-EGFPnF+pYX233-Tom20	WT+Q97+Erv1	This study
HHY1962	MATa ade2‐101 his3‐200 leu2‐1 ura3‐52 trp1‐63 lys2‐80 pRS316 pAG424GAL-Q97-EGFPnF pYX233-Tim9	YPH499+pRS316+pAG424GAL-Q97-EGFPnF+pYX233-Tom20	WT+Q97+Tim9	This study
HHY1963	MATa ade2‐101 his3‐200 leu2‐1 ura3‐52 trp1‐63 lys2‐80 pRS316 pAG424GAL-Q97-EGFPnF pYX233-Tim54	YPH499+pRS316+pAG424GAL-Q97-EGFPnF+pYX233-Tom20	WT+Q97+Tim54	This study
HHY1964	MATa ade2‐101 his3‐200 leu2‐1 ura3‐52 trp1‐63 lys2‐80 pRS316 pAG424GAL-Q97-EGFPnF pYX233-Sam50	YPH499+pRS316+pAG424GAL-Q97-EGFPnF+pYX233-Tom20	WT+Q97+Sam50	This study
HHY1965	MATa ade2‐101 his3‐200 leu2‐1 ura3‐52 trp1‐63 lys2‐80 pRS316 pAG424GAL-Q97-EGFPnF pYX233-Sam35	YPH499+pRS316+pAG424GAL-Q97-EGFPnF+pYX233-Tom20	WT+Q97+Sam35	This study
HHY1966	MATa ade2‐101 his3‐200 leu2‐1 ura3‐52 trp1‐63 lys2‐80 pRS316 pAG424GAL-Q97-EGFPnF pYX233-Sam37	YPH499+pRS316+pAG424GAL-Q97-EGFPnF+pYX233-Tom20	WT+Q97+Sam37	This study
HHY1967	MATa ade2‐101 his3‐200 leu2‐1 ura3‐52 trp1‐63 lys2‐80 pRS316 pAG424GAL-Q97-EGFPnF pYX233-Hsp104	YPH499+pRS316+pAG424GAL-Q97-EGFPnF+pYX233-Tom20	WT+Q97+Hsp104	This study
HHY1968	MATa ade2‐101 his3‐200 leu2‐1 ura3‐52 trp1‐63 lys2‐80 pRS316 pAG424GAL-Q97-EGFPnF hsp104::NAT	YPH499+pRS316+pAG424GAL-Q97-EGFPnF	WT+Q97 Dhsp104	This study
HHY1969	MATa ura3-52 lys2-801_amber ade2-101_ochre trp1-Δ63 his3-Δ200 leu2-Δ1 mia40pr::GAL10pr pRS316-Mia40 pAG424GAL-Q97-EGFPnF hsp104::NAT	GAL-Mia40+pRS316-Mia40+pAG424GAL-Q97-EGFPnF	GAL-Mia40+Q97 Dhsp104	This study
HHY1970	Tom40::ADE2 pFL39-Tom40-18 pAG424GAL-Q97-EGFPnF	Tom40-18+pAG424GAL-Q97-EGFPnF	Tom40-18+Q97	This study
HHY1971	Tom40::ADE2 pFL39-Tom40-25 pAG424GAL-Q97-EGFPnF	Tom40-25+pAG424GAL-Q97-EGFPnF	Tom40-25+Q97	This study
HHY1972	MATa	Tim10-2+pAG424GAL-Q97-EGFPnF	Tim10-2+Q97	This study
HHY1973		Erv1ts+pAG424GAL-Q97-EGFPnF	Erv1ts+Q97	This study
HHY1974		Hsp60ts+pAG424GAL-Q97-EGFPnF	Hsp60ts+Q97	This study
HHY1975		YPH499+pAG424GAL-Q97-EGFPnF	YPH499+Q97	This study
