# Supplementary material for: Increased levels of mitochondrial import factor Mia40 prevent the aggregation of polyQ proteins in the cytosol
Source: EMBO J. 2021 Jun 30;40(16):e107913. doi: 10.15252/embj.2021107913 (PMC8365258; doi:10.15252/embj.2021107913)
Supplement: Supplementary file 5 — Dataset EV1 [file EMBJ-40-e107913-s010.xlsx]

## Sheet: Legend
	Dataset EV1.	Mass Spectrometry data comparing the NP-40-soluble proteomes of Q97-GFP and Q25-GFP-expressing WT cells (A) or Gal-Mia40 and WT cells, both expressing Q97-GFP (B). Proteomes were analyzed after 4.5 hours of Q97/Q25 expression
	gene_name	Standard gene name
	protein_id	Uniprot identifier
	description	Description of gene name
	logFC	log2 fold change of protein levels (Q97/Q25 in A, Gal-Mia40/WT in B)
	AveExpr	average log2 signal sum over all samples (as measure of overall protein abundance)
	t	t statistics for indicated comparison
	pvalue.limma	p value for differential expression analysis as calculated by the limma package
	fdr.limma	false discovery rate (p value, adjusted for multiple testing) for differential expression analysis as calculated by the limma package
	pvalue.fdrtool	p value for differential expression analysis as calculated by the fdrtool package
	qval.fdrtool	false discovery rate (p value, adjusted for multiple testing) for differential expression analysis as calculated by the fdrtool package
	comparison	samples that were compared in the differential expression analysis
	hit_annotation_method	method (limma or fdrtool) that was chosen for annotation of hits
	pvalue	p value for differential expression analysis as calculated by the package that was chosen for hit annotation. Identical to pvalue.limma (A) or pvalue.fdrtool (B)
	fdr	false discovery rate (p value, adjusted for multiple testing) for differential expression analysis as calculated by the package that was chosen for hit annotation. Identical to either pvalue.limma (A) or pvalue.fdrtool (B)
	hit_annotation	Annotation as hit, candidate or no hit, based on the following criteria: Hit: log2FC >= 0.585, fdr <= 0.05; Candidate: log2FC >= 0.485, fdr <= 0.2

## Sheet: A - Q97 vs Q25
gene_name	protein_id	description	logFC	AveExpr	t	pvalue.limma	fdr.limma	pvalue.fdrtool	qval.fdrtool	comparison	hit_annotation_method	pvalue	fdr	hit_annotation
HMX1	P32339	Heme-binding protein HMX1 OS=Saccharomyces cerevisiae (strain ATCC 204508 / S288c) GN=HMX1 PE=2 SV=3	1.44436	24.2429	14.8919	2.18383e-08	5.88762e-05	3.71791e-11	9.89753e-08	WT_Q97_4.5h - WT_Q25_4.5h	limma	2.18383e-08	5.88762e-05	hit
YHR033W	P38690	Uncharacterized protein YHR033W OS=Saccharomyces cerevisiae (strain ATCC 204508 / S288c) GN=YHR033W PE=3 SV=1	-0.691165	26.6806	-11.5249	2.77559e-07	0.000309338	3.06667e-07	0.000386366	WT_Q97_4.5h - WT_Q25_4.5h	limma	2.77559e-07	0.000309338	hit
CKS1	P20486	Cyclin-dependent kinases regulatory subunit OS=Saccharomyces cerevisiae (strain ATCC 204508 / S288c) GN=CKS1 PE=1 SV=1	-0.589051	23.8102	-11.2735	3.44218e-07	0.000309338	5.51042e-07	0.00048898	WT_Q97_4.5h - WT_Q25_4.5h	limma	3.44218e-07	0.000309338	hit
ECM29	P38737	Proteasome component ECM29 OS=Saccharomyces cerevisiae (strain ATCC 204508 / S288c) GN=ECM29 PE=1 SV=1	0.450633	26.9275	9.56785	1.66854e-06	0.000704695	2.13769e-05	0.00941647	WT_Q97_4.5h - WT_Q25_4.5h	limma	1.66854e-06	0.000704695	no hit
CUP1	P0CX80|P0CX81	Copper metallothionein 1-1 OS=Saccharomyces cerevisiae (strain ATCC 204508 / S288c) GN=CUP1-1 PE=1 SV=1|Copper metallothionein 1-2 OS=Saccharomyces cerevisiae (strain ATCC 204508 / S288c) GN=CUP1-2 PE=1 SV=1	1.10564	25.9415	9.49839	1.78787e-06	0.000704695	2.45224e-05	0.0100385	WT_Q97_4.5h - WT_Q25_4.5h	limma	1.78787e-06	0.000704695	hit
UFD1	P53044	Ubiquitin fusion degradation protein 1 OS=Saccharomyces cerevisiae (strain ATCC 204508 / S288c) GN=UFD1 PE=1 SV=1	0.416391	25.806	9.44124	1.89303e-06	0.000704695	2.74364e-05	0.0105411	WT_Q97_4.5h - WT_Q25_4.5h	limma	1.89303e-06	0.000704695	no hit
PST1	Q12355	Cell wall mannoprotein PST1 OS=Saccharomyces cerevisiae (strain ATCC 204508 / S288c) GN=PST1 PE=1 SV=1	1.4443	24.1168	9.42912	1.91618e-06	0.000704695	2.80953e-05	0.0106463	WT_Q97_4.5h - WT_Q25_4.5h	limma	1.91618e-06	0.000704695	hit
NSA2	P40078	Ribosome biogenesis protein NSA2 OS=Saccharomyces cerevisiae (strain ATCC 204508 / S288c) GN=NSA2 PE=1 SV=1	-0.608917	24.833	-9.24522	2.30788e-06	0.000704695	4.01364e-05	0.0121627	WT_Q97_4.5h - WT_Q25_4.5h	limma	2.30788e-06	0.000704695	hit
MKT1	P40850	Protein MKT1 OS=Saccharomyces cerevisiae (strain ATCC 204508 / S288c) GN=MKT1 PE=1 SV=2	-0.499576	25.012	-9.22647	2.35247e-06	0.000704695	4.16083e-05	0.0123074	WT_Q97_4.5h - WT_Q25_4.5h	limma	2.35247e-06	0.000704695	candidate
FPR3	P38911	FK506-binding nuclear protein OS=Saccharomyces cerevisiae (strain ATCC 204508 / S288c) GN=FPR3 PE=1 SV=2	-0.501054	25.294	-8.95952	3.09952e-06	0.000710881	6.89775e-05	0.0156399	WT_Q97_4.5h - WT_Q25_4.5h	limma	3.09952e-06	0.000710881	candidate
HHT1	P61830	Histone H3 OS=Saccharomyces cerevisiae (strain ATCC 204508 / S288c) GN=HHT1 PE=1 SV=2	-1.14465	25.3981	-8.94029	3.16252e-06	0.000710881	7.1499e-05	0.0158703	WT_Q97_4.5h - WT_Q25_4.5h	limma	3.16252e-06	0.000710881	hit
CCR4	P31384	Glucose-repressible alcohol dehydrogenase transcriptional effector OS=Saccharomyces cerevisiae (strain ATCC 204508 / S288c) GN=CCR4 PE=1 SV=2	-0.473598	25.743	-8.93979	3.16416e-06	0.000710881	7.15649e-05	0.0158762	WT_Q97_4.5h - WT_Q25_4.5h	limma	3.16416e-06	0.000710881	no hit
ADI1	Q03677	1,2-dihydroxy-3-keto-5-methylthiopentene dioxygenase OS=Saccharomyces cerevisiae (strain ATCC 204508 / S288c) GN=ADI1 PE=1 SV=1	0.448411	25.7986	8.76063	3.82278e-06	0.000779911	9.96524e-05	0.0194803	WT_Q97_4.5h - WT_Q25_4.5h	limma	3.82278e-06	0.000779911	no hit
CYB5	P40312	Cytochrome b5 OS=Saccharomyces cerevisiae (strain ATCC 204508 / S288c) GN=CYB5 PE=1 SV=2	0.828045	25.5012	8.68549	4.142e-06	0.000779911	0.00011429	0.0210388	WT_Q97_4.5h - WT_Q25_4.5h	limma	4.142e-06	0.000779911	hit
SSE2	P32590	Heat shock protein homolog SSE2 OS=Saccharomyces cerevisiae (strain ATCC 204508 / S288c) GN=SSE2 PE=1 SV=3	0.412338	27.7652	8.64213	4.33927e-06	0.000779911	0.000123637	0.0219423	WT_Q97_4.5h - WT_Q25_4.5h	limma	4.33927e-06	0.000779911	no hit
HHF1	P02309	Histone H4 OS=Saccharomyces cerevisiae (strain ATCC 204508 / S288c) GN=HHF1 PE=1 SV=2	-1.03408	27.0088	-8.391	5.70181e-06	0.000916829	0.00019358	0.0305064	WT_Q97_4.5h - WT_Q25_4.5h	limma	5.70181e-06	0.000916829	hit
YJL132W	P47014	Uncharacterized protein YJL132W OS=Saccharomyces cerevisiae (strain ATCC 204508 / S288c) GN=YJL132W PE=4 SV=1	-0.581061	21.8574	-8.37844	5.78119e-06	0.000916829	0.00019791	0.0309739	WT_Q97_4.5h - WT_Q25_4.5h	limma	5.78119e-06	0.000916829	candidate
NOP53	Q12080	Ribosome biogenesis protein NOP53 OS=Saccharomyces cerevisiae (strain ATCC 204508 / S288c) GN=NOP53 PE=1 SV=1	-0.776184	23.9326	-8.28151	6.43532e-06	0.000963868	0.000234502	0.0346818	WT_Q97_4.5h - WT_Q25_4.5h	limma	6.43532e-06	0.000963868	hit
ARE2	P53629	Sterol O-acyltransferase 2 OS=Saccharomyces cerevisiae (strain ATCC 204508 / S288c) GN=ARE2 PE=1 SV=1	0.402225	26.2198	8.09094	7.96748e-06	0.00113054	0.000325685	0.0433472	WT_Q97_4.5h - WT_Q25_4.5h	limma	7.96748e-06	0.00113054	no hit
ACO2	P39533	Homocitrate dehydratase, mitochondrial OS=Saccharomyces cerevisiae (strain ATCC 204508 / S288c) GN=ACO2 PE=1 SV=1	0.718221	25.1574	7.85015	1.04924e-05	0.00123503	0.000488458	0.055158	WT_Q97_4.5h - WT_Q25_4.5h	limma	1.04924e-05	0.00123503	hit
SRP54	P20424	Signal recognition particle subunit SRP54 OS=Saccharomyces cerevisiae (strain ATCC 204508 / S288c) GN=SRP54 PE=1 SV=2	-0.431923	26.3606	-7.83917	1.06265e-05	0.00123503	0.000497444	0.0557067	WT_Q97_4.5h - WT_Q25_4.5h	limma	1.06265e-05	0.00123503	no hit
PUB1	P32588	Nuclear and cytoplasmic polyadenylated RNA-binding protein PUB1 OS=Saccharomyces cerevisiae (strain ATCC 204508 / S288c) GN=PUB1 PE=1 SV=4	-0.385168	26.2316	-7.83139	1.07227e-05	0.00123503	0.000503901	0.0560953	WT_Q97_4.5h - WT_Q25_4.5h	limma	1.07227e-05	0.00123503	no hit
SER2	P42941	Phosphoserine phosphatase OS=Saccharomyces cerevisiae (strain ATCC 204508 / S288c) GN=SER2 PE=1 SV=1	0.391257	25.2897	7.80299	1.10817e-05	0.00123503	0.00052815	0.0575146	WT_Q97_4.5h - WT_Q25_4.5h	limma	1.10817e-05	0.00123503	no hit
SUP35	P05453	Eukaryotic peptide chain release factor GTP-binding subunit OS=Saccharomyces cerevisiae (strain ATCC 204508 / S288c) GN=SUP35 PE=1 SV=1	-0.654378	26.9189	-7.7912	1.12345e-05	0.00123503	0.000538525	0.0581031	WT_Q97_4.5h - WT_Q25_4.5h	limma	1.12345e-05	0.00123503	hit
HSP104	P31539	Heat shock protein 104 OS=Saccharomyces cerevisiae (strain ATCC 204508 / S288c) GN=HSP104 PE=1 SV=2	0.659146	29.2693	7.77469	1.14525e-05	0.00123503	0.000553389	0.0589275	WT_Q97_4.5h - WT_Q25_4.5h	limma	1.14525e-05	0.00123503	hit
CMP2	P14747	Serine/threonine-protein phosphatase 2B catalytic subunit A2 OS=Saccharomyces cerevisiae (strain ATCC 204508 / S288c) GN=CMP2 PE=1 SV=2	0.351663	25.4554	7.66226	1.30633e-05	0.00135457	0.000665173	0.0674722	WT_Q97_4.5h - WT_Q25_4.5h	limma	1.30633e-05	0.00135457	no hit
OPI10	Q08202	Protein OPI10 OS=Saccharomyces cerevisiae (strain ATCC 204508 / S288c) GN=OPI10 PE=1 SV=1	0.437389	25.8152	7.6023	1.40211e-05	0.00140004	0.000733044	0.0722759	WT_Q97_4.5h - WT_Q25_4.5h	limma	1.40211e-05	0.00140004	no hit
CDC39	P25655	General negative regulator of transcription subunit 1 OS=Saccharomyces cerevisiae (strain ATCC 204508 / S288c) GN=CDC39 PE=1 SV=3	-0.411648	26.6959	-7.46105	1.65909e-05	0.00159746	0.000919152	0.0851139	WT_Q97_4.5h - WT_Q25_4.5h	limma	1.65909e-05	0.00159746	no hit
SLT2	Q00772	Mitogen-activated protein kinase SLT2/MPK1 OS=Saccharomyces cerevisiae (strain ATCC 204508 / S288c) GN=SLT2 PE=1 SV=2	0.459678	23.3492	7.40032	1.78483e-05	0.00165928	0.00101191	0.0909465	WT_Q97_4.5h - WT_Q25_4.5h	limma	1.78483e-05	0.00165928	no hit
FES1	P38260	Hsp70 nucleotide exchange factor FES1 OS=Saccharomyces cerevisiae (strain ATCC 204508 / S288c) GN=FES1 PE=1 SV=1	0.572791	25.3751	7.3324	1.93777e-05	0.00172344	0.00112587	0.097659	WT_Q97_4.5h - WT_Q25_4.5h	limma	1.93777e-05	0.00172344	candidate
PBP1	P53297	PAB1-binding protein 1 OS=Saccharomyces cerevisiae (strain ATCC 204508 / S288c) GN=PBP1 PE=1 SV=1	-0.614382	25.7587	-7.31395	1.9817e-05	0.00172344	0.00115881	0.0995124	WT_Q97_4.5h - WT_Q25_4.5h	limma	1.9817e-05	0.00172344	hit
HSP78	P33416	Heat shock protein 78, mitochondrial OS=Saccharomyces cerevisiae (strain ATCC 204508 / S288c) GN=HSP78 PE=1 SV=2	0.42521	28.1033	7.14214	2.44656e-05	0.00202842	0.00151126	0.120398	WT_Q97_4.5h - WT_Q25_4.5h	limma	2.44656e-05	0.00202842	no hit
YDL157C	Q12082	Uncharacterized protein YDL157C, mitochondrial OS=Saccharomyces cerevisiae (strain ATCC 204508 / S288c) GN=YDL157C PE=1 SV=1	-0.491044	23.988	-7.10959	2.54724e-05	0.00202842	0.00158827	0.124567	WT_Q97_4.5h - WT_Q25_4.5h	limma	2.54724e-05	0.00202842	candidate
GYP7	P48365	GTPase-activating protein GYP7 OS=Saccharomyces cerevisiae (strain ATCC 204508 / S288c) GN=GYP7 PE=1 SV=1	0.28946	25.7118	7.10616	2.5581e-05	0.00202842	0.00159658	0.125009	WT_Q97_4.5h - WT_Q25_4.5h	limma	2.5581e-05	0.00202842	no hit
RPN1	P38764	26S proteasome regulatory subunit RPN1 OS=Saccharomyces cerevisiae (strain ATCC 204508 / S288c) GN=RPN1 PE=1 SV=3	0.280235	27.8999	7.04561	2.75834e-05	0.00212471	0.00175024	0.133124	WT_Q97_4.5h - WT_Q25_4.5h	limma	2.75834e-05	0.00212471	no hit
HTA1|HTA2	P04911|P04912	Histone H2A.1 OS=Saccharomyces cerevisiae (strain ATCC 204508 / S288c) GN=HTA1 PE=1 SV=2|Histone H2A.2 OS=Saccharomyces cerevisiae (strain ATCC 204508 / S288c) GN=HTA2 PE=1 SV=2	-0.639199	24.6835	-6.93903	3.15305e-05	0.00236129	0.00205414	0.148759	WT_Q97_4.5h - WT_Q25_4.5h	limma	3.15305e-05	0.00236129	hit
FAA1	P30624	Long-chain-fatty-acid--CoA ligase 1 OS=Saccharomyces cerevisiae (strain ATCC 204508 / S288c) GN=FAA1 PE=1 SV=1	0.318833	27.5298	6.84422	3.55555e-05	0.00259075	0.00236438	0.163248	WT_Q97_4.5h - WT_Q25_4.5h	limma	3.55555e-05	0.00259075	no hit
HSP82	P02829	ATP-dependent molecular chaperone HSP82 OS=Saccharomyces cerevisiae (strain ATCC 204508 / S288c) GN=HSP82 PE=1 SV=1	0.583953	27.1639	6.81169	3.70616e-05	0.00262942	0.00248037	0.168324	WT_Q97_4.5h - WT_Q25_4.5h	limma	3.70616e-05	0.00262942	candidate
LSM12	P38828	Protein LSM12 OS=Saccharomyces cerevisiae (strain ATCC 204508 / S288c) GN=LSM12 PE=1 SV=1	-0.382995	25.2244	-6.76314	3.9438e-05	0.00268768	0.00266315	0.17598	WT_Q97_4.5h - WT_Q25_4.5h	limma	3.9438e-05	0.00268768	no hit
EMI1	Q04406	Early meiotic induction protein 1 OS=Saccharomyces cerevisiae (strain ATCC 204508 / S288c) GN=EMI1 PE=3 SV=1	-0.351359	24.3273	-6.75452	3.98766e-05	0.00268768	0.00269684	0.177347	WT_Q97_4.5h - WT_Q25_4.5h	limma	3.98766e-05	0.00268768	no hit
MOT2	P34909	General negative regulator of transcription subunit 4 OS=Saccharomyces cerevisiae (strain ATCC 204508 / S288c) GN=MOT2 PE=1 SV=1	-0.383329	25.1609	-6.7321	4.10427e-05	0.00269881	0.00278635	0.180917	WT_Q97_4.5h - WT_Q25_4.5h	limma	4.10427e-05	0.00269881	no hit
SSA4	P22202	Heat shock protein SSA4 OS=Saccharomyces cerevisiae (strain ATCC 204508 / S288c) GN=SSA4 PE=1 SV=3	0.905668	25.8189	6.60029	4.86851e-05	0.00312512	0.0033698	0.209792	WT_Q97_4.5h - WT_Q25_4.5h	limma	4.86851e-05	0.00312512	hit
SLA1	P32790	Actin cytoskeleton-regulatory complex protein SLA1 OS=Saccharomyces cerevisiae (strain ATCC 204508 / S288c) GN=SLA1 PE=1 SV=1	-0.557333	25.3445	-6.55069	5.19452e-05	0.00318972	0.00361668	0.221306	WT_Q97_4.5h - WT_Q25_4.5h	limma	5.19452e-05	0.00318972	candidate
HHO1	P53551	Histone H1 OS=Saccharomyces cerevisiae (strain ATCC 204508 / S288c) GN=HHO1 PE=1 SV=1	-1.16783	25.6536	-6.54904	5.20578e-05	0.00318972	0.00362518	0.221696	WT_Q97_4.5h - WT_Q25_4.5h	limma	5.20578e-05	0.00318972	hit
GET4	Q12125	Golgi to ER traffic protein 4 OS=Saccharomyces cerevisiae (strain ATCC 204508 / S288c) GN=GET4 PE=1 SV=1	-0.32291	25.2129	-6.50535	5.51323e-05	0.00330304	0.00385671	0.232562	WT_Q97_4.5h - WT_Q25_4.5h	limma	5.51323e-05	0.00330304	no hit
HEM1	P09950	5-aminolevulinate synthase, mitochondrial OS=Saccharomyces cerevisiae (strain ATCC 204508 / S288c) GN=HEM1 PE=1 SV=1	-0.55688	26.3111	-6.44474	5.97238e-05	0.00350034	0.00420009	0.24813	WT_Q97_4.5h - WT_Q25_4.5h	limma	5.97238e-05	0.00350034	candidate
MET13	P53128	Methylenetetrahydrofolate reductase 2 OS=Saccharomyces cerevisiae (strain ATCC 204508 / S288c) GN=MET13 PE=1 SV=2	-0.361645	26.4466	-6.39131	6.41137e-05	0.00367767	0.00452559	0.262316	WT_Q97_4.5h - WT_Q25_4.5h	limma	6.41137e-05	0.00367767	no hit
GTS1	P40956	Protein GTS1 OS=Saccharomyces cerevisiae (strain ATCC 204508 / S288c) GN=GTS1 PE=1 SV=2	-0.505111	25.8454	-6.33211	6.93847e-05	0.00389711	0.00491273	0.278505	WT_Q97_4.5h - WT_Q25_4.5h	limma	6.93847e-05	0.00389711	candidate
SRP72	P38688	Signal recognition particle subunit SRP72 OS=Saccharomyces cerevisiae (strain ATCC 204508 / S288c) GN=SRP72 PE=1 SV=2	-0.409638	26.8804	-6.24911	7.75746e-05	0.00409638	0.00550609	0.301985	WT_Q97_4.5h - WT_Q25_4.5h	limma	7.75746e-05	0.00409638	no hit
SOL3	P38858	6-phosphogluconolactonase 3 OS=Saccharomyces cerevisiae (strain ATCC 204508 / S288c) GN=SOL3 PE=1 SV=2	-0.437886	26.2434	-6.23822	7.87237e-05	0.00409638	0.00558855	0.305128	WT_Q97_4.5h - WT_Q25_4.5h	limma	7.87237e-05	0.00409638	no hit
RFC1	P38630	Replication factor C subunit 1 OS=Saccharomyces cerevisiae (strain ATCC 204508 / S288c) GN=RFC1 PE=1 SV=1	-0.516098	25.5717	-6.23317	7.92623e-05	0.00409638	0.00562713	0.306589	WT_Q97_4.5h - WT_Q25_4.5h	limma	7.92623e-05	0.00409638	candidate
DRS1	P32892	ATP-dependent RNA helicase DRS1 OS=Saccharomyces cerevisiae (strain ATCC 204508 / S288c) GN=DRS1 PE=1 SV=2	-0.385305	24.7742	-6.21161	8.16096e-05	0.00409638	0.00579478	0.312865	WT_Q97_4.5h - WT_Q25_4.5h	limma	8.16096e-05	0.00409638	no hit
NDI1	P32340	Rotenone-insensitive NADH-ubiquinone oxidoreductase, mitochondrial OS=Saccharomyces cerevisiae (strain ATCC 204508 / S288c) GN=NDI1 PE=1 SV=1	0.320384	27.664	6.19606	8.33486e-05	0.00409638	0.00591847	0.317423	WT_Q97_4.5h - WT_Q25_4.5h	limma	8.33486e-05	0.00409638	no hit
GLT1	Q12680	Glutamate synthase [NADH] OS=Saccharomyces cerevisiae (strain ATCC 204508 / S288c) GN=GLT1 PE=1 SV=2	-0.282361	28.9303	-6.17699	8.55354e-05	0.00409638	0.00607337	0.323047	WT_Q97_4.5h - WT_Q25_4.5h	limma	8.55354e-05	0.00409638	no hit
CBK1	P53894	Serine/threonine-protein kinase CBK1 OS=Saccharomyces cerevisiae (strain ATCC 204508 / S288c) GN=CBK1 PE=1 SV=1	-0.325965	24.2023	-6.16648	8.67668e-05	0.00409638	0.00616029	0.326163	WT_Q97_4.5h - WT_Q25_4.5h	limma	8.67668e-05	0.00409638	no hit
SGM1	P47166	Protein SGM1 OS=Saccharomyces cerevisiae (strain ATCC 204508 / S288c) GN=SGM1 PE=1 SV=1	0.3804	25.0017	6.15886	8.76706e-05	0.00409638	0.00622395	0.328426	WT_Q97_4.5h - WT_Q25_4.5h	limma	8.76706e-05	0.00409638	no hit
ZPR1	P53303	Zinc finger protein ZPR1 OS=Saccharomyces cerevisiae (strain ATCC 204508 / S288c) GN=ZPR1 PE=1 SV=1	0.375997	26.8487	6.1496	8.87843e-05	0.00409638	0.00630223	0.331189	WT_Q97_4.5h - WT_Q25_4.5h	limma	8.87843e-05	0.00409638	no hit
KTR1	P27810	Alpha-1,2 mannosyltransferase KTR1 OS=Saccharomyces cerevisiae (strain ATCC 204508 / S288c) GN=KTR1 PE=1 SV=1	-0.355725	26.8769	-6.13356	9.07482e-05	0.00409638	0.00643983	0.335991	WT_Q97_4.5h - WT_Q25_4.5h	limma	9.07482e-05	0.00409638	no hit
NOT5	Q12514	General negative regulator of transcription subunit 5 OS=Saccharomyces cerevisiae (strain ATCC 204508 / S288c) GN=NOT5 PE=1 SV=1	-0.387345	24.9293	-6.12382	9.19632e-05	0.00409638	0.00652468	0.338917	WT_Q97_4.5h - WT_Q25_4.5h	limma	9.19632e-05	0.00409638	no hit
HMG1	P12683	3-hydroxy-3-methylglutaryl-coenzyme A reductase 1 OS=Saccharomyces cerevisiae (strain ATCC 204508 / S288c) GN=HMG1 PE=1 SV=1	0.324963	26.6421	6.1234	9.20166e-05	0.00409638	0.00652841	0.339045	WT_Q97_4.5h - WT_Q25_4.5h	limma	9.20166e-05	0.00409638	no hit
EPS1	P40557	ER-retained PMA1-suppressing protein 1 OS=Saccharomyces cerevisiae (strain ATCC 204508 / S288c) GN=EPS1 PE=1 SV=1	-0.239218	26.3186	-6.1181	9.26852e-05	0.00409638	0.006575	0.340641	WT_Q97_4.5h - WT_Q25_4.5h	limma	9.26852e-05	0.00409638	no hit
BUD20	Q08004	Bud site selection protein 20 OS=Saccharomyces cerevisiae (strain ATCC 204508 / S288c) GN=BUD20 PE=1 SV=1	-0.644152	23.5096	-6.09778	9.52982e-05	0.00414393	0.00675651	0.346783	WT_Q97_4.5h - WT_Q25_4.5h	limma	9.52982e-05	0.00414393	hit
MYO5	Q04439	Myosin-5 OS=Saccharomyces cerevisiae (strain ATCC 204508 / S288c) GN=MYO5 PE=1 SV=1	0.270512	25.9456	6.08034	9.76058e-05	0.00417691	0.006916	0.352087	WT_Q97_4.5h - WT_Q25_4.5h	limma	9.76058e-05	0.00417691	no hit
RPS7A	P26786	40S ribosomal protein S7-A OS=Saccharomyces cerevisiae (strain ATCC 204508 / S288c) GN=RPS7A PE=1 SV=4	-0.332027	25.6282	-5.93415	0.000119462	0.00503235	0.00839075	0.397334	WT_Q97_4.5h - WT_Q25_4.5h	limma	0.000119462	0.00503235	no hit
OLE1	P21147	Acyl-CoA desaturase 1 OS=Saccharomyces cerevisiae (strain ATCC 204508 / S288c) GN=OLE1 PE=1 SV=2	-0.336981	25.7179	-5.90312	0.000124744	0.00509496	0.00873781	0.407078	WT_Q97_4.5h - WT_Q25_4.5h	limma	0.000124744	0.00509496	no hit
RTT103	Q05543	Regulator of Ty1 transposition protein 103 OS=Saccharomyces cerevisiae (strain ATCC 204508 / S288c) GN=RTT103 PE=1 SV=1	0.267961	23.923	5.8949	0.000126186	0.00509496	0.00883192	0.409667	WT_Q97_4.5h - WT_Q25_4.5h	limma	0.000126186	0.00509496	no hit
FKS1	P38631	1,3-beta-glucan synthase component FKS1 OS=Saccharomyces cerevisiae (strain ATCC 204508 / S288c) GN=FKS1 PE=1 SV=2	-0.295029	26.0807	-5.88803	0.000127404	0.00509496	0.00891123	0.41183	WT_Q97_4.5h - WT_Q25_4.5h	limma	0.000127404	0.00509496	no hit
DEF1	P35732	RNA polymerase II degradation factor 1 OS=Saccharomyces cerevisiae (strain ATCC 204508 / S288c) GN=DEF1 PE=1 SV=1	-0.397564	26.5648	-5.88186	0.000128508	0.00509496	0.00898298	0.413774	WT_Q97_4.5h - WT_Q25_4.5h	limma	0.000128508	0.00509496	no hit
IML2	P47031	Mitochondrial outer membrane protein IML2 OS=Saccharomyces cerevisiae (strain ATCC 204508 / S288c) GN=IML2 PE=1 SV=1	0.355493	26.8057	5.85067	0.00013425	0.00524549	0.00935374	0.423618	WT_Q97_4.5h - WT_Q25_4.5h	limma	0.00013425	0.00524549	no hit
DRE2	P36152	Fe-S cluster assembly protein DRE2 OS=Saccharomyces cerevisiae (strain ATCC 204508 / S288c) GN=DRE2 PE=1 SV=1	0.530735	24.3101	5.84015	0.000136249	0.00524755	0.0094819	0.426944	WT_Q97_4.5h - WT_Q25_4.5h	limma	0.000136249	0.00524755	candidate
EBP2	P36049	rRNA-processing protein EBP2 OS=Saccharomyces cerevisiae (strain ATCC 204508 / S288c) GN=EBP2 PE=1 SV=1	-0.479453	25.5593	-5.80809	0.000142539	0.00541245	0.00988203	0.437086	WT_Q97_4.5h - WT_Q25_4.5h	limma	0.000142539	0.00541245	no hit
SWA2	Q06677	Auxilin-like clathrin uncoating factor SWA2 OS=Saccharomyces cerevisiae (strain ATCC 204508 / S288c) GN=SWA2 PE=1 SV=1	0.27271	24.7566	5.79687	0.000144812	0.00542242	0.0100256	0.440637	WT_Q97_4.5h - WT_Q25_4.5h	limma	0.000144812	0.00542242	no hit
SPT8	P38915	Transcription factor SPT8 OS=Saccharomyces cerevisiae (strain ATCC 204508 / S288c) GN=SPT8 PE=1 SV=1	0.432645	23.8722	5.73454	0.000158168	0.00566049	0.0108572	0.460361	WT_Q97_4.5h - WT_Q25_4.5h	limma	0.000158168	0.00566049	no hit
NOC2	P39744	Nucleolar complex protein 2 OS=Saccharomyces cerevisiae (strain ATCC 204508 / S288c) GN=NOC2 PE=1 SV=2	-0.442724	26.3669	-5.73243	0.000158642	0.00566049	0.0108863	0.461028	WT_Q97_4.5h - WT_Q25_4.5h	limma	0.000158642	0.00566049	no hit
SLK19	Q08581	Kinetochore protein SLK19 OS=Saccharomyces cerevisiae (strain ATCC 204508 / S288c) GN=SLK19 PE=1 SV=1	0.303001	24.9905	5.73061	0.000159055	0.00566049	0.0109117	0.461605	WT_Q97_4.5h - WT_Q25_4.5h	limma	0.000159055	0.00566049	no hit
RPL9B	P51401	60S ribosomal protein L9-B OS=Saccharomyces cerevisiae (strain ATCC 204508 / S288c) GN=RPL9B PE=1 SV=1	-0.491316	23.9192	-5.72834	0.000159569	0.00566049	0.0109433	0.462324	WT_Q97_4.5h - WT_Q25_4.5h	limma	0.000159569	0.00566049	candidate
PCT1	P13259	Choline-phosphate cytidylyltransferase OS=Saccharomyces cerevisiae (strain ATCC 204508 / S288c) GN=PCT1 PE=1 SV=2	-0.30578	23.9597	-5.69427	0.000167494	0.00586448	0.0114266	0.473083	WT_Q97_4.5h - WT_Q25_4.5h	limma	0.000167494	0.00586448	no hit
WHI3	P34761	Protein WHI3 OS=Saccharomyces cerevisiae (strain ATCC 204508 / S288c) GN=WHI3 PE=1 SV=1	-0.375368	23.6283	-5.64418	0.000179923	0.00621888	0.0121718	0.488853	WT_Q97_4.5h - WT_Q25_4.5h	limma	0.000179923	0.00621888	no hit
SRP68	P38687	Signal recognition particle subunit SRP68 OS=Saccharomyces cerevisiae (strain ATCC 204508 / S288c) GN=SRP68 PE=1 SV=1	-0.307256	26.3661	-5.62009	0.000186249	0.00631625	0.0125453	0.496408	WT_Q97_4.5h - WT_Q25_4.5h	limma	0.000186249	0.00631625	no hit
KRR1	P25586	KRR1 small subunit processome component OS=Saccharomyces cerevisiae (strain ATCC 204508 / S288c) GN=KRR1 PE=1 SV=1	-0.366493	25.4461	-5.60892	0.000189261	0.00631625	0.0127218	0.499901	WT_Q97_4.5h - WT_Q25_4.5h	limma	0.000189261	0.00631625	no hit
KAP95	Q06142	Importin subunit beta-1 OS=Saccharomyces cerevisiae (strain ATCC 204508 / S288c) GN=KAP95 PE=1 SV=1	0.331421	25.5167	5.60706	0.000189769	0.00631625	0.0127515	0.500484	WT_Q97_4.5h - WT_Q25_4.5h	limma	0.000189769	0.00631625	no hit
PDR1	P12383	Transcription factor PDR1 OS=Saccharomyces cerevisiae (strain ATCC 204508 / S288c) GN=PDR1 PE=1 SV=2	0.548904	23.0336	5.5793	0.000197507	0.00649366	0.0132009	0.509142	WT_Q97_4.5h - WT_Q25_4.5h	limma	0.000197507	0.00649366	candidate
FRD1	P32614	Fumarate reductase 1 OS=Saccharomyces cerevisiae (strain ATCC 204508 / S288c) GN=FRD1 PE=1 SV=1	-0.239349	27.4358	-5.52467	0.000213735	0.00694252	0.0141262	0.526056	WT_Q97_4.5h - WT_Q25_4.5h	limma	0.000213735	0.00694252	no hit
PCK1	P10963	Phosphoenolpyruvate carboxykinase [ATP] OS=Saccharomyces cerevisiae (strain ATCC 204508 / S288c) GN=PCK1 PE=1 SV=2	0.318477	28.9864	5.50867	0.000218752	0.00702088	0.0144078	0.530974	WT_Q97_4.5h - WT_Q25_4.5h	limma	0.000218752	0.00702088	no hit
DBP3	P20447	ATP-dependent RNA helicase DBP3 OS=Saccharomyces cerevisiae (strain ATCC 204508 / S288c) GN=DBP3 PE=1 SV=2	-0.473137	25.2009	-5.49219	0.000224055	0.00707998	0.0147032	0.536025	WT_Q97_4.5h - WT_Q25_4.5h	limma	0.000224055	0.00707998	no hit
SER3	P40054	D-3-phosphoglycerate dehydrogenase 1 OS=Saccharomyces cerevisiae (strain ATCC 204508 / S288c) GN=SER3 PE=1 SV=1	0.607195	25.2384	5.4835	0.000226902	0.00707998	0.0148609	0.538677	WT_Q97_4.5h - WT_Q25_4.5h	limma	0.000226902	0.00707998	hit
ERO1	Q03103	Endoplasmic oxidoreductin-1 OS=Saccharomyces cerevisiae (strain ATCC 204508 / S288c) GN=ERO1 PE=1 SV=1	0.553871	26.577	5.47877	0.000228471	0.00707998	0.0149475	0.540121	WT_Q97_4.5h - WT_Q25_4.5h	limma	0.000228471	0.00707998	candidate
ARP5	P53946	Actin-related protein 5 OS=Saccharomyces cerevisiae (strain ATCC 204508 / S288c) GN=ARP5 PE=1 SV=1	0.280835	25.8121	5.47074	0.000231157	0.00708182	0.0150953	0.542564	WT_Q97_4.5h - WT_Q25_4.5h	limma	0.000231157	0.00708182	no hit
GDA1	P32621	Guanosine-diphosphatase OS=Saccharomyces cerevisiae (strain ATCC 204508 / S288c) GN=GDA1 PE=1 SV=1	-0.258651	26.1249	-5.41983	0.000249004	0.00754285	0.0160637	0.557949	WT_Q97_4.5h - WT_Q25_4.5h	limma	0.000249004	0.00754285	no hit
SSA2	P10592	Heat shock protein SSA2 OS=Saccharomyces cerevisiae (strain ATCC 204508 / S288c) GN=SSA2 PE=1 SV=3	0.704933	26.5008	5.40024	0.000256254	0.00763191	0.0164504	0.563809	WT_Q97_4.5h - WT_Q25_4.5h	limma	0.000256254	0.00763191	hit
SHE2	P36068	SWI5-dependent HO expression protein 2 OS=Saccharomyces cerevisiae (strain ATCC 204508 / S288c) GN=SHE2 PE=1 SV=1	0.257566	24.0657	5.39666	0.000257605	0.00763191	0.016522	0.564877	WT_Q97_4.5h - WT_Q25_4.5h	limma	0.000257605	0.00763191	no hit
RPL37B	P51402	60S ribosomal protein L37-B OS=Saccharomyces cerevisiae (strain ATCC 204508 / S288c) GN=RPL37B PE=1 SV=2	-0.346727	25.7766	-5.37444	0.000266151	0.00779359	0.0169723	0.571474	WT_Q97_4.5h - WT_Q25_4.5h	limma	0.000266151	0.00779359	no hit
HRP1	Q99383	Nuclear polyadenylated RNA-binding protein 4 OS=Saccharomyces cerevisiae (strain ATCC 204508 / S288c) GN=HRP1 PE=1 SV=1	-0.256866	25.6971	-5.3676	0.000268844	0.00779359	0.0171132	0.573497	WT_Q97_4.5h - WT_Q25_4.5h	limma	0.000268844	0.00779359	no hit
RLP24	Q07915	Ribosome biogenesis protein RLP24 OS=Saccharomyces cerevisiae (strain ATCC 204508 / S288c) GN=RLP24 PE=1 SV=1	-0.539804	23.5419	-5.34472	0.000278061	0.00797503	0.0175917	0.580228	WT_Q97_4.5h - WT_Q25_4.5h	limma	0.000278061	0.00797503	candidate
CDD1	Q06549	Cytidine deaminase OS=Saccharomyces cerevisiae (strain ATCC 204508 / S288c) GN=CDD1 PE=1 SV=1	-0.285477	23.6824	-5.33053	0.000283946	0.00805809	0.0178942	0.584376	WT_Q97_4.5h - WT_Q25_4.5h	limma	0.000283946	0.00805809	no hit
SPT6	P23615	Transcription elongation factor SPT6 OS=Saccharomyces cerevisiae (strain ATCC 204508 / S288c) GN=SPT6 PE=1 SV=1	0.203135	27.7717	5.31132	0.000292122	0.00820376	0.0183109	0.589956	WT_Q97_4.5h - WT_Q25_4.5h	limma	0.000292122	0.00820376	no hit
GTT1	P40582	Glutathione S-transferase 1 OS=Saccharomyces cerevisiae (strain ATCC 204508 / S288c) GN=GTT1 PE=1 SV=1	-0.249562	26.5841	-5.29626	0.000298712	0.00830235	0.0186438	0.594307	WT_Q97_4.5h - WT_Q25_4.5h	limma	0.000298712	0.00830235	no hit
YAK1	P14680	Dual specificity protein kinase YAK1 OS=Saccharomyces cerevisiae (strain ATCC 204508 / S288c) GN=YAK1 PE=1 SV=1	-0.299652	24.4107	-5.28437	0.000304025	0.00836379	0.0189103	0.597724	WT_Q97_4.5h - WT_Q25_4.5h	limma	0.000304025	0.00836379	no hit
NOG2	P53742	Nucleolar GTP-binding protein 2 OS=Saccharomyces cerevisiae (strain ATCC 204508 / S288c) GN=NOG2 PE=1 SV=1	-0.44495	25.1724	-5.26804	0.000311485	0.0084185	0.0192816	0.60239	WT_Q97_4.5h - WT_Q25_4.5h	limma	0.000311485	0.0084185	no hit
CYB2	P00175	Cytochrome b2, mitochondrial OS=Saccharomyces cerevisiae (strain ATCC 204508 / S288c) GN=CYB2 PE=1 SV=1	0.276867	28.5274	5.26637	0.000312259	0.0084185	0.0193199	0.602866	WT_Q97_4.5h - WT_Q25_4.5h	limma	0.000312259	0.0084185	no hit
CBF5	P33322	H/ACA ribonucleoprotein complex subunit 4 OS=Saccharomyces cerevisiae (strain ATCC 204508 / S288c) GN=CBF5 PE=1 SV=1	-0.419308	26.1715	-5.23867	0.000325395	0.00861186	0.0199653	0.610706	WT_Q97_4.5h - WT_Q25_4.5h	limma	0.000325395	0.00861186	no hit
GRX1	P25373	Glutaredoxin-1 OS=Saccharomyces cerevisiae (strain ATCC 204508 / S288c) GN=GRX1 PE=1 SV=1	-0.230138	25.7194	-5.2378	0.00032582	0.00861186	0.019986	0.610952	WT_Q97_4.5h - WT_Q25_4.5h	limma	0.00032582	0.00861186	no hit
MEF1	P25039	Elongation factor G, mitochondrial OS=Saccharomyces cerevisiae (strain ATCC 204508 / S288c) GN=MEF1 PE=1 SV=2	0.27213	27.4371	5.22211	0.00033353	0.00873007	0.0203602	0.615352	WT_Q97_4.5h - WT_Q25_4.5h	limma	0.00033353	0.00873007	no hit
DNF1	P32660	Phospholipid-transporting ATPase DNF1 OS=Saccharomyces cerevisiae (strain ATCC 204508 / S288c) GN=DNF1 PE=1 SV=2	-0.334966	25.7144	-5.20419	0.000342578	0.00888067	0.0207951	0.620343	WT_Q97_4.5h - WT_Q25_4.5h	limma	0.000342578	0.00888067	no hit
YMR209C	Q03648	Uncharacterized protein YMR209C OS=Saccharomyces cerevisiae (strain ATCC 204508 / S288c) GN=YMR209C PE=1 SV=1	-0.252229	24.2106	-5.18915	0.000350373	0.00899625	0.0211665	0.624502	WT_Q97_4.5h - WT_Q25_4.5h	limma	0.000350373	0.00899625	no hit
SKI7	Q08491	Superkiller protein 7 OS=Saccharomyces cerevisiae (strain ATCC 204508 / S288c) GN=SKI7 PE=1 SV=1	0.333938	23.612	5.1615	0.000365204	0.00928858	0.0218643	0.632077	WT_Q97_4.5h - WT_Q25_4.5h	limma	0.000365204	0.00928858	no hit
YGR201C	P42936	Putative elongation factor 1 gamma homolog OS=Saccharomyces cerevisiae (strain ATCC 204508 / S288c) GN=YGR201C PE=4 SV=3	-0.234758	24.7567	-5.15034	0.000371374	0.00935724	0.0221514	0.635106	WT_Q97_4.5h - WT_Q25_4.5h	limma	0.000371374	0.00935724	no hit
MIC60	P36112	MICOS complex subunit MIC60 OS=Saccharomyces cerevisiae (strain ATCC 204508 / S288c) GN=MIC60 PE=1 SV=1	0.360342	27.8829	5.13889	0.000377822	0.00943156	0.0224495	0.638198	WT_Q97_4.5h - WT_Q25_4.5h	limma	0.000377822	0.00943156	no hit
CAF130	P53280	Protein CAF130 OS=Saccharomyces cerevisiae (strain ATCC 204508 / S288c) GN=CAF130 PE=1 SV=1	-0.383331	23.6727	-5.11737	0.000390264	0.00965277	0.0230191	0.643963	WT_Q97_4.5h - WT_Q25_4.5h	limma	0.000390264	0.00965277	no hit
VPS9	P54787	Vacuolar protein sorting-associated protein 9 OS=Saccharomyces cerevisiae (strain ATCC 204508 / S288c) GN=VPS9 PE=1 SV=2	0.233271	24.6797	5.1043	0.000398038	0.00975554	0.0233714	0.647438	WT_Q97_4.5h - WT_Q25_4.5h	limma	0.000398038	0.00975554	no hit
NSG2	P53898	Protein NSG2 OS=Saccharomyces cerevisiae (strain ATCC 204508 / S288c) GN=NSG2 PE=1 SV=1	0.635104	24.5241	5.08278	0.000411188	0.00998706	0.0239611	0.653105	WT_Q97_4.5h - WT_Q25_4.5h	limma	0.000411188	0.00998706	hit
SPT16	P32558	FACT complex subunit SPT16 OS=Saccharomyces cerevisiae (strain ATCC 204508 / S288c) GN=SPT16 PE=1 SV=1	0.214504	27.3163	5.05556	0.000428491	0.0102159	0.0247258	0.660188	WT_Q97_4.5h - WT_Q25_4.5h	limma	0.000428491	0.0102159	no hit
YGR250C	P53316	Uncharacterized RNA-binding protein YGR250C OS=Saccharomyces cerevisiae (strain ATCC 204508 / S288c) GN=YGR250C PE=1 SV=1	0.236746	26.813	5.05526	0.000428687	0.0102159	0.0247344	0.660266	WT_Q97_4.5h - WT_Q25_4.5h	limma	0.000428687	0.0102159	no hit
FPR4	Q06205	FK506-binding protein 4 OS=Saccharomyces cerevisiae (strain ATCC 204508 / S288c) GN=FPR4 PE=1 SV=1	-0.403336	24.7671	-5.04745	0.000433791	0.0102159	0.0249575	0.662277	WT_Q97_4.5h - WT_Q25_4.5h	limma	0.000433791	0.0102159	no hit
NDE1	P40215	External NADH-ubiquinone oxidoreductase 1, mitochondrial OS=Saccharomyces cerevisiae (strain ATCC 204508 / S288c) GN=NDE1 PE=1 SV=1	0.294149	27.7528	5.04446	0.000435767	0.0102159	0.0250436	0.663047	WT_Q97_4.5h - WT_Q25_4.5h	limma	0.000435767	0.0102159	no hit
ERG5	P54781	Cytochrome P450 61 OS=Saccharomyces cerevisiae (strain ATCC 204508 / S288c) GN=ERG5 PE=1 SV=1	0.316529	25.9699	5.03011	0.000445364	0.0103509	0.0254595	0.666717	WT_Q97_4.5h - WT_Q25_4.5h	limma	0.000445364	0.0103509	no hit
TRM2	P33753	tRNA (uracil(54)-C(5))-methyltransferase OS=Saccharomyces cerevisiae (strain ATCC 204508 / S288c) GN=TRM2 PE=1 SV=2	0.268629	25.031	5.01783	0.000453765	0.0103971	0.0258206	0.669839	WT_Q97_4.5h - WT_Q25_4.5h	limma	0.000453765	0.0103971	no hit
YME1	P32795	Mitochondrial inner membrane i-AAA protease supercomplex subunit YME1 OS=Saccharomyces cerevisiae (strain ATCC 204508 / S288c) GN=YME1 PE=1 SV=1	0.271491	26.2813	5.01594	0.000455067	0.0103971	0.0258763	0.670316	WT_Q97_4.5h - WT_Q25_4.5h	limma	0.000455067	0.0103971	no hit
RKM4	Q12504	Ribosomal lysine N-methyltransferase 4 OS=Saccharomyces cerevisiae (strain ATCC 204508 / S288c) GN=RKM4 PE=1 SV=1	0.228523	24.8137	5.00537	0.000462451	0.010477	0.0261911	0.672982	WT_Q97_4.5h - WT_Q25_4.5h	limma	0.000462451	0.010477	no hit
KRE2	P27809	Glycolipid 2-alpha-mannosyltransferase OS=Saccharomyces cerevisiae (strain ATCC 204508 / S288c) GN=KRE2 PE=1 SV=1	-0.209965	25.9588	-4.97088	0.000487436	0.0109511	0.0272409	0.681572	WT_Q97_4.5h - WT_Q25_4.5h	limma	0.000487436	0.0109511	no hit
IMD2	P38697	Inosine-5'-monophosphate dehydrogenase 2 OS=Saccharomyces cerevisiae (strain ATCC 204508 / S288c) GN=IMD2 PE=1 SV=1	-0.402445	23.7042	-4.9653	0.000491613	0.0109536	0.0274142	0.682947	WT_Q97_4.5h - WT_Q25_4.5h	limma	0.000491613	0.0109536	no hit
YDR061W	Q12298	Uncharacterized ABC transporter ATP-binding protein YDR061W OS=Saccharomyces cerevisiae (strain ATCC 204508 / S288c) GN=YDR061W PE=1 SV=1	0.237774	25.1657	4.95894	0.000496424	0.0109701	0.0276131	0.684509	WT_Q97_4.5h - WT_Q25_4.5h	limma	0.000496424	0.0109701	no hit
RPN11	P43588	Ubiquitin carboxyl-terminal hydrolase RPN11 OS=Saccharomyces cerevisiae (strain ATCC 204508 / S288c) GN=RPN11 PE=1 SV=1	0.354348	27.2881	4.94006	0.000510983	0.0111158	0.0282099	0.689109	WT_Q97_4.5h - WT_Q25_4.5h	limma	0.000510983	0.0111158	no hit
TPM2	P40414	Tropomyosin-2 OS=Saccharomyces cerevisiae (strain ATCC 204508 / S288c) GN=TPM2 PE=1 SV=1	0.792579	26.1713	4.9397	0.00051126	0.0111158	0.0282212	0.689195	WT_Q97_4.5h - WT_Q25_4.5h	limma	0.00051126	0.0111158	hit
MRN1	Q08925	RNA-binding protein MRN1 OS=Saccharomyces cerevisiae (strain ATCC 204508 / S288c) GN=MRN1 PE=1 SV=1	-0.327998	25.2345	-4.93382	0.000515896	0.0111268	0.0284097	0.690619	WT_Q97_4.5h - WT_Q25_4.5h	limma	0.000515896	0.0111268	no hit
SNO4|HSP33|HSP32	Q04902|Q08914|Q08992	Probable glutathione-independent glyoxalase SNO4 OS=Saccharomyces cerevisiae (strain ATCC 204508 / S288c) GN=SNO4 PE=3 SV=1|Probable glutathione-independent glyoxalase HSP33 OS=Saccharomyces cerevisiae (strain ATCC 204508 / S288c) GN=HSP33 PE=1 SV=1|Probable glutathione-independent glyoxalase HSP32 OS=Saccharomyces cerevisiae (strain ATCC 204508 / S288c) GN=HSP32 PE=2 SV=1	-0.355542	25.0344	-4.90391	0.000540143	0.0114916	0.0293839	0.697776	WT_Q97_4.5h - WT_Q25_4.5h	limma	0.000540143	0.0114916	no hit
CCS1	P40202	Superoxide dismutase 1 copper chaperone OS=Saccharomyces cerevisiae (strain ATCC 204508 / S288c) GN=CCS1 PE=1 SV=1	-0.211266	26.0842	-4.89771	0.000545313	0.0114916	0.0295892	0.699243	WT_Q97_4.5h - WT_Q25_4.5h	limma	0.000545313	0.0114916	no hit
ERG1	P32476	Squalene monooxygenase OS=Saccharomyces cerevisiae (strain ATCC 204508 / S288c) GN=ERG1 PE=1 SV=2	0.399837	25.9309	4.89738	0.000545596	0.0114916	0.0296004	0.699322	WT_Q97_4.5h - WT_Q25_4.5h	limma	0.000545596	0.0114916	no hit
HIS3	P06633	Imidazoleglycerol-phosphate dehydratase OS=Saccharomyces cerevisiae (strain ATCC 204508 / S288c) GN=HIS3 PE=1 SV=2	-0.618415	24.4301	-4.88906	0.000552623	0.0115494	0.029878	0.701281	WT_Q97_4.5h - WT_Q25_4.5h	limma	0.000552623	0.0115494	hit
SHS1	Q07657	Seventh homolog of septin 1 OS=Saccharomyces cerevisiae (strain ATCC 204508 / S288c) GN=SHS1 PE=1 SV=1	0.289642	26.5227	4.88272	0.000558053	0.0115702	0.0300915	0.702771	WT_Q97_4.5h - WT_Q25_4.5h	limma	0.000558053	0.0115702	no hit
SLY1	P22213	Protein SLY1 OS=Saccharomyces cerevisiae (strain ATCC 204508 / S288c) GN=SLY1 PE=1 SV=1	0.395861	25.0642	4.87791	0.0005622	0.0115702	0.0302539	0.703894	WT_Q97_4.5h - WT_Q25_4.5h	limma	0.0005622	0.0115702	no hit
SHE4	P51534	SWI5-dependent HO expression protein 4 OS=Saccharomyces cerevisiae (strain ATCC 204508 / S288c) GN=SHE4 PE=1 SV=2	0.308402	26.5056	4.87229	0.000567095	0.0115825	0.030445	0.705204	WT_Q97_4.5h - WT_Q25_4.5h	limma	0.000567095	0.0115825	no hit
SEN1	Q00416	Helicase SEN1 OS=Saccharomyces cerevisiae (strain ATCC 204508 / S288c) GN=SEN1 PE=1 SV=2	-0.332567	22.2367	-4.86635	0.000572313	0.0116012	0.0306479	0.706583	WT_Q97_4.5h - WT_Q25_4.5h	limma	0.000572313	0.0116012	no hit
HSF1	P10961	Heat shock factor protein OS=Saccharomyces cerevisiae (strain ATCC 204508 / S288c) GN=HSF1 PE=1 SV=1	0.264182	25.005	4.8578	0.000579918	0.0116225	0.0309421	0.70856	WT_Q97_4.5h - WT_Q25_4.5h	limma	0.000579918	0.0116225	no hit
PUT2	P07275	Delta-1-pyrroline-5-carboxylate dehydrogenase, mitochondrial OS=Saccharomyces cerevisiae (strain ATCC 204508 / S288c) GN=PUT2 PE=1 SV=2	0.262179	27.1822	4.8555	0.000581986	0.0116225	0.0310218	0.709091	WT_Q97_4.5h - WT_Q25_4.5h	limma	0.000581986	0.0116225	no hit
CEM1	P39525	3-oxoacyl-[acyl-carrier-protein] synthase homolog OS=Saccharomyces cerevisiae (strain ATCC 204508 / S288c) GN=CEM1 PE=1 SV=1	0.306536	23.8265	4.84199	0.000594267	0.0117805	0.0314927	0.712189	WT_Q97_4.5h - WT_Q25_4.5h	limma	0.000594267	0.0117805	no hit
BIO2	P32451	Biotin synthase, mitochondrial OS=Saccharomyces cerevisiae (strain ATCC 204508 / S288c) GN=BIO2 PE=1 SV=2	0.873465	26.1154	4.83277	0.000602798	0.0118624	0.0318172	0.714286	WT_Q97_4.5h - WT_Q25_4.5h	limma	0.000602798	0.0118624	hit
NOP6	Q07623	Nucleolar protein 6 OS=Saccharomyces cerevisiae (strain ATCC 204508 / S288c) GN=NOP6 PE=1 SV=1	-0.495015	23.7394	-4.82015	0.000614701	0.0119848	0.0322667	0.71714	WT_Q97_4.5h - WT_Q25_4.5h	limma	0.000614701	0.0119848	candidate
CPR2	P23285	Peptidyl-prolyl cis-trans isomerase B OS=Saccharomyces cerevisiae (strain ATCC 204508 / S288c) GN=CPR2 PE=1 SV=1	-0.324524	24.1001	-4.81497	0.000619657	0.0119848	0.0324527	0.718304	WT_Q97_4.5h - WT_Q25_4.5h	limma	0.000619657	0.0119848	no hit
HSP60	P19882	Heat shock protein 60, mitochondrial OS=Saccharomyces cerevisiae (strain ATCC 204508 / S288c) GN=HSP60 PE=1 SV=1	0.279673	29.1109	4.80982	0.000624619	0.0119848	0.0326382	0.719457	WT_Q97_4.5h - WT_Q25_4.5h	limma	0.000624619	0.0119848	no hit
RPL26B	P53221	60S ribosomal protein L26-B OS=Saccharomyces cerevisiae (strain ATCC 204508 / S288c) GN=RPL26B PE=1 SV=2	-0.288358	27.0943	-4.80758	0.000626802	0.0119848	0.0327196	0.719959	WT_Q97_4.5h - WT_Q25_4.5h	limma	0.000626802	0.0119848	no hit
YME2	P32843	Mitochondrial escape protein 2 OS=Saccharomyces cerevisiae (strain ATCC 204508 / S288c) GN=YME2 PE=1 SV=1	0.219055	26.8433	4.80068	0.000633543	0.0120284	0.0329703	0.721495	WT_Q97_4.5h - WT_Q25_4.5h	limma	0.000633543	0.0120284	no hit
EGD1	Q02642	Nascent polypeptide-associated complex subunit beta-1 OS=Saccharomyces cerevisiae (strain ATCC 204508 / S288c) GN=EGD1 PE=1 SV=2	-0.241068	27.1834	-4.78483	0.000649339	0.0122421	0.033553	0.725002	WT_Q97_4.5h - WT_Q25_4.5h	limma	0.000649339	0.0122421	no hit
CMK2	P22517	Calcium/calmodulin-dependent protein kinase II OS=Saccharomyces cerevisiae (strain ATCC 204508 / S288c) GN=CMK2 PE=1 SV=2	0.291834	25.303	4.76828	0.000666278	0.0124225	0.0341707	0.728624	WT_Q97_4.5h - WT_Q25_4.5h	limma	0.000666278	0.0124225	no hit
RPS29B	P41058	40S ribosomal protein S29-B OS=Saccharomyces cerevisiae (strain ATCC 204508 / S288c) GN=RPS29B PE=1 SV=3	-0.246459	25.3236	-4.7665	0.000668123	0.0124225	0.0342376	0.72901	WT_Q97_4.5h - WT_Q25_4.5h	limma	0.000668123	0.0124225	no hit
VID28	P40547	Vacuolar import and degradation protein 28 OS=Saccharomyces cerevisiae (strain ATCC 204508 / S288c) GN=VID28 PE=1 SV=1	0.261425	23.6525	4.76194	0.00067289	0.0124254	0.0344099	0.730001	WT_Q97_4.5h - WT_Q25_4.5h	limma	0.00067289	0.0124254	no hit
RPL20A|RPL20B	P0CX23|P0CX24	60S ribosomal protein L20-A OS=Saccharomyces cerevisiae (strain ATCC 204508 / S288c) GN=RPL20A PE=1 SV=1|60S ribosomal protein L20-B OS=Saccharomyces cerevisiae (strain ATCC 204508 / S288c) GN=RPL20B PE=1 SV=1	-0.227758	27.699	-4.75127	0.000684175	0.0124557	0.0348157	0.732306	WT_Q97_4.5h - WT_Q25_4.5h	limma	0.000684175	0.0124557	no hit
CRN1	Q06440	Coronin-like protein OS=Saccharomyces cerevisiae (strain ATCC 204508 / S288c) GN=CRN1 PE=1 SV=1	0.355256	27.0289	4.74847	0.000687172	0.0124557	0.034923	0.732908	WT_Q97_4.5h - WT_Q25_4.5h	limma	0.000687172	0.0124557	no hit
HSC82	P15108	ATP-dependent molecular chaperone HSC82 OS=Saccharomyces cerevisiae (strain ATCC 204508 / S288c) GN=HSC82 PE=1 SV=4	0.309017	27.7525	4.74733	0.000688392	0.0124557	0.0349666	0.733153	WT_Q97_4.5h - WT_Q25_4.5h	limma	0.000688392	0.0124557	no hit
RPL37A	P49166	60S ribosomal protein L37-A OS=Saccharomyces cerevisiae (strain ATCC 204508 / S288c) GN=RPL37A PE=1 SV=2	-0.299271	25.7878	-4.73391	0.000702965	0.0125312	0.0354847	0.73602	WT_Q97_4.5h - WT_Q25_4.5h	limma	0.000702965	0.0125312	no hit
AGE2	P40529	ADP-ribosylation factor GTPase-activating protein effector protein 2 OS=Saccharomyces cerevisiae (strain ATCC 204508 / S288c) GN=AGE2 PE=1 SV=1	-0.245788	25.3314	-4.73292	0.000704049	0.0125312	0.035523	0.73623	WT_Q97_4.5h - WT_Q25_4.5h	limma	0.000704049	0.0125312	no hit
MXR2	P25566	Peptide methionine sulfoxide reductase 2 OS=Saccharomyces cerevisiae (strain ATCC 204508 / S288c) GN=MXR2 PE=1 SV=1	-0.313893	23.8778	-4.73069	0.000706505	0.0125312	0.0356098	0.736703	WT_Q97_4.5h - WT_Q25_4.5h	limma	0.000706505	0.0125312	no hit
AHA1	Q12449	Hsp90 co-chaperone AHA1 OS=Saccharomyces cerevisiae (strain ATCC 204508 / S288c) GN=AHA1 PE=1 SV=1	0.246625	26.9415	4.66453	0.000783687	0.0138055	0.0382686	0.750431	WT_Q97_4.5h - WT_Q25_4.5h	limma	0.000783687	0.0138055	no hit
GLE2	P40066	Nucleoporin GLE2 OS=Saccharomyces cerevisiae (strain ATCC 204508 / S288c) GN=GLE2 PE=1 SV=1	-0.421832	25.0355	-4.66056	0.000788594	0.0138055	0.0384334	0.751235	WT_Q97_4.5h - WT_Q25_4.5h	limma	0.000788594	0.0138055	no hit
AHP1	P38013	Peroxiredoxin type-2 OS=Saccharomyces cerevisiae (strain ATCC 204508 / S288c) GN=AHP1 PE=1 SV=4	-0.483642	27.6905	-4.58701	0.000885597	0.0153633	0.0415967	0.765721	WT_Q97_4.5h - WT_Q25_4.5h	limma	0.000885597	0.0153633	no hit
CAB3	P36076	Coenzyme A biosynthesis protein 3 OS=Saccharomyces cerevisiae (strain ATCC 204508 / S288c) GN=CAB3 PE=1 SV=1	0.465087	25.1188	4.5846	0.000888976	0.0153633	0.0417038	0.766182	WT_Q97_4.5h - WT_Q25_4.5h	limma	0.000888976	0.0153633	no hit
RPS17A|RPS17B	P02407|P14127	40S ribosomal protein S17-A OS=Saccharomyces cerevisiae (strain ATCC 204508 / S288c) GN=RPS17A PE=1 SV=1|40S ribosomal protein S17-B OS=Saccharomyces cerevisiae (strain ATCC 204508 / S288c) GN=RPS17B PE=1 SV=1	-0.227997	26.9466	-4.56256	0.000920579	0.0157176	0.0426962	0.770368	WT_Q97_4.5h - WT_Q25_4.5h	limma	0.000920579	0.0157176	no hit
DBP10	Q12389	ATP-dependent RNA helicase DBP10 OS=Saccharomyces cerevisiae (strain ATCC 204508 / S288c) GN=DBP10 PE=1 SV=2	-0.353244	23.9508	-4.55891	0.000925917	0.0157176	0.0428621	0.771054	WT_Q97_4.5h - WT_Q25_4.5h	limma	0.000925917	0.0157176	no hit
RPN7	Q06103	26S proteasome regulatory subunit RPN7 OS=Saccharomyces cerevisiae (strain ATCC 204508 / S288c) GN=RPN7 PE=1 SV=3	0.184662	26.9735	4.54997	0.000939149	0.0157176	0.0432715	0.772728	WT_Q97_4.5h - WT_Q25_4.5h	limma	0.000939149	0.0157176	no hit
PDR12	Q02785	ATP-dependent permease PDR12 OS=Saccharomyces cerevisiae (strain ATCC 204508 / S288c) GN=PDR12 PE=1 SV=1	0.593229	25.8421	4.54027	0.000953734	0.0157176	0.0437196	0.774532	WT_Q97_4.5h - WT_Q25_4.5h	limma	0.000953734	0.0157176	hit
YFR016C	P43597	Uncharacterized protein YFR016C OS=Saccharomyces cerevisiae (strain ATCC 204508 / S288c) GN=YFR016C PE=1 SV=1	0.216677	26.0346	4.53878	0.000955997	0.0157176	0.0437888	0.774808	WT_Q97_4.5h - WT_Q25_4.5h	limma	0.000955997	0.0157176	no hit
FUN12	P39730	Eukaryotic translation initiation factor 5B OS=Saccharomyces cerevisiae (strain ATCC 204508 / S288c) GN=FUN12 PE=1 SV=2	-0.374099	27.309	-4.53868	0.000956148	0.0157176	0.0437934	0.774826	WT_Q97_4.5h - WT_Q25_4.5h	limma	0.000956148	0.0157176	no hit
USO1	P25386	Intracellular protein transport protein USO1 OS=Saccharomyces cerevisiae (strain ATCC 204508 / S288c) GN=USO1 PE=1 SV=2	0.362431	27.3865	4.53658	0.000959337	0.0157176	0.0438908	0.775214	WT_Q97_4.5h - WT_Q25_4.5h	limma	0.000959337	0.0157176	no hit
SEC3	P33332	Exocyst complex component SEC3 OS=Saccharomyces cerevisiae (strain ATCC 204508 / S288c) GN=SEC3 PE=1 SV=1	0.250097	25.178	4.53509	0.000961617	0.0157176	0.0439603	0.775489	WT_Q97_4.5h - WT_Q25_4.5h	limma	0.000961617	0.0157176	no hit
CAK1	P43568	Serine/threonine-protein kinase CAK1 OS=Saccharomyces cerevisiae (strain ATCC 204508 / S288c) GN=CAK1 PE=1 SV=1	0.337311	24.5007	4.53487	0.000961945	0.0157176	0.0439703	0.775529	WT_Q97_4.5h - WT_Q25_4.5h	limma	0.000961945	0.0157176	no hit
GND2	P53319	6-phosphogluconate dehydrogenase, decarboxylating 2 OS=Saccharomyces cerevisiae (strain ATCC 204508 / S288c) GN=GND2 PE=1 SV=1	-0.473633	25.6823	-4.52406	0.000978637	0.0158187	0.0444768	0.777516	WT_Q97_4.5h - WT_Q25_4.5h	limma	0.000978637	0.0158187	no hit
YGR266W	P53326	Uncharacterized protein YGR266W OS=Saccharomyces cerevisiae (strain ATCC 204508 / S288c) GN=YGR266W PE=1 SV=1	0.214428	26.3593	4.52327	0.000979867	0.0158187	0.044514	0.777661	WT_Q97_4.5h - WT_Q25_4.5h	limma	0.000979867	0.0158187	no hit
NOC3	Q07896	Nucleolar complex-associated protein 3 OS=Saccharomyces cerevisiae (strain ATCC 204508 / S288c) GN=NOC3 PE=1 SV=1	-0.353009	23.4756	-4.50151	0.00101442	0.016279	0.0455483	0.781607	WT_Q97_4.5h - WT_Q25_4.5h	limma	0.00101442	0.016279	no hit
MYO1	P08964	Myosin-1 OS=Saccharomyces cerevisiae (strain ATCC 204508 / S288c) GN=MYO1 PE=1 SV=3	0.270974	24.7982	4.48688	0.00103837	0.0165064	0.0462552	0.784225	WT_Q97_4.5h - WT_Q25_4.5h	limma	0.00103837	0.0165064	no hit
PIM1	P36775	Lon protease homolog, mitochondrial OS=Saccharomyces cerevisiae (strain ATCC 204508 / S288c) GN=PIM1 PE=1 SV=2	0.226909	27.7039	4.4854	0.00104084	0.0165064	0.0463275	0.784489	WT_Q97_4.5h - WT_Q25_4.5h	limma	0.00104084	0.0165064	no hit
ARP8	Q12386	Actin-like protein ARP8 OS=Saccharomyces cerevisiae (strain ATCC 204508 / S288c) GN=ARP8 PE=1 SV=1	0.280408	25.4381	4.47962	0.00105048	0.0165619	0.0466094	0.785513	WT_Q97_4.5h - WT_Q25_4.5h	limma	0.00105048	0.0165619	no hit
CCT2	P39076	T-complex protein 1 subunit beta OS=Saccharomyces cerevisiae (strain ATCC 204508 / S288c) GN=CCT2 PE=1 SV=1	0.22284	27.1106	4.46753	0.00107098	0.0167729	0.0472045	0.787642	WT_Q97_4.5h - WT_Q25_4.5h	limma	0.00107098	0.0167729	no hit
BBC1	P47068	Myosin tail region-interacting protein MTI1 OS=Saccharomyces cerevisiae (strain ATCC 204508 / S288c) GN=BBC1 PE=1 SV=2	0.219643	27.4313	4.46443	0.0010763	0.0167729	0.0473581	0.788185	WT_Q97_4.5h - WT_Q25_4.5h	limma	0.0010763	0.0167729	no hit
RPS15	Q01855	40S ribosomal protein S15 OS=Saccharomyces cerevisiae (strain ATCC 204508 / S288c) GN=RPS15 PE=1 SV=1	-0.257123	27.597	-4.42348	0.00114929	0.0177678	0.0494265	0.795234	WT_Q97_4.5h - WT_Q25_4.5h	limma	0.00114929	0.0177678	no hit
RPS25B|RPS25A	P0C0T4|Q3E792	40S ribosomal protein S25-B OS=Saccharomyces cerevisiae (strain ATCC 204508 / S288c) GN=RPS25B PE=1 SV=1|40S ribosomal protein S25-A OS=Saccharomyces cerevisiae (strain ATCC 204508 / S288c) GN=RPS25A PE=1 SV=1	-0.259946	26.3769	-4.4199	0.00115592	0.0177678	0.0496112	0.795841	WT_Q97_4.5h - WT_Q25_4.5h	limma	0.00115592	0.0177678	no hit
DNM1	P54861	Dynamin-related protein DNM1 OS=Saccharomyces cerevisiae (strain ATCC 204508 / S288c) GN=DNM1 PE=1 SV=1	0.27132	27.4515	4.41775	0.00115992	0.0177678	0.0497221	0.796204	WT_Q97_4.5h - WT_Q25_4.5h	limma	0.00115992	0.0177678	no hit
CET1	O13297	mRNA-capping enzyme subunit beta OS=Saccharomyces cerevisiae (strain ATCC 204508 / S288c) GN=CET1 PE=1 SV=2	0.315894	24.5926	4.41282	0.00116914	0.0178079	0.0499774	0.797033	WT_Q97_4.5h - WT_Q25_4.5h	limma	0.00116914	0.0178079	no hit
BNI5	P53890	Bud neck protein 5 OS=Saccharomyces cerevisiae (strain ATCC 204508 / S288c) GN=BNI5 PE=1 SV=1	0.328623	24.178	4.39819	0.00119695	0.0181291	0.0507414	0.799477	WT_Q97_4.5h - WT_Q25_4.5h	limma	0.00119695	0.0181291	no hit
HAS1	Q03532	ATP-dependent RNA helicase HAS1 OS=Saccharomyces cerevisiae (strain ATCC 204508 / S288c) GN=HAS1 PE=1 SV=1	-0.305707	25.1537	-4.39467	0.00120375	0.0181302	0.0509266	0.80006	WT_Q97_4.5h - WT_Q25_4.5h	limma	0.00120375	0.0181302	no hit
CPR6	P53691	Peptidyl-prolyl cis-trans isomerase CPR6 OS=Saccharomyces cerevisiae (strain ATCC 204508 / S288c) GN=CPR6 PE=1 SV=1	0.179794	27.1691	4.38627	0.00122014	0.018275	0.0513714	0.801447	WT_Q97_4.5h - WT_Q25_4.5h	limma	0.00122014	0.018275	no hit
SIP3	P38717	Membrane-anchored lipid-binding protein SIP3 OS=Saccharomyces cerevisiae (strain ATCC 204508 / S288c) GN=SIP3 PE=1 SV=1	-0.237702	22.9055	-4.38172	0.00122911	0.0183076	0.0516135	0.802194	WT_Q97_4.5h - WT_Q25_4.5h	limma	0.00122911	0.0183076	no hit
RPS14B	P39516	40S ribosomal protein S14-B OS=Saccharomyces cerevisiae (strain ATCC 204508 / S288c) GN=RPS14B PE=1 SV=2	-0.217532	27.3128	-4.36034	0.00127221	0.0188455	0.052764	0.805669	WT_Q97_4.5h - WT_Q25_4.5h	limma	0.00127221	0.0188455	no hit
RPL30	P14120	60S ribosomal protein L30 OS=Saccharomyces cerevisiae (strain ATCC 204508 / S288c) GN=RPL30 PE=1 SV=3	-0.190202	27.0935	-4.35468	0.00128389	0.018884	0.0530721	0.80658	WT_Q97_4.5h - WT_Q25_4.5h	limma	0.00128389	0.018884	no hit
DRS2	P39524	Probable phospholipid-transporting ATPase DRS2 OS=Saccharomyces cerevisiae (strain ATCC 204508 / S288c) GN=DRS2 PE=1 SV=2	-0.270077	24.4339	-4.35231	0.00128882	0.018884	0.053202	0.80696	WT_Q97_4.5h - WT_Q25_4.5h	limma	0.00128882	0.018884	no hit
COY1	P34237	Protein CASP OS=Saccharomyces cerevisiae (strain ATCC 204508 / S288c) GN=COY1 PE=1 SV=2	0.392717	25.8976	4.34084	0.00131292	0.0191332	0.0538323	0.808789	WT_Q97_4.5h - WT_Q25_4.5h	limma	0.00131292	0.0191332	no hit
EDE1	P34216	EH domain-containing and endocytosis protein 1 OS=Saccharomyces cerevisiae (strain ATCC 204508 / S288c) GN=EDE1 PE=1 SV=2	0.303704	27.6095	4.33634	0.0013225	0.0191692	0.0540812	0.809501	WT_Q97_4.5h - WT_Q25_4.5h	limma	0.0013225	0.0191692	no hit
RPL42A|RPL42B	P0CX27|P0CX28	60S ribosomal protein L42-A OS=Saccharomyces cerevisiae (strain ATCC 204508 / S288c) GN=RPL42A PE=1 SV=1|60S ribosomal protein L42-B OS=Saccharomyces cerevisiae (strain ATCC 204508 / S288c) GN=RPL42B PE=1 SV=1	-0.263992	25.3057	-4.33017	0.00133576	0.019174	0.054424	0.810474	WT_Q97_4.5h - WT_Q25_4.5h	limma	0.00133576	0.019174	no hit
EMG1	Q06287	Ribosomal RNA small subunit methyltransferase NEP1 OS=Saccharomyces cerevisiae (strain ATCC 204508 / S288c) GN=EMG1 PE=1 SV=1	-0.239828	24.7558	-4.32763	0.00134127	0.019174	0.054566	0.810873	WT_Q97_4.5h - WT_Q25_4.5h	limma	0.00134127	0.019174	no hit
NOT3	P06102	General negative regulator of transcription subunit 3 OS=Saccharomyces cerevisiae (strain ATCC 204508 / S288c) GN=NOT3 PE=1 SV=2	-0.302138	25.2118	-4.32449	0.0013481	0.019174	0.0547416	0.811366	WT_Q97_4.5h - WT_Q25_4.5h	limma	0.0013481	0.019174	no hit
SYP1	P25623	Suppressor of yeast profilin deletion OS=Saccharomyces cerevisiae (strain ATCC 204508 / S288c) GN=SYP1 PE=1 SV=3	0.289121	26.392	4.32303	0.00135129	0.019174	0.0548233	0.811594	WT_Q97_4.5h - WT_Q25_4.5h	limma	0.00135129	0.019174	no hit
SNA3	P14359	Protein SNA3 OS=Saccharomyces cerevisiae (strain ATCC 204508 / S288c) GN=SNA3 PE=1 SV=3	0.383722	22.5674	4.30601	0.00138906	0.0196068	0.0557848	0.814238	WT_Q97_4.5h - WT_Q25_4.5h	limma	0.00138906	0.0196068	no hit
NUP82	P40368	Nucleoporin NUP82 OS=Saccharomyces cerevisiae (strain ATCC 204508 / S288c) GN=NUP82 PE=1 SV=2	-0.282199	26.2515	-4.29034	0.00142481	0.0200067	0.0566822	0.81664	WT_Q97_4.5h - WT_Q25_4.5h	limma	0.00142481	0.0200067	no hit
PAN2	P53010	PAB-dependent poly(A)-specific ribonuclease subunit PAN2 OS=Saccharomyces cerevisiae (strain ATCC 204508 / S288c) GN=PAN2 PE=1 SV=1	-0.261118	23.8819	-4.28045	0.00144787	0.0201928	0.0572547	0.81814	WT_Q97_4.5h - WT_Q25_4.5h	limma	0.00144787	0.0201928	no hit
HTB1	P02293	Histone H2B.1 OS=Saccharomyces cerevisiae (strain ATCC 204508 / S288c) GN=HTB1 PE=1 SV=2	-0.496493	25.6039	-4.27826	0.00145304	0.0201928	0.0573824	0.818471	WT_Q97_4.5h - WT_Q25_4.5h	limma	0.00145304	0.0201928	candidate
DHH1	P39517	ATP-dependent RNA helicase DHH1 OS=Saccharomyces cerevisiae (strain ATCC 204508 / S288c) GN=DHH1 PE=1 SV=1	-0.223024	25.7798	-4.27252	0.00146666	0.0202131	0.0577177	0.819335	WT_Q97_4.5h - WT_Q25_4.5h	limma	0.00146666	0.0202131	no hit
SYH1	Q02875	SMY2 homolog 2 OS=Saccharomyces cerevisiae (strain ATCC 204508 / S288c) GN=SYH1 PE=1 SV=1	-0.279628	24.3799	-4.27095	0.0014704	0.0202131	0.0578095	0.81957	WT_Q97_4.5h - WT_Q25_4.5h	limma	0.0014704	0.0202131	no hit
NOG1	Q02892	Nucleolar GTP-binding protein 1 OS=Saccharomyces cerevisiae (strain ATCC 204508 / S288c) GN=NOG1 PE=1 SV=1	-0.342649	25.9867	-4.2682	0.001477	0.0202131	0.0579709	0.819982	WT_Q97_4.5h - WT_Q25_4.5h	limma	0.001477	0.0202131	no hit
ARF3	P40994	ADP-ribosylation factor 3 OS=Saccharomyces cerevisiae (strain ATCC 204508 / S288c) GN=ARF3 PE=1 SV=2	0.264465	24.3906	4.26256	0.00149059	0.0202961	0.0583027	0.820823	WT_Q97_4.5h - WT_Q25_4.5h	limma	0.00149059	0.0202961	no hit
RIM4	P38741	Meiotic activator RIM4 OS=Saccharomyces cerevisiae (strain ATCC 204508 / S288c) GN=RIM4 PE=1 SV=1	-0.562423	24.5373	-4.25288	0.00151426	0.0205149	0.0588765	0.822259	WT_Q97_4.5h - WT_Q25_4.5h	limma	0.00151426	0.0205149	candidate
SPB1	P25582	27S pre-rRNA (guanosine(2922)-2'-O)-methyltransferase OS=Saccharomyces cerevisiae (strain ATCC 204508 / S288c) GN=SPB1 PE=1 SV=2	-0.393196	24.7931	-4.24499	0.00153384	0.0206762	0.0593475	0.82342	WT_Q97_4.5h - WT_Q25_4.5h	limma	0.00153384	0.0206762	no hit
RPS28B|RPS28A	P0C0X0|Q3E7X9	40S ribosomal protein S28-B OS=Saccharomyces cerevisiae (strain ATCC 204508 / S288c) GN=RPS28B PE=1 SV=1|40S ribosomal protein S28-A OS=Saccharomyces cerevisiae (strain ATCC 204508 / S288c) GN=RPS28A PE=1 SV=1	-0.219472	26.6233	-4.23084	0.00156964	0.0210535	0.0602005	0.825486	WT_Q97_4.5h - WT_Q25_4.5h	limma	0.00156964	0.0210535	no hit
RSC3	Q06639	Chromatin structure-remodeling complex protein RSC3 OS=Saccharomyces cerevisiae (strain ATCC 204508 / S288c) GN=RSC3 PE=1 SV=1	0.308396	25.0713	4.22554	0.00158327	0.0211312	0.0605225	0.826253	WT_Q97_4.5h - WT_Q25_4.5h	limma	0.00158327	0.0211312	no hit
REB1	P21538	DNA-binding protein REB1 OS=Saccharomyces cerevisiae (strain ATCC 204508 / S288c) GN=REB1 PE=1 SV=2	0.223985	26.4298	4.21495	0.00161087	0.0213937	0.06117	0.827775	WT_Q97_4.5h - WT_Q25_4.5h	limma	0.00161087	0.0213937	no hit
SEC17	P32602	Alpha-soluble NSF attachment protein OS=Saccharomyces cerevisiae (strain ATCC 204508 / S288c) GN=SEC17 PE=1 SV=4	0.246468	26.4408	4.20406	0.00163979	0.021671	0.061842	0.829327	WT_Q97_4.5h - WT_Q25_4.5h	limma	0.00163979	0.021671	no hit
SXM1	Q04175	Importin beta SMX1 OS=Saccharomyces cerevisiae (strain ATCC 204508 / S288c) GN=SXM1 PE=1 SV=1	0.300152	26.3565	4.19549	0.00166292	0.0218598	0.0623748	0.830538	WT_Q97_4.5h - WT_Q25_4.5h	limma	0.00166292	0.0218598	no hit
PIC2	P40035	Mitochondrial phosphate carrier protein 2 OS=Saccharomyces cerevisiae (strain ATCC 204508 / S288c) GN=PIC2 PE=1 SV=1	0.250147	25.7665	4.19279	0.0016703	0.0218598	0.062544	0.830919	WT_Q97_4.5h - WT_Q25_4.5h	limma	0.0016703	0.0218598	no hit
GUA1	P38625	GMP synthase [glutamine-hydrolyzing] OS=Saccharomyces cerevisiae (strain ATCC 204508 / S288c) GN=GUA1 PE=1 SV=4	-0.173238	27.6156	-4.17054	0.00173226	0.0225427	0.0639488	0.834017	WT_Q97_4.5h - WT_Q25_4.5h	limma	0.00173226	0.0225427	no hit
GOR1	P53839	Glyoxylate reductase 1 OS=Saccharomyces cerevisiae (strain ATCC 204508 / S288c) GN=GOR1 PE=1 SV=1	-0.238684	26.9483	-4.1681	0.0017392	0.0225427	0.0641042	0.834353	WT_Q97_4.5h - WT_Q25_4.5h	limma	0.0017392	0.0225427	no hit
MET7	Q08645	Folylpolyglutamate synthase OS=Saccharomyces cerevisiae (strain ATCC 204508 / S288c) GN=MET7 PE=1 SV=1	0.273155	25.1221	4.15827	0.00176747	0.0227995	0.0647346	0.835701	WT_Q97_4.5h - WT_Q25_4.5h	limma	0.00176747	0.0227995	no hit
RPS1B	P23248	40S ribosomal protein S1-B OS=Saccharomyces cerevisiae (strain ATCC 204508 / S288c) GN=RPS1B PE=1 SV=3	-0.302837	26.5606	-4.15032	0.00179066	0.0229887	0.0652479	0.836782	WT_Q97_4.5h - WT_Q25_4.5h	limma	0.00179066	0.0229887	no hit
BUD4	P47136	Bud site selection protein 4 OS=Saccharomyces cerevisiae (strain ATCC 204508 / S288c) GN=BUD4 PE=1 SV=2	0.29538	23.6533	4.14505	0.00180622	0.0230786	0.06559	0.837495	WT_Q97_4.5h - WT_Q25_4.5h	limma	0.00180622	0.0230786	no hit
GND1	P38720	6-phosphogluconate dehydrogenase, decarboxylating 1 OS=Saccharomyces cerevisiae (strain ATCC 204508 / S288c) GN=GND1 PE=1 SV=1	-0.502717	28.1264	-4.12592	0.00186389	0.023703	0.0668442	0.840057	WT_Q97_4.5h - WT_Q25_4.5h	limma	0.00186389	0.023703	candidate
ITR1	P30605	Myo-inositol transporter 1 OS=Saccharomyces cerevisiae (strain ATCC 204508 / S288c) GN=ITR1 PE=1 SV=2	-0.606289	24.326	-4.11531	0.00189671	0.0237256	0.0675485	0.84146	WT_Q97_4.5h - WT_Q25_4.5h	limma	0.00189671	0.0237256	hit
TY1B	P0C2I9|P47100|Q03855|Q04711	Transposon Ty1-DR1 Gag-Pol polyprotein OS=Saccharomyces cerevisiae (strain ATCC 204508 / S288c) GN=TY1B-DR1 PE=3 SV=2|Transposon Ty1-JR2 Gag-Pol polyprotein OS=Saccharomyces cerevisiae (strain ATCC 204508 / S288c) GN=TY1B-JR2 PE=3 SV=3|Transposon Ty1-ML1 Gag-Pol polyprotein OS=Saccharomyces cerevisiae (strain ATCC 204508 / S288c) GN=TY1B-ML1 PE=3 SV=2|Transposon Ty1-PR1 Gag-Pol polyprotein OS=Sac…	-0.260007	25.1661	-4.11483	0.00189821	0.0237256	0.0675806	0.841523	WT_Q97_4.5h - WT_Q25_4.5h	limma	0.00189821	0.0237256	no hit
LEO1	P38439	RNA polymerase-associated protein LEO1 OS=Saccharomyces cerevisiae (strain ATCC 204508 / S288c) GN=LEO1 PE=1 SV=1	0.185385	24.0633	4.10973	0.00191424	0.0237256	0.0679219	0.842194	WT_Q97_4.5h - WT_Q25_4.5h	limma	0.00191424	0.0237256	no hit
YMR114C	Q04471	Putative peptidase YMR114C OS=Saccharomyces cerevisiae (strain ATCC 204508 / S288c) GN=YMR114C PE=1 SV=1	-0.250757	25.1192	-4.10955	0.0019148	0.0237256	0.0679339	0.842217	WT_Q97_4.5h - WT_Q25_4.5h	limma	0.0019148	0.0237256	no hit
SUP45	P12385	Eukaryotic peptide chain release factor subunit 1 OS=Saccharomyces cerevisiae (strain ATCC 204508 / S288c) GN=SUP45 PE=1 SV=2	-0.211288	27.2288	-4.10878	0.00191721	0.0237256	0.0679851	0.842317	WT_Q97_4.5h - WT_Q25_4.5h	limma	0.00191721	0.0237256	no hit
RPS11A|RPS11B	P0CX47|P0CX48	40S ribosomal protein S11-A OS=Saccharomyces cerevisiae (strain ATCC 204508 / S288c) GN=RPS11A PE=1 SV=1|40S ribosomal protein S11-B OS=Saccharomyces cerevisiae (strain ATCC 204508 / S288c) GN=RPS11B PE=1 SV=1	-0.270617	26.5197	-4.10599	0.00192606	0.0237256	0.0681727	0.842683	WT_Q97_4.5h - WT_Q25_4.5h	limma	0.00192606	0.0237256	no hit
RPS29A	P41057	40S ribosomal protein S29-A OS=Saccharomyces cerevisiae (strain ATCC 204508 / S288c) GN=RPS29A PE=1 SV=3	-0.235674	24.9341	-4.10366	0.00193345	0.0237256	0.0683291	0.842987	WT_Q97_4.5h - WT_Q25_4.5h	limma	0.00193345	0.0237256	no hit
THP2	O13539	THO complex subunit THP2 OS=Saccharomyces cerevisiae (strain ATCC 204508 / S288c) GN=THP2 PE=1 SV=1	0.426695	23.3985	4.10284	0.00193606	0.0237256	0.0683842	0.843093	WT_Q97_4.5h - WT_Q25_4.5h	limma	0.00193606	0.0237256	no hit
RPL36B	O14455	60S ribosomal protein L36-B OS=Saccharomyces cerevisiae (strain ATCC 204508 / S288c) GN=RPL36B PE=1 SV=3	-0.306814	25.0971	-4.09267	0.00196878	0.0238278	0.0690717	0.844412	WT_Q97_4.5h - WT_Q25_4.5h	limma	0.00196878	0.0238278	no hit
CPR1	P14832	Peptidyl-prolyl cis-trans isomerase OS=Saccharomyces cerevisiae (strain ATCC 204508 / S288c) GN=CPR1 PE=1 SV=3	-0.217017	27.5377	-4.09224	0.00197018	0.0238278	0.069101	0.844468	WT_Q97_4.5h - WT_Q25_4.5h	limma	0.00197018	0.0238278	no hit
NMA111	P53920	Pro-apoptotic serine protease NMA111 OS=Saccharomyces cerevisiae (strain ATCC 204508 / S288c) GN=NMA111 PE=1 SV=1	0.252425	26.5396	4.09202	0.00197092	0.0238278	0.0691164	0.844497	WT_Q97_4.5h - WT_Q25_4.5h	limma	0.00197092	0.0238278	no hit
AFG1	P32317	Protein AFG1 OS=Saccharomyces cerevisiae (strain ATCC 204508 / S288c) GN=AFG1 PE=1 SV=1	0.213821	24.7413	4.08459	0.00199519	0.0240136	0.0696222	0.845452	WT_Q97_4.5h - WT_Q25_4.5h	limma	0.00199519	0.0240136	no hit
YNL010W	P53981	Uncharacterized phosphatase YNL010W OS=Saccharomyces cerevisiae (strain ATCC 204508 / S288c) GN=YNL010W PE=1 SV=1	-0.219996	26.9557	-4.07603	0.00202359	0.0241646	0.0702094	0.846546	WT_Q97_4.5h - WT_Q25_4.5h	limma	0.00202359	0.0241646	no hit
KEL1	P38853	Kelch repeat-containing protein 1 OS=Saccharomyces cerevisiae (strain ATCC 204508 / S288c) GN=KEL1 PE=1 SV=1	0.244292	26.1151	4.07541	0.00202567	0.0241646	0.0702523	0.846626	WT_Q97_4.5h - WT_Q25_4.5h	limma	0.00202567	0.0241646	no hit
DBP1	P24784	ATP-dependent RNA helicase DBP1 OS=Saccharomyces cerevisiae (strain ATCC 204508 / S288c) GN=DBP1 PE=1 SV=2	0.254542	24.4691	4.07271	0.00203471	0.0241655	0.0704382	0.846968	WT_Q97_4.5h - WT_Q25_4.5h	limma	0.00203471	0.0241655	no hit
KAR2	P16474	78 kDa glucose-regulated protein homolog OS=Saccharomyces cerevisiae (strain ATCC 204508 / S288c) GN=KAR2 PE=1 SV=1	0.343745	28.4144	4.05863	0.0020826	0.024611	0.0714152	0.848745	WT_Q97_4.5h - WT_Q25_4.5h	limma	0.0020826	0.024611	no hit
RPS12	P48589	40S ribosomal protein S12 OS=Saccharomyces cerevisiae (strain ATCC 204508 / S288c) GN=RPS12 PE=1 SV=1	-0.208064	26.5825	-4.05634	0.00209048	0.024611	0.0715748	0.849032	WT_Q97_4.5h - WT_Q25_4.5h	limma	0.00209048	0.024611	no hit
REG1	Q00816	Resistance to glucose repression protein 1 OS=Saccharomyces cerevisiae (strain ATCC 204508 / S288c) GN=REG1 PE=1 SV=1	0.184247	25.9893	4.04507	0.00212983	0.0249534	0.0723667	0.850437	WT_Q97_4.5h - WT_Q25_4.5h	limma	0.00212983	0.0249534	no hit
VPS51	P36116	Vacuolar protein sorting-associated protein 51 OS=Saccharomyces cerevisiae (strain ATCC 204508 / S288c) GN=VPS51 PE=1 SV=1	-0.203788	24.9813	-4.03937	0.00215	0.0249534	0.0727694	0.851141	WT_Q97_4.5h - WT_Q25_4.5h	limma	0.00215	0.0249534	no hit
MDV1	P47025	Mitochondrial division protein 1 OS=Saccharomyces cerevisiae (strain ATCC 204508 / S288c) GN=MDV1 PE=1 SV=1	0.223425	24.8415	4.03713	0.00215801	0.0249534	0.0729286	0.851418	WT_Q97_4.5h - WT_Q25_4.5h	limma	0.00215801	0.0249534	no hit
YMR134W	P40207	Uncharacterized protein YMR134W OS=Saccharomyces cerevisiae (strain ATCC 204508 / S288c) GN=YMR134W PE=1 SV=1	0.22859	25.4723	4.03673	0.00215942	0.0249534	0.0729566	0.851466	WT_Q97_4.5h - WT_Q25_4.5h	limma	0.00215942	0.0249534	no hit
MAD1	P40957	Spindle assembly checkpoint component MAD1 OS=Saccharomyces cerevisiae (strain ATCC 204508 / S288c) GN=MAD1 PE=1 SV=1	0.219349	25.3185	4.03266	0.00217403	0.0249534	0.0732464	0.851967	WT_Q97_4.5h - WT_Q25_4.5h	limma	0.00217403	0.0249534	no hit
VID27	P40157	Vacuolar import and degradation protein 27 OS=Saccharomyces cerevisiae (strain ATCC 204508 / S288c) GN=VID27 PE=1 SV=1	0.262683	25.699	4.03237	0.00217509	0.0249534	0.0732673	0.852003	WT_Q97_4.5h - WT_Q25_4.5h	limma	0.00217509	0.0249534	no hit
RCM1	P53972	25S rRNA (cytosine(2278)-C(5))-methyltransferase OS=Saccharomyces cerevisiae (strain ATCC 204508 / S288c) GN=RCM1 PE=1 SV=1	-0.43751	22.3163	-4.02886	0.00218776	0.0249924	0.0735175	0.852432	WT_Q97_4.5h - WT_Q25_4.5h	limma	0.00218776	0.0249924	no hit
ERR1|ERR2|ERR3	P0CX10|P0CX11|P42222	Enolase-related protein 1 OS=Saccharomyces cerevisiae (strain ATCC 204508 / S288c) GN=ERR1 PE=3 SV=1|Enolase-related protein 2 OS=Saccharomyces cerevisiae (strain ATCC 204508 / S288c) GN=ERR2 PE=3 SV=1|Enolase-related protein 3 OS=Saccharomyces cerevisiae (strain ATCC 204508 / S288c) GN=ERR3 PE=3 SV=2	-0.528842	24.1932	-4.01973	0.0022211	0.0252322	0.074172	0.853544	WT_Q97_4.5h - WT_Q25_4.5h	limma	0.0022211	0.0252322	candidate
NMD5	P46970	Nonsense-mediated mRNA decay protein 5 OS=Saccharomyces cerevisiae (strain ATCC 204508 / S288c) GN=NMD5 PE=1 SV=2	0.254827	24.5728	4.01633	0.00223368	0.0252322	0.0744176	0.853957	WT_Q97_4.5h - WT_Q25_4.5h	limma	0.00223368	0.0252322	no hit
TRM8	Q12009	tRNA (guanine-N(7)-)-methyltransferase OS=Saccharomyces cerevisiae (strain ATCC 204508 / S288c) GN=TRM8 PE=1 SV=1	-0.268094	25.5731	-4.01548	0.00223684	0.0252322	0.074479	0.854059	WT_Q97_4.5h - WT_Q25_4.5h	limma	0.00223684	0.0252322	no hit
CCT8	P47079	T-complex protein 1 subunit theta OS=Saccharomyces cerevisiae (strain ATCC 204508 / S288c) GN=CCT8 PE=1 SV=1	0.223114	27.6094	4.00815	0.00226418	0.0254343	0.0750095	0.854942	WT_Q97_4.5h - WT_Q25_4.5h	limma	0.00226418	0.0254343	no hit
SHQ1	P40486	Protein SHQ1 OS=Saccharomyces cerevisiae (strain ATCC 204508 / S288c) GN=SHQ1 PE=1 SV=1	0.338944	24.7039	4.00215	0.00228686	0.0255825	0.0754469	0.855662	WT_Q97_4.5h - WT_Q25_4.5h	limma	0.00228686	0.0255825	no hit
GDE1	Q02979	Glycerophosphodiester phosphodiesterase GDE1 OS=Saccharomyces cerevisiae (strain ATCC 204508 / S288c) GN=GDE1 PE=1 SV=1	0.275707	25.8485	3.99922	0.00229799	0.0255835	0.0756606	0.85601	WT_Q97_4.5h - WT_Q25_4.5h	limma	0.00229799	0.0255835	no hit
PNS1	Q12412	Protein PNS1 OS=Saccharomyces cerevisiae (strain ATCC 204508 / S288c) GN=PNS1 PE=1 SV=1	-0.282374	24.671	-3.99714	0.00230593	0.0255835	0.0758128	0.856258	WT_Q97_4.5h - WT_Q25_4.5h	limma	0.00230593	0.0255835	no hit
PBP4	Q07362	Protein PBP4 OS=Saccharomyces cerevisiae (strain ATCC 204508 / S288c) GN=PBP4 PE=1 SV=1	-0.455977	23.3865	-3.99074	0.00233058	0.025751	0.0762829	0.857017	WT_Q97_4.5h - WT_Q25_4.5h	limma	0.00233058	0.025751	no hit
LAA1	P39526	AP-1 accessory protein LAA1 OS=Saccharomyces cerevisiae (strain ATCC 204508 / S288c) GN=LAA1 PE=1 SV=1	0.170823	24.811	3.97996	0.00237273	0.0261098	0.0770807	0.858287	WT_Q97_4.5h - WT_Q25_4.5h	limma	0.00237273	0.0261098	no hit
LSB6	P42951	Phosphatidylinositol 4-kinase LSB6 OS=Saccharomyces cerevisiae (strain ATCC 204508 / S288c) GN=LSB6 PE=1 SV=1	0.278934	24.1952	3.96462	0.00243407	0.0266758	0.0782271	0.860073	WT_Q97_4.5h - WT_Q25_4.5h	limma	0.00243407	0.0266758	no hit
PHO81	P17442	Phosphate system positive regulatory protein PHO81 OS=Saccharomyces cerevisiae (strain ATCC 204508 / S288c) GN=PHO81 PE=1 SV=2	0.161472	25.6938	3.95779	0.0024619	0.0268716	0.0787418	0.860861	WT_Q97_4.5h - WT_Q25_4.5h	limma	0.0024619	0.0268716	no hit
HPT1	Q04178	Hypoxanthine-guanine phosphoribosyltransferase OS=Saccharomyces cerevisiae (strain ATCC 204508 / S288c) GN=HPT1 PE=1 SV=1	-0.245884	25.9679	-3.94943	0.00249641	0.0271384	0.0793753	0.861818	WT_Q97_4.5h - WT_Q25_4.5h	limma	0.00249641	0.0271384	no hit
SSQ1	Q05931	Heat shock protein SSQ1, mitochondrial OS=Saccharomyces cerevisiae (strain ATCC 204508 / S288c) GN=SSQ1 PE=1 SV=1	0.332166	25.9235	3.93392	0.0025618	0.0277374	0.0805621	0.863576	WT_Q97_4.5h - WT_Q25_4.5h	limma	0.0025618	0.0277374	no hit
SRP14	P38985	Signal recognition particle subunit SRP14 OS=Saccharomyces cerevisiae (strain ATCC 204508 / S288c) GN=SRP14 PE=1 SV=1	-0.322177	24.4138	-3.92719	0.00259072	0.0278918	0.0810815	0.864331	WT_Q97_4.5h - WT_Q25_4.5h	limma	0.00259072	0.0278918	no hit
RPS5	P26783	40S ribosomal protein S5 OS=Saccharomyces cerevisiae (strain ATCC 204508 / S288c) GN=RPS5 PE=1 SV=3	-0.225451	27.8331	-3.9258	0.00259675	0.0278918	0.0811893	0.864487	WT_Q97_4.5h - WT_Q25_4.5h	limma	0.00259675	0.0278918	no hit
ANR2	P36090	Uncharacterized protein ANR2 OS=Saccharomyces cerevisiae (strain ATCC 204508 / S288c) GN=ANR2 PE=1 SV=1	0.206524	25.8241	3.92057	0.00261954	0.0280249	0.0815957	0.865071	WT_Q97_4.5h - WT_Q25_4.5h	limma	0.00261954	0.0280249	no hit
RPL2A|RPL2B	P0CX45|P0CX46	60S ribosomal protein L2-A OS=Saccharomyces cerevisiae (strain ATCC 204508 / S288c) GN=RPL2A PE=1 SV=1|60S ribosomal protein L2-B OS=Saccharomyces cerevisiae (strain ATCC 204508 / S288c) GN=RPL2B PE=1 SV=1	-0.240115	27.8752	-3.91766	0.00263229	0.0280501	0.0818221	0.865394	WT_Q97_4.5h - WT_Q25_4.5h	limma	0.00263229	0.0280501	no hit
ARP7	Q12406	Actin-related protein 7 OS=Saccharomyces cerevisiae (strain ATCC 204508 / S288c) GN=ARP7 PE=1 SV=1	0.395739	24.8797	3.91345	0.00265087	0.0281019	0.0821509	0.86586	WT_Q97_4.5h - WT_Q25_4.5h	limma	0.00265087	0.0281019	no hit
PFK26	P40433	6-phosphofructo-2-kinase 1 OS=Saccharomyces cerevisiae (strain ATCC 204508 / S288c) GN=PFK26 PE=1 SV=1	-0.300188	25.9573	-3.91184	0.002658	0.0281019	0.0822768	0.866038	WT_Q97_4.5h - WT_Q25_4.5h	limma	0.002658	0.0281019	no hit
MET22	P32179	3'(2'),5'-bisphosphate nucleotidase OS=Saccharomyces cerevisiae (strain ATCC 204508 / S288c) GN=MET22 PE=1 SV=1	0.167488	25.256	3.90752	0.00267725	0.0281204	0.0826156	0.866514	WT_Q97_4.5h - WT_Q25_4.5h	limma	0.00267725	0.0281204	no hit
HSM3	P38348	DNA mismatch repair protein HSM3 OS=Saccharomyces cerevisiae (strain ATCC 204508 / S288c) GN=HSM3 PE=1 SV=1	0.188975	25.4207	3.90391	0.00269349	0.0281204	0.0829002	0.866911	WT_Q97_4.5h - WT_Q25_4.5h	limma	0.00269349	0.0281204	no hit
PHO90	P39535	Low-affinity phosphate transporter PHO90 OS=Saccharomyces cerevisiae (strain ATCC 204508 / S288c) GN=PHO90 PE=1 SV=1	-0.585768	23.449	-3.90378	0.00269408	0.0281204	0.0829105	0.866926	WT_Q97_4.5h - WT_Q25_4.5h	limma	0.00269408	0.0281204	hit
DTD1	Q07648	D-tyrosyl-tRNA(Tyr) deacylase OS=Saccharomyces cerevisiae (strain ATCC 204508 / S288c) GN=DTD1 PE=1 SV=1	-0.297947	25.5805	-3.90214	0.00270147	0.0281204	0.0830398	0.867105	WT_Q97_4.5h - WT_Q25_4.5h	limma	0.00270147	0.0281204	no hit
BNI4	P53858	Protein BNI4 OS=Saccharomyces cerevisiae (strain ATCC 204508 / S288c) GN=BNI4 PE=1 SV=1	0.314101	23.7165	3.89446	0.00273636	0.0282895	0.083647	0.867943	WT_Q97_4.5h - WT_Q25_4.5h	limma	0.00273636	0.0282895	no hit
RFC2	P40348	Replication factor C subunit 2 OS=Saccharomyces cerevisiae (strain ATCC 204508 / S288c) GN=RFC2 PE=1 SV=1	-0.233351	24.2402	-3.89395	0.00273871	0.0282895	0.0836877	0.867998	WT_Q97_4.5h - WT_Q25_4.5h	limma	0.00273871	0.0282895	no hit
MIA40	P36046	Mitochondrial intermembrane space import and assembly protein 40 OS=Saccharomyces cerevisiae (strain ATCC 204508 / S288c) GN=MIA40 PE=1 SV=2	0.251368	27.8522	3.89095	0.00275249	0.028312	0.0839262	0.868324	WT_Q97_4.5h - WT_Q25_4.5h	limma	0.00275249	0.028312	no hit
MPD1	Q12404	Protein disulfide-isomerase MPD1 OS=Saccharomyces cerevisiae (strain ATCC 204508 / S288c) GN=MPD1 PE=1 SV=1	-0.508021	24.0526	-3.88889	0.00276203	0.028312	0.0840908	0.868548	WT_Q97_4.5h - WT_Q25_4.5h	limma	0.00276203	0.028312	candidate
YPK1	P12688	Serine/threonine-protein kinase YPK1 OS=Saccharomyces cerevisiae (strain ATCC 204508 / S288c) GN=YPK1 PE=1 SV=2	0.376626	25.0328	3.88665	0.00277239	0.028312	0.0842694	0.86879	WT_Q97_4.5h - WT_Q25_4.5h	limma	0.00277239	0.028312	no hit
IMP2	P32351|P46972	Mitochondrial inner membrane protease subunit 2 OS=Saccharomyces cerevisiae (strain ATCC 204508 / S288c) GN=IMP2 PE=1 SV=1|Sugar utilization regulatory protein IMP2 OS=Saccharomyces cerevisiae (strain ATCC 204508 / S288c) GN=IMP2' PE=1 SV=2	-0.362851	24.0293	-3.88246	0.00279188	0.0284035	0.0846041	0.869241	WT_Q97_4.5h - WT_Q25_4.5h	limma	0.00279188	0.0284035	no hit
OSH3	P38713	Oxysterol-binding protein homolog 3 OS=Saccharomyces cerevisiae (strain ATCC 204508 / S288c) GN=OSH3 PE=1 SV=1	-0.277025	23.5507	-3.8789	0.0028086	0.0284662	0.0848901	0.869624	WT_Q97_4.5h - WT_Q25_4.5h	limma	0.0028086	0.0284662	no hit
SNU71	P53207	U1 small nuclear ribonucleoprotein component SNU71 OS=Saccharomyces cerevisiae (strain ATCC 204508 / S288c) GN=SNU71 PE=1 SV=1	0.248294	24.5321	3.87299	0.00283654	0.0285708	0.0853659	0.870257	WT_Q97_4.5h - WT_Q25_4.5h	limma	0.00283654	0.0285708	no hit
NCE102	Q12207	Non-classical export protein 2 OS=Saccharomyces cerevisiae (strain ATCC 204508 / S288c) GN=NCE102 PE=1 SV=1	-0.376435	24.1888	-3.87189	0.00284177	0.0285708	0.0854547	0.870374	WT_Q97_4.5h - WT_Q25_4.5h	limma	0.00284177	0.0285708	no hit
SKP1	P52286	Suppressor of kinetochore protein 1 OS=Saccharomyces cerevisiae (strain ATCC 204508 / S288c) GN=SKP1 PE=1 SV=2	-0.173542	25.4754	-3.86985	0.00285147	0.0285708	0.0856189	0.870591	WT_Q97_4.5h - WT_Q25_4.5h	limma	0.00285147	0.0285708	no hit
SEC28	P40509	Coatomer subunit epsilon OS=Saccharomyces cerevisiae (strain ATCC 204508 / S288c) GN=SEC28 PE=1 SV=2	0.509611	25.3666	3.86651	0.00286749	0.0285708	0.0858898	0.870946	WT_Q97_4.5h - WT_Q25_4.5h	limma	0.00286749	0.0285708	candidate
PRE6	P40303	Proteasome subunit alpha type-4 OS=Saccharomyces cerevisiae (strain ATCC 204508 / S288c) GN=PRE6 PE=1 SV=1	0.187126	26.2604	3.86559	0.00287191	0.0285708	0.0859643	0.871043	WT_Q97_4.5h - WT_Q25_4.5h	limma	0.00287191	0.0285708	no hit
MTF2	P10849	Mitochondrial transcription factor 2 OS=Saccharomyces cerevisiae (strain ATCC 204508 / S288c) GN=MTF2 PE=1 SV=1	0.280357	25.1546	3.85243	0.00293601	0.0290202	0.0870377	0.872431	WT_Q97_4.5h - WT_Q25_4.5h	limma	0.00293601	0.0290202	no hit
RPL11A|RPL11B	P0C0W9|Q3E757	60S ribosomal protein L11-A OS=Saccharomyces cerevisiae (strain ATCC 204508 / S288c) GN=RPL11A PE=1 SV=2|60S ribosomal protein L11-B OS=Saccharomyces cerevisiae (strain ATCC 204508 / S288c) GN=RPL11B PE=1 SV=3	-0.271586	27.7337	-3.85166	0.0029398	0.0290202	0.0871008	0.872512	WT_Q97_4.5h - WT_Q25_4.5h	limma	0.0029398	0.0290202	no hit
SNX4	P47057	Sorting nexin-4 OS=Saccharomyces cerevisiae (strain ATCC 204508 / S288c) GN=SNX4 PE=1 SV=1	0.190232	24.621	3.84564	0.00296967	0.0290202	0.0875959	0.873141	WT_Q97_4.5h - WT_Q25_4.5h	limma	0.00296967	0.0290202	no hit
ICP55	P40051	Intermediate cleaving peptidase 55 OS=Saccharomyces cerevisiae (strain ATCC 204508 / S288c) GN=ICP55 PE=1 SV=1	-0.192791	24.4555	-3.84554	0.00297014	0.0290202	0.0876037	0.873151	WT_Q97_4.5h - WT_Q25_4.5h	limma	0.00297014	0.0290202	no hit
SHE3	P38272	SWI5-dependent HO expression protein 3 OS=Saccharomyces cerevisiae (strain ATCC 204508 / S288c) GN=SHE3 PE=1 SV=1	0.439764	23.4082	3.84384	0.00297866	0.0290202	0.0877444	0.873328	WT_Q97_4.5h - WT_Q25_4.5h	limma	0.00297866	0.0290202	no hit
NUP84	P52891	Nucleoporin NUP84 OS=Saccharomyces cerevisiae (strain ATCC 204508 / S288c) GN=NUP84 PE=1 SV=1	0.193452	25.7847	3.84011	0.00299738	0.0290202	0.0880527	0.873716	WT_Q97_4.5h - WT_Q25_4.5h	limma	0.00299738	0.0290202	no hit
RPS24A|RPS24B	P0CX31|P0CX32	40S ribosomal protein S24-A OS=Saccharomyces cerevisiae (strain ATCC 204508 / S288c) GN=RPS24A PE=1 SV=1|40S ribosomal protein S24-B OS=Saccharomyces cerevisiae (strain ATCC 204508 / S288c) GN=RPS24B PE=1 SV=1	-0.311392	27.2527	-3.83752	0.00301044	0.0290202	0.0882671	0.873984	WT_Q97_4.5h - WT_Q25_4.5h	limma	0.00301044	0.0290202	no hit
RPL35A|RPL35B	P0CX84|P0CX85	60S ribosomal protein L35-A OS=Saccharomyces cerevisiae (strain ATCC 204508 / S288c) GN=RPL35A PE=1 SV=1|60S ribosomal protein L35-B OS=Saccharomyces cerevisiae (strain ATCC 204508 / S288c) GN=RPL35B PE=1 SV=1	-0.266294	27.1393	-3.83571	0.0030196	0.0290202	0.0884171	0.874171	WT_Q97_4.5h - WT_Q25_4.5h	limma	0.0030196	0.0290202	no hit
NOP10	Q6Q547	H/ACA ribonucleoprotein complex subunit 3 OS=Saccharomyces cerevisiae (strain ATCC 204508 / S288c) GN=NOP10 PE=1 SV=1	-0.435252	23.0294	-3.83211	0.00303789	0.0290202	0.0887159	0.874541	WT_Q97_4.5h - WT_Q25_4.5h	limma	0.00303789	0.0290202	no hit
RPN3	P40016	26S proteasome regulatory subunit RPN3 OS=Saccharomyces cerevisiae (strain ATCC 204508 / S288c) GN=RPN3 PE=1 SV=5	0.178754	26.7756	3.83041	0.00304657	0.0290202	0.0888575	0.874716	WT_Q97_4.5h - WT_Q25_4.5h	limma	0.00304657	0.0290202	no hit
AFG3	P39925	Mitochondrial respiratory chain complexes assembly protein AFG3 OS=Saccharomyces cerevisiae (strain ATCC 204508 / S288c) GN=AFG3 PE=1 SV=1	0.149642	26.1345	3.82826	0.00305764	0.0290202	0.0890375	0.874938	WT_Q97_4.5h - WT_Q25_4.5h	limma	0.00305764	0.0290202	no hit
RPT5	P33297	26S protease regulatory subunit 6A OS=Saccharomyces cerevisiae (strain ATCC 204508 / S288c) GN=RPT5 PE=1 SV=3	0.340959	26.7791	3.82748	0.00306164	0.0290202	0.0891023	0.875017	WT_Q97_4.5h - WT_Q25_4.5h	limma	0.00306164	0.0290202	no hit
IPP1	P00817	Inorganic pyrophosphatase OS=Saccharomyces cerevisiae (strain ATCC 204508 / S288c) GN=IPP1 PE=1 SV=4	-0.231434	28.1693	-3.82644	0.003067	0.0290202	0.0891893	0.875124	WT_Q97_4.5h - WT_Q25_4.5h	limma	0.003067	0.0290202	no hit
RPL12A|RPL12B	P0CX53|P0CX54	60S ribosomal protein L12-A OS=Saccharomyces cerevisiae (strain ATCC 204508 / S288c) GN=RPL12A PE=1 SV=1|60S ribosomal protein L12-B OS=Saccharomyces cerevisiae (strain ATCC 204508 / S288c) GN=RPL12B PE=1 SV=1	-0.190905	26.6805	-3.82628	0.00306779	0.0290202	0.0892022	0.87514	WT_Q97_4.5h - WT_Q25_4.5h	limma	0.00306779	0.0290202	no hit
STI1	P15705	Heat shock protein STI1 OS=Saccharomyces cerevisiae (strain ATCC 204508 / S288c) GN=STI1 PE=1 SV=1	0.412671	28.6186	3.82265	0.00308659	0.029096	0.0895065	0.875512	WT_Q97_4.5h - WT_Q25_4.5h	limma	0.00308659	0.029096	no hit
MSP1	P28737	Protein MSP1 OS=Saccharomyces cerevisiae (strain ATCC 204508 / S288c) GN=MSP1 PE=1 SV=2	0.244033	24.7768	3.80834	0.00316178	0.0295957	0.0907126	0.876963	WT_Q97_4.5h - WT_Q25_4.5h	limma	0.00316178	0.0295957	no hit
PTC3	P34221	Protein phosphatase 2C homolog 3 OS=Saccharomyces cerevisiae (strain ATCC 204508 / S288c) GN=PTC3 PE=1 SV=4	0.176775	24.7411	3.80736	0.00316701	0.0295957	0.0907958	0.877062	WT_Q97_4.5h - WT_Q25_4.5h	limma	0.00316701	0.0295957	no hit
YNL208W	P40159	Uncharacterized protein YNL208W OS=Saccharomyces cerevisiae (strain ATCC 204508 / S288c) GN=YNL208W PE=1 SV=2	0.501344	23.0411	3.80632	0.00317254	0.0295957	0.0908837	0.877166	WT_Q97_4.5h - WT_Q25_4.5h	limma	0.00317254	0.0295957	candidate
VAM6	Q07468	Vacuolar morphogenesis protein 6 OS=Saccharomyces cerevisiae (strain ATCC 204508 / S288c) GN=VAM6 PE=1 SV=1	-0.259806	22.4185	-3.78991	0.00326143	0.0302401	0.0922851	0.878806	WT_Q97_4.5h - WT_Q25_4.5h	limma	0.00326143	0.0302401	no hit
RPL18A|RPL18B	P0CX49|P0CX50	60S ribosomal protein L18-A OS=Saccharomyces cerevisiae (strain ATCC 204508 / S288c) GN=RPL18A PE=1 SV=1|60S ribosomal protein L18-B OS=Saccharomyces cerevisiae (strain ATCC 204508 / S288c) GN=RPL18B PE=1 SV=1	-0.272958	27.9947	-3.78944	0.00326405	0.0302401	0.092326	0.878853	WT_Q97_4.5h - WT_Q25_4.5h	limma	0.00326405	0.0302401	no hit
URA8	P38627	CTP synthase 2 OS=Saccharomyces cerevisiae (strain ATCC 204508 / S288c) GN=URA8 PE=1 SV=4	-0.1748	26.8065	-3.78496	0.00328879	0.0303269	0.0927117	0.879296	WT_Q97_4.5h - WT_Q25_4.5h	limma	0.00328879	0.0303269	no hit
RPL38	P49167	60S ribosomal protein L38 OS=Saccharomyces cerevisiae (strain ATCC 204508 / S288c) GN=RPL38 PE=1 SV=1	-0.206327	25.8326	-3.78367	0.00329592	0.0303269	0.0928226	0.879423	WT_Q97_4.5h - WT_Q25_4.5h	limma	0.00329592	0.0303269	no hit
ERG26	P53199	Sterol-4-alpha-carboxylate 3-dehydrogenase, decarboxylating OS=Saccharomyces cerevisiae (strain ATCC 204508 / S288c) GN=ERG26 PE=1 SV=1	0.278243	25.9848	3.78126	0.00330936	0.0303471	0.0930313	0.879661	WT_Q97_4.5h - WT_Q25_4.5h	limma	0.00330936	0.0303471	no hit
MVP1	P40959	Sorting nexin MVP1 OS=Saccharomyces cerevisiae (strain ATCC 204508 / S288c) GN=MVP1 PE=1 SV=2	0.283969	25.0674	3.77165	0.00336341	0.0307381	0.0938649	0.880602	WT_Q97_4.5h - WT_Q25_4.5h	limma	0.00336341	0.0307381	no hit
NUG1	P40010	Nuclear GTP-binding protein NUG1 OS=Saccharomyces cerevisiae (strain ATCC 204508 / S288c) GN=NUG1 PE=1 SV=1	-0.262295	25.6367	-3.76104	0.00342419	0.0311668	0.094793	0.881632	WT_Q97_4.5h - WT_Q25_4.5h	limma	0.00342419	0.0311668	no hit
YBR137W	P38276	UPF0303 protein YBR137W OS=Saccharomyces cerevisiae (strain ATCC 204508 / S288c) GN=YBR137W PE=1 SV=4	-0.221283	25.2004	-3.75944	0.00343343	0.0311668	0.0949333	0.881787	WT_Q97_4.5h - WT_Q25_4.5h	limma	0.00343343	0.0311668	no hit
SLX9	P53251	Ribosome biogenesis protein SLX9 OS=Saccharomyces cerevisiae (strain ATCC 204508 / S288c) GN=SLX9 PE=1 SV=1	-0.25422	24.5421	-3.75683	0.0034486	0.0311994	0.0951629	0.882038	WT_Q97_4.5h - WT_Q25_4.5h	limma	0.0034486	0.0311994	no hit
TOM70	P07213	Mitochondrial import receptor subunit TOM70 OS=Saccharomyces cerevisiae (strain ATCC 204508 / S288c) GN=TOM70 PE=1 SV=2	0.347757	28.058	3.75483	0.00346029	0.0312005	0.0953396	0.882231	WT_Q97_4.5h - WT_Q25_4.5h	limma	0.00346029	0.0312005	no hit
ADH6	Q04894	NADP-dependent alcohol dehydrogenase 6 OS=Saccharomyces cerevisiae (strain ATCC 204508 / S288c) GN=ADH6 PE=1 SV=1	-0.451562	25.8908	-3.74462	0.00352048	0.0315843	0.0962433	0.883208	WT_Q97_4.5h - WT_Q25_4.5h	limma	0.00352048	0.0315843	no hit
SNL1	P40548	HSP70 co-chaperone SNL1 OS=Saccharomyces cerevisiae (strain ATCC 204508 / S288c) GN=SNL1 PE=1 SV=1	0.194034	24.5259	3.74364	0.00352629	0.0315843	0.0963301	0.883301	WT_Q97_4.5h - WT_Q25_4.5h	limma	0.00352629	0.0315843	no hit
RAD33	Q04231	DNA repair protein RAD33 OS=Saccharomyces cerevisiae (strain ATCC 204508 / S288c) GN=RAD33 PE=1 SV=1	-0.313899	23.2791	-3.73078	0.00360381	0.0321718	0.0974793	0.884518	WT_Q97_4.5h - WT_Q25_4.5h	limma	0.00360381	0.0321718	no hit
RRB1	Q04225	Ribosome assembly protein RRB1 OS=Saccharomyces cerevisiae (strain ATCC 204508 / S288c) GN=RRB1 PE=1 SV=1	-0.339195	25.1761	-3.72836	0.00361857	0.0321969	0.0976964	0.884745	WT_Q97_4.5h - WT_Q25_4.5h	limma	0.00361857	0.0321969	no hit
EIS1	Q05050	Eisosome protein 1 OS=Saccharomyces cerevisiae (strain ATCC 204508 / S288c) GN=EIS1 PE=1 SV=1	0.197145	27.8511	3.72509	0.00363868	0.0322694	0.0979914	0.885052	WT_Q97_4.5h - WT_Q25_4.5h	limma	0.00363868	0.0322694	no hit
SLA2	P33338	Protein SLA2 OS=Saccharomyces cerevisiae (strain ATCC 204508 / S288c) GN=SLA2 PE=1 SV=5	0.286631	26.5741	3.71815	0.00368168	0.0325437	0.0986188	0.885699	WT_Q97_4.5h - WT_Q25_4.5h	limma	0.00368168	0.0325437	no hit
DPH6	Q12429	Diphthine--ammonia ligase OS=Saccharomyces cerevisiae (strain ATCC 204508 / S288c) GN=DPH6 PE=1 SV=1	0.205108	25.5513	3.71174	0.00372186	0.0327913	0.0992011	0.886294	WT_Q97_4.5h - WT_Q25_4.5h	limma	0.00372186	0.0327913	no hit
NOP56	Q12460	Nucleolar protein 56 OS=Saccharomyces cerevisiae (strain ATCC 204508 / S288c) GN=NOP56 PE=1 SV=1	-0.249236	26.3473	-3.7058	0.00375945	0.0330146	0.0997423	0.886841	WT_Q97_4.5h - WT_Q25_4.5h	limma	0.00375945	0.0330146	no hit
RPS4A|RPS4B	P0CX35|P0CX36	40S ribosomal protein S4-A OS=Saccharomyces cerevisiae (strain ATCC 204508 / S288c) GN=RPS4A PE=1 SV=1|40S ribosomal protein S4-B OS=Saccharomyces cerevisiae (strain ATCC 204508 / S288c) GN=RPS4B PE=1 SV=1	-0.274114	28.2104	-3.70075	0.0037918	0.0331906	0.100206	0.887305	WT_Q97_4.5h - WT_Q25_4.5h	limma	0.0037918	0.0331906	no hit
ICL1	P28240	Isocitrate lyase OS=Saccharomyces cerevisiae (strain ATCC 204508 / S288c) GN=ICL1 PE=1 SV=1	0.277045	28.8237	3.69441	0.00383274	0.0334403	0.100788	0.887884	WT_Q97_4.5h - WT_Q25_4.5h	limma	0.00383274	0.0334403	no hit
RIP1	P08067	Cytochrome b-c1 complex subunit Rieske, mitochondrial OS=Saccharomyces cerevisiae (strain ATCC 204508 / S288c) GN=RIP1 PE=1 SV=1	0.256605	26.9335	3.68928	0.00386625	0.0336239	0.101263	0.888351	WT_Q97_4.5h - WT_Q25_4.5h	limma	0.00386625	0.0336239	no hit
MLP1	Q02455	Protein MLP1 OS=Saccharomyces cerevisiae (strain ATCC 204508 / S288c) GN=MLP1 PE=1 SV=2	0.270003	28.1073	3.68213	0.00391338	0.0338427	0.101925	0.888996	WT_Q97_4.5h - WT_Q25_4.5h	limma	0.00391338	0.0338427	no hit
CEG1	Q01159	mRNA-capping enzyme subunit alpha OS=Saccharomyces cerevisiae (strain ATCC 204508 / S288c) GN=CEG1 PE=1 SV=2	0.204425	25.4068	3.68166	0.00391652	0.0338427	0.101969	0.889038	WT_Q97_4.5h - WT_Q25_4.5h	limma	0.00391652	0.0338427	no hit
MAK21	Q12176	Ribosome biogenesis protein MAK21 OS=Saccharomyces cerevisiae (strain ATCC 204508 / S288c) GN=MAK21 PE=1 SV=1	-0.279179	24.883	-3.67409	0.00396716	0.0341709	0.102676	0.889718	WT_Q97_4.5h - WT_Q25_4.5h	limma	0.00396716	0.0341709	no hit
CPR5	P35176	Peptidyl-prolyl cis-trans isomerase D OS=Saccharomyces cerevisiae (strain ATCC 204508 / S288c) GN=CPR5 PE=2 SV=1	-0.162614	26.2483	-3.66734	0.00401285	0.0344543	0.103309	0.890319	WT_Q97_4.5h - WT_Q25_4.5h	limma	0.00401285	0.0344543	no hit
GYP5	Q12344	GTPase-activating protein GYP5 OS=Saccharomyces cerevisiae (strain ATCC 204508 / S288c) GN=GYP5 PE=1 SV=1	0.213334	25.6187	3.66447	0.0040325	0.0345131	0.103579	0.890574	WT_Q97_4.5h - WT_Q25_4.5h	limma	0.0040325	0.0345131	no hit
UFD2	P54860	E4 ubiquitin-protein ligase UFD2 OS=Saccharomyces cerevisiae (strain ATCC 204508 / S288c) GN=UFD2 PE=1 SV=3	0.191086	25.5583	3.65884	0.00407128	0.0346203	0.104111	0.891073	WT_Q97_4.5h - WT_Q25_4.5h	limma	0.00407128	0.0346203	no hit
RPS10B|RPS10A	P46784|Q08745	40S ribosomal protein S10-B OS=Saccharomyces cerevisiae (strain ATCC 204508 / S288c) GN=RPS10B PE=1 SV=1|40S ribosomal protein S10-A OS=Saccharomyces cerevisiae (strain ATCC 204508 / S288c) GN=RPS10A PE=1 SV=1	-0.221925	26.8165	-3.65708	0.00408345	0.0346203	0.104278	0.891227	WT_Q97_4.5h - WT_Q25_4.5h	limma	0.00408345	0.0346203	no hit
PIK1	P39104	Phosphatidylinositol 4-kinase PIK1 OS=Saccharomyces cerevisiae (strain ATCC 204508 / S288c) GN=PIK1 PE=1 SV=1	0.275146	23.9764	3.65706	0.00408355	0.0346203	0.104279	0.891229	WT_Q97_4.5h - WT_Q25_4.5h	limma	0.00408355	0.0346203	no hit
SPE3	Q12074	Spermidine synthase OS=Saccharomyces cerevisiae (strain ATCC 204508 / S288c) GN=SPE3 PE=1 SV=1	-0.244195	26.883	-3.64485	0.00416921	0.0351796	0.105441	0.892298	WT_Q97_4.5h - WT_Q25_4.5h	limma	0.00416921	0.0351796	no hit
RPL15A	P05748	60S ribosomal protein L15-A OS=Saccharomyces cerevisiae (strain ATCC 204508 / S288c) GN=RPL15A PE=1 SV=3	-0.319538	24.5294	-3.64395	0.00417562	0.0351796	0.105527	0.892377	WT_Q97_4.5h - WT_Q25_4.5h	limma	0.00417562	0.0351796	no hit
RFC5	P38251	Replication factor C subunit 5 OS=Saccharomyces cerevisiae (strain ATCC 204508 / S288c) GN=RFC5 PE=1 SV=1	-0.192851	25.2279	-3.64179	0.00419097	0.0351938	0.105734	0.892565	WT_Q97_4.5h - WT_Q25_4.5h	limma	0.00419097	0.0351938	no hit
RPL25	P04456	60S ribosomal protein L25 OS=Saccharomyces cerevisiae (strain ATCC 204508 / S288c) GN=RPL25 PE=1 SV=4	-0.192624	27.8764	-3.64005	0.00420341	0.0351938	0.105901	0.892716	WT_Q97_4.5h - WT_Q25_4.5h	limma	0.00420341	0.0351938	no hit
ENT2	Q05785	Epsin-2 OS=Saccharomyces cerevisiae (strain ATCC 204508 / S288c) GN=ENT2 PE=1 SV=1	-0.360202	25.6904	-3.63398	0.00424703	0.0354489	0.106484	0.893241	WT_Q97_4.5h - WT_Q25_4.5h	limma	0.00424703	0.0354489	no hit
PDR16	P53860	Phosphatidylinositol transfer protein PDR16 OS=Saccharomyces cerevisiae (strain ATCC 204508 / S288c) GN=PDR16 PE=1 SV=1	0.381461	26.4217	3.62283	0.00432841	0.0360166	0.107562	0.894198	WT_Q97_4.5h - WT_Q25_4.5h	limma	0.00432841	0.0360166	no hit
YMC1	P32331	Carrier protein YMC1, mitochondrial OS=Saccharomyces cerevisiae (strain ATCC 204508 / S288c) GN=YMC1 PE=3 SV=2	-0.194613	25.0632	-3.6167	0.00437382	0.0361762	0.108159	0.89472	WT_Q97_4.5h - WT_Q25_4.5h	limma	0.00437382	0.0361762	no hit
STF1	P01098	ATPase-stabilizing factor 9 kDa, mitochondrial OS=Saccharomyces cerevisiae (strain ATCC 204508 / S288c) GN=STF1 PE=1 SV=2	0.205378	26.0517	3.61662	0.00437442	0.0361762	0.108167	0.894727	WT_Q97_4.5h - WT_Q25_4.5h	limma	0.00437442	0.0361762	no hit
TIF11	P38912	Eukaryotic translation initiation factor 1A OS=Saccharomyces cerevisiae (strain ATCC 204508 / S288c) GN=TIF11 PE=1 SV=1	-0.246251	26.3251	-3.60855	0.00443498	0.0364631	0.108956	0.895409	WT_Q97_4.5h - WT_Q25_4.5h	limma	0.00443498	0.0364631	no hit
COX15	P40086	Cytochrome c oxidase assembly protein COX15 OS=Saccharomyces cerevisiae (strain ATCC 204508 / S288c) GN=COX15 PE=3 SV=1	0.220008	25.4201	3.60839	0.00443616	0.0364631	0.108971	0.895423	WT_Q97_4.5h - WT_Q25_4.5h	limma	0.00443616	0.0364631	no hit
THG1	P53215	tRNA(His) guanylyltransferase OS=Saccharomyces cerevisiae (strain ATCC 204508 / S288c) GN=THG1 PE=1 SV=1	-0.191007	24.4794	-3.6045	0.00446572	0.0365945	0.109354	0.89575	WT_Q97_4.5h - WT_Q25_4.5h	limma	0.00446572	0.0365945	no hit
PRM9|PRM8	P39551|P53174	Pheromone-regulated membrane protein 9 OS=Saccharomyces cerevisiae (strain ATCC 204508 / S288c) GN=PRM9 PE=1 SV=1|Pheromone-regulated membrane protein 8 OS=Saccharomyces cerevisiae (strain ATCC 204508 / S288c) GN=PRM8 PE=1 SV=1	0.287131	24.1692	3.59411	0.00454554	0.0368576	0.11038	0.896619	WT_Q97_4.5h - WT_Q25_4.5h	limma	0.00454554	0.0368576	no hit
HOM3	P10869	Aspartokinase OS=Saccharomyces cerevisiae (strain ATCC 204508 / S288c) GN=HOM3 PE=1 SV=2	0.254076	27.0094	3.59389	0.00454718	0.0368576	0.110401	0.896637	WT_Q97_4.5h - WT_Q25_4.5h	limma	0.00454718	0.0368576	no hit
INP51	P40559	Phosphatidylinositol 4,5-bisphosphate 5-phosphatase INP51 OS=Saccharomyces cerevisiae (strain ATCC 204508 / S288c) GN=INP51 PE=1 SV=1	-0.284456	24.1578	-3.59314	0.00455302	0.0368576	0.110475	0.896699	WT_Q97_4.5h - WT_Q25_4.5h	limma	0.00455302	0.0368576	no hit
RPS13	P05756	40S ribosomal protein S13 OS=Saccharomyces cerevisiae (strain ATCC 204508 / S288c) GN=RPS13 PE=1 SV=3	-0.228489	27.8747	-3.59186	0.00456295	0.0368576	0.110602	0.896805	WT_Q97_4.5h - WT_Q25_4.5h	limma	0.00456295	0.0368576	no hit
YHR097C	P38809	Uncharacterized protein YHR097C OS=Saccharomyces cerevisiae (strain ATCC 204508 / S288c) GN=YHR097C PE=1 SV=1	-0.331003	23.5798	-3.59145	0.00456619	0.0368576	0.110643	0.89684	WT_Q97_4.5h - WT_Q25_4.5h	limma	0.00456619	0.0368576	no hit
SOD2	P00447	Superoxide dismutase [Mn], mitochondrial OS=Saccharomyces cerevisiae (strain ATCC 204508 / S288c) GN=SOD2 PE=1 SV=1	0.236431	25.9201	3.58902	0.00458514	0.0369001	0.110885	0.897041	WT_Q97_4.5h - WT_Q25_4.5h	limma	0.00458514	0.0369001	no hit
TMC1	Q08422	AN1-type zinc finger protein TMC1 OS=Saccharomyces cerevisiae (strain ATCC 204508 / S288c) GN=TMC1 PE=1 SV=1	0.350081	23.8779	3.58689	0.00460187	0.0369245	0.111097	0.897218	WT_Q97_4.5h - WT_Q25_4.5h	limma	0.00460187	0.0369245	no hit
TFB1	P32776	RNA polymerase II transcription factor B subunit 1 OS=Saccharomyces cerevisiae (strain ATCC 204508 / S288c) GN=TFB1 PE=1 SV=1	0.212952	23.8463	3.57589	0.00468909	0.0375128	0.112197	0.898123	WT_Q97_4.5h - WT_Q25_4.5h	limma	0.00468909	0.0375128	no hit
RPS16A|RPS16B	P0CX51|P0CX52	40S ribosomal protein S16-A OS=Saccharomyces cerevisiae (strain ATCC 204508 / S288c) GN=RPS16A PE=1 SV=1|40S ribosomal protein S16-B OS=Saccharomyces cerevisiae (strain ATCC 204508 / S288c) GN=RPS16B PE=1 SV=1	-0.189437	27.7136	-3.56677	0.00476267	0.0379886	0.113115	0.898866	WT_Q97_4.5h - WT_Q25_4.5h	limma	0.00476267	0.0379886	no hit
DSF1|YNR073C	P0CX08|P0CX09	Mannitol dehydrogenase DSF1 OS=Saccharomyces cerevisiae (strain ATCC 204508 / S288c) GN=DSF1 PE=1 SV=1|Mannitol dehydrogenase YNR073C OS=Saccharomyces cerevisiae (strain ATCC 204508 / S288c) GN=YNR073C PE=3 SV=1	-0.513003	25.1382	-3.56068	0.00481251	0.0382729	0.113732	0.89936	WT_Q97_4.5h - WT_Q25_4.5h	limma	0.00481251	0.0382729	candidate
TAD1	P53065	tRNA-specific adenosine deaminase 1 OS=Saccharomyces cerevisiae (strain ATCC 204508 / S288c) GN=TAD1 PE=1 SV=1	-0.178446	22.1141	-3.55844	0.00483095	0.0383066	0.113959	0.89954	WT_Q97_4.5h - WT_Q25_4.5h	limma	0.00483095	0.0383066	no hit
EMW1	P42842	Essential for maintenance of the cell wall protein 1 OS=Saccharomyces cerevisiae (strain ATCC 204508 / S288c) GN=EMW1 PE=1 SV=1	0.153139	26.5545	3.54335	0.00495716	0.0391921	0.1155	0.900747	WT_Q97_4.5h - WT_Q25_4.5h	limma	0.00495716	0.0391921	no hit
CUZ1	P53899	CDC48-associated ubiquitin-like/zinc finger protein 1 OS=Saccharomyces cerevisiae (strain ATCC 204508 / S288c) GN=CUZ1 PE=1 SV=1	0.338418	23.4754	3.53717	0.00500988	0.0393319	0.116137	0.901238	WT_Q97_4.5h - WT_Q25_4.5h	limma	0.00500988	0.0393319	no hit
CHO2	P05374	Phosphatidylethanolamine N-methyltransferase OS=Saccharomyces cerevisiae (strain ATCC 204508 / S288c) GN=CHO2 PE=1 SV=1	-0.211106	27.7886	-3.53438	0.00503387	0.0393319	0.116425	0.901458	WT_Q97_4.5h - WT_Q25_4.5h	limma	0.00503387	0.0393319	no hit
HAT2	P39984	Histone acetyltransferase type B subunit 2 OS=Saccharomyces cerevisiae (strain ATCC 204508 / S288c) GN=HAT2 PE=1 SV=1	0.178336	25.4135	3.53379	0.00503897	0.0393319	0.116486	0.901505	WT_Q97_4.5h - WT_Q25_4.5h	limma	0.00503897	0.0393319	no hit
ITC1	P53125	Imitation switch two complex protein 1 OS=Saccharomyces cerevisiae (strain ATCC 204508 / S288c) GN=ITC1 PE=1 SV=1	0.19016	24.4353	3.53363	0.00504035	0.0393319	0.116503	0.901517	WT_Q97_4.5h - WT_Q25_4.5h	limma	0.00504035	0.0393319	no hit
GTB1	Q04924	Glucosidase 2 subunit beta OS=Saccharomyces cerevisiae (strain ATCC 204508 / S288c) GN=GTB1 PE=1 SV=1	0.310649	25.4472	3.53277	0.00504778	0.0393319	0.116592	0.901585	WT_Q97_4.5h - WT_Q25_4.5h	limma	0.00504778	0.0393319	no hit
YML131W	Q03102	Uncharacterized membrane protein YML131W OS=Saccharomyces cerevisiae (strain ATCC 204508 / S288c) GN=YML131W PE=1 SV=1	-0.22739	26.7772	-3.52993	0.00507231	0.0393712	0.116885	0.901808	WT_Q97_4.5h - WT_Q25_4.5h	limma	0.00507231	0.0393712	no hit
RPL23A|RPL23B	P0CX41|P0CX42	60S ribosomal protein L23-A OS=Saccharomyces cerevisiae (strain ATCC 204508 / S288c) GN=RPL23A PE=1 SV=1|60S ribosomal protein L23-B OS=Saccharomyces cerevisiae (strain ATCC 204508 / S288c) GN=RPL23B PE=1 SV=1	-0.163732	26.366	-3.52881	0.00508203	0.0393712	0.117001	0.901896	WT_Q97_4.5h - WT_Q25_4.5h	limma	0.00508203	0.0393712	no hit
TAO3	P40468	Cell morphogenesis protein PAG1 OS=Saccharomyces cerevisiae (strain ATCC 204508 / S288c) GN=TAO3 PE=1 SV=1	-0.196775	25.3478	-3.52654	0.00510184	0.0394113	0.117237	0.902074	WT_Q97_4.5h - WT_Q25_4.5h	limma	0.00510184	0.0394113	no hit
SUI1	P32911	Eukaryotic translation initiation factor eIF-1 OS=Saccharomyces cerevisiae (strain ATCC 204508 / S288c) GN=SUI1 PE=1 SV=1	-0.280535	24.891	-3.51665	0.005189	0.0398675	0.118268	0.902845	WT_Q97_4.5h - WT_Q25_4.5h	limma	0.005189	0.0398675	no hit
YLR179C	Q06252	Uncharacterized protein YLR179C OS=Saccharomyces cerevisiae (strain ATCC 204508 / S288c) GN=YLR179C PE=1 SV=1	-0.278407	25.8861	-3.51649	0.00519047	0.0398675	0.118286	0.902858	WT_Q97_4.5h - WT_Q25_4.5h	limma	0.00519047	0.0398675	no hit
HSE1	P38753	Class E vacuolar protein-sorting machinery protein HSE1 OS=Saccharomyces cerevisiae (strain ATCC 204508 / S288c) GN=HSE1 PE=1 SV=1	0.494098	23.3381	3.4977	0.00536027	0.0410548	0.120264	0.904303	WT_Q97_4.5h - WT_Q25_4.5h	limma	0.00536027	0.0410548	candidate
RPL16B	P26785	60S ribosomal protein L16-B OS=Saccharomyces cerevisiae (strain ATCC 204508 / S288c) GN=RPL16B PE=1 SV=3	-0.183429	27.2757	-3.49323	0.0054015	0.0412534	0.120738	0.904643	WT_Q97_4.5h - WT_Q25_4.5h	limma	0.0054015	0.0412534	no hit
TPK1	P06244	cAMP-dependent protein kinase type 1 OS=Saccharomyces cerevisiae (strain ATCC 204508 / S288c) GN=TPK1 PE=1 SV=3	-0.222729	23.827	-3.48702	0.00545942	0.0415779	0.121401	0.905114	WT_Q97_4.5h - WT_Q25_4.5h	limma	0.00545942	0.0415779	no hit
URA6	P15700	Uridylate kinase OS=Saccharomyces cerevisiae (strain ATCC 204508 / S288c) GN=URA6 PE=1 SV=1	-0.200671	26.5394	-3.48172	0.00550924	0.0418392	0.121967	0.905513	WT_Q97_4.5h - WT_Q25_4.5h	limma	0.00550924	0.0418392	no hit
LSB5	P25369	LAS seventeen-binding protein 5 OS=Saccharomyces cerevisiae (strain ATCC 204508 / S288c) GN=LSB5 PE=1 SV=3	0.372207	24.7765	3.47858	0.00553907	0.0419053	0.122305	0.905749	WT_Q97_4.5h - WT_Q25_4.5h	limma	0.00553907	0.0419053	no hit
SPA2	P23201	Protein SPA2 OS=Saccharomyces cerevisiae (strain ATCC 204508 / S288c) GN=SPA2 PE=1 SV=1	0.373162	24.9859	3.47753	0.00554903	0.0419053	0.122417	0.905828	WT_Q97_4.5h - WT_Q25_4.5h	limma	0.00554903	0.0419053	no hit
NOP15	P53927	Ribosome biogenesis protein 15 OS=Saccharomyces cerevisiae (strain ATCC 204508 / S288c) GN=NOP15 PE=1 SV=1	-0.391103	24.4723	-3.47077	0.00561377	0.0422288	0.123145	0.906332	WT_Q97_4.5h - WT_Q25_4.5h	limma	0.00561377	0.0422288	no hit
YJL068C	P40363	S-formylglutathione hydrolase OS=Saccharomyces cerevisiae (strain ATCC 204508 / S288c) GN=YJL068C PE=1 SV=1	-0.188847	25.9931	-3.4698	0.00562319	0.0422288	0.123251	0.906405	WT_Q97_4.5h - WT_Q25_4.5h	limma	0.00562319	0.0422288	no hit
RPS2	P25443	40S ribosomal protein S2 OS=Saccharomyces cerevisiae (strain ATCC 204508 / S288c) GN=RPS2 PE=1 SV=3	-0.207414	27.1068	-3.46006	0.00571801	0.0428173	0.124306	0.907126	WT_Q97_4.5h - WT_Q25_4.5h	limma	0.00571801	0.0428173	no hit
RPL10	P41805	60S ribosomal protein L10 OS=Saccharomyces cerevisiae (strain ATCC 204508 / S288c) GN=RPL10 PE=1 SV=1	-0.265874	27.7602	-3.45851	0.00573333	0.0428173	0.124476	0.90724	WT_Q97_4.5h - WT_Q25_4.5h	limma	0.00573333	0.0428173	no hit
ERG12	P07277	Mevalonate kinase OS=Saccharomyces cerevisiae (strain ATCC 204508 / S288c) GN=ERG12 PE=1 SV=1	0.15088	25.5497	3.4556	0.00576204	0.0429129	0.124793	0.907454	WT_Q97_4.5h - WT_Q25_4.5h	limma	0.00576204	0.0429129	no hit
STE12	P13574	Protein STE12 OS=Saccharomyces cerevisiae (strain ATCC 204508 / S288c) GN=STE12 PE=1 SV=1	-0.171516	23.5939	-3.45155	0.00580227	0.0430935	0.125235	0.907751	WT_Q97_4.5h - WT_Q25_4.5h	limma	0.00580227	0.0430935	no hit
BDF1	P35817	Bromodomain-containing factor 1 OS=Saccharomyces cerevisiae (strain ATCC 204508 / S288c) GN=BDF1 PE=1 SV=3	-0.354084	24.1647	-3.44747	0.00584311	0.0431353	0.125682	0.908049	WT_Q97_4.5h - WT_Q25_4.5h	limma	0.00584311	0.0431353	no hit
SMT3	Q12306	Ubiquitin-like protein SMT3 OS=Saccharomyces cerevisiae (strain ATCC 204508 / S288c) GN=SMT3 PE=1 SV=1	-0.253194	25.5201	-3.44734	0.00584439	0.0431353	0.125696	0.908058	WT_Q97_4.5h - WT_Q25_4.5h	limma	0.00584439	0.0431353	no hit
MGR3	Q04472	Mitochondrial inner membrane i-AAA protease supercomplex subunit MGR3 OS=Saccharomyces cerevisiae (strain ATCC 204508 / S288c) GN=MGR3 PE=1 SV=1	0.160835	25.9288	3.4462	0.00585591	0.0431353	0.125822	0.908142	WT_Q97_4.5h - WT_Q25_4.5h	limma	0.00585591	0.0431353	no hit
ISD11	Q6Q560	Protein ISD11 OS=Saccharomyces cerevisiae (strain ATCC 204508 / S288c) GN=ISD11 PE=1 SV=1	0.17356	26.1302	3.44339	0.00588425	0.043226	0.126131	0.908346	WT_Q97_4.5h - WT_Q25_4.5h	limma	0.00588425	0.043226	no hit
ROY1	Q04847	Non-SCF-type F-box protein ROY1 OS=Saccharomyces cerevisiae (strain ATCC 204508 / S288c) GN=ROY1 PE=1 SV=1	-0.262912	25.1525	-3.43918	0.00592696	0.0434214	0.126594	0.908651	WT_Q97_4.5h - WT_Q25_4.5h	limma	0.00592696	0.0434214	no hit
ISU1	Q03020	Iron sulfur cluster assembly protein 1, mitochondrial OS=Saccharomyces cerevisiae (strain ATCC 204508 / S288c) GN=ISU1 PE=1 SV=1	-0.22596	24.39	-3.43375	0.00598256	0.04371	0.127194	0.909042	WT_Q97_4.5h - WT_Q25_4.5h	limma	0.00598256	0.04371	no hit
SCP160	P06105	Protein SCP160 OS=Saccharomyces cerevisiae (strain ATCC 204508 / S288c) GN=SCP160 PE=1 SV=3	-0.148051	28.8153	-3.43069	0.00601418	0.0437429	0.127534	0.909263	WT_Q97_4.5h - WT_Q25_4.5h	limma	0.00601418	0.0437429	no hit
IMH1	Q06704	Golgin IMH1 OS=Saccharomyces cerevisiae (strain ATCC 204508 / S288c) GN=IMH1 PE=1 SV=1	0.286633	26.4865	3.43018	0.00601951	0.0437429	0.127591	0.9093	WT_Q97_4.5h - WT_Q25_4.5h	limma	0.00601951	0.0437429	no hit
URA2	P07259	Protein URA2 OS=Saccharomyces cerevisiae (strain ATCC 204508 / S288c) GN=URA2 PE=1 SV=5	-0.148551	29.8236	-3.42428	0.00608087	0.0438667	0.128246	0.909721	WT_Q97_4.5h - WT_Q25_4.5h	limma	0.00608087	0.0438667	no hit
DCS1	Q06151	m7GpppX diphosphatase OS=Saccharomyces cerevisiae (strain ATCC 204508 / S288c) GN=DCS1 PE=1 SV=1	-0.175499	27.2044	-3.42368	0.00608713	0.0438667	0.128313	0.909764	WT_Q97_4.5h - WT_Q25_4.5h	limma	0.00608713	0.0438667	no hit
RPL43A|RPL43B	P0CX25|P0CX26	60S ribosomal protein L43-A OS=Saccharomyces cerevisiae (strain ATCC 204508 / S288c) GN=RPL43A PE=1 SV=1|60S ribosomal protein L43-B OS=Saccharomyces cerevisiae (strain ATCC 204508 / S288c) GN=RPL43B PE=1 SV=1	-0.284873	26.7692	-3.4231	0.00609326	0.0438667	0.128378	0.909806	WT_Q97_4.5h - WT_Q25_4.5h	limma	0.00609326	0.0438667	no hit
MLS1	P30952	Malate synthase 1, glyoxysomal OS=Saccharomyces cerevisiae (strain ATCC 204508 / S288c) GN=MLS1 PE=1 SV=1	0.281308	28.2086	3.4223	0.00610163	0.0438667	0.128467	0.909863	WT_Q97_4.5h - WT_Q25_4.5h	limma	0.00610163	0.0438667	no hit
MAK11	P20484	Protein MAK11 OS=Saccharomyces cerevisiae (strain ATCC 204508 / S288c) GN=MAK11 PE=1 SV=2	-0.249477	24.4601	-3.41975	0.00612849	0.0439426	0.128752	0.910044	WT_Q97_4.5h - WT_Q25_4.5h	limma	0.00612849	0.0439426	no hit
VPH2	P32341	Vacuolar ATPase assembly integral membrane protein VPH2 OS=Saccharomyces cerevisiae (strain ATCC 204508 / S288c) GN=VPH2 PE=1 SV=1	-0.344716	24.0659	-3.41578	0.00617055	0.0441268	0.129197	0.910326	WT_Q97_4.5h - WT_Q25_4.5h	limma	0.00617055	0.0441268	no hit
RPA34	P47006	DNA-directed RNA polymerase I subunit RPA34 OS=Saccharomyces cerevisiae (strain ATCC 204508 / S288c) GN=RPA34 PE=1 SV=1	-0.249355	24.0856	-3.41345	0.00619529	0.0441865	0.129458	0.910491	WT_Q97_4.5h - WT_Q25_4.5h	limma	0.00619529	0.0441865	no hit
RPN2	P32565	26S proteasome regulatory subunit RPN2 OS=Saccharomyces cerevisiae (strain ATCC 204508 / S288c) GN=RPN2 PE=1 SV=4	0.137494	28.3086	3.40788	0.00625505	0.0444809	0.130085	0.910883	WT_Q97_4.5h - WT_Q25_4.5h	limma	0.00625505	0.0444809	no hit
GDB1	Q06625	Glycogen debranching enzyme OS=Saccharomyces cerevisiae (strain ATCC 204508 / S288c) GN=GDB1 PE=1 SV=1	-0.147314	27.3629	-3.40654	0.00626957	0.0444809	0.130236	0.910978	WT_Q97_4.5h - WT_Q25_4.5h	limma	0.00626957	0.0444809	no hit
UBX5	Q06682	UBX domain-containing protein 5 OS=Saccharomyces cerevisiae (strain ATCC 204508 / S288c) GN=UBX5 PE=1 SV=1	0.258187	25.7474	3.40454	0.0062912	0.0445172	0.130462	0.911118	WT_Q97_4.5h - WT_Q25_4.5h	limma	0.0062912	0.0445172	no hit
GAL11	P19659	Mediator of RNA polymerase II transcription subunit 15 OS=Saccharomyces cerevisiae (strain ATCC 204508 / S288c) GN=GAL11 PE=1 SV=3	-0.209037	23.9358	-3.40212	0.00631742	0.0445504	0.130735	0.911287	WT_Q97_4.5h - WT_Q25_4.5h	limma	0.00631742	0.0445504	no hit
YLL058W	Q12198	Putative cystathionine gamma-synthase YLL058W OS=Saccharomyces cerevisiae (strain ATCC 204508 / S288c) GN=YLL058W PE=1 SV=1	0.25398	24.0372	3.40107	0.00632893	0.0445504	0.130855	0.911361	WT_Q97_4.5h - WT_Q25_4.5h	limma	0.00632893	0.0445504	no hit
LYS4	P49367	Homoaconitase, mitochondrial OS=Saccharomyces cerevisiae (strain ATCC 204508 / S288c) GN=LYS4 PE=1 SV=1	0.211177	26.1319	3.39888	0.00635283	0.0446021	0.131102	0.911514	WT_Q97_4.5h - WT_Q25_4.5h	limma	0.00635283	0.0446021	no hit
SSC1	P0CS90	Heat shock protein SSC1, mitochondrial OS=Saccharomyces cerevisiae (strain ATCC 204508 / S288c) GN=SSC1 PE=1 SV=1	0.401226	28.5442	3.39429	0.00640322	0.0447346	0.131623	0.911833	WT_Q97_4.5h - WT_Q25_4.5h	limma	0.00640322	0.0447346	no hit
RCN2	Q12044	Regulator of calcineurin 2 OS=Saccharomyces cerevisiae (strain ATCC 204508 / S288c) GN=RCN2 PE=1 SV=1	0.339241	24.9526	3.39414	0.00640489	0.0447346	0.13164	0.911844	WT_Q97_4.5h - WT_Q25_4.5h	limma	0.00640489	0.0447346	no hit
DID2	P69771	Vacuolar protein-sorting-associated protein 46 OS=Saccharomyces cerevisiae (strain ATCC 204508 / S288c) GN=DID2 PE=1 SV=1	0.31293	24.6765	3.39248	0.0064233	0.0447474	0.13183	0.911959	WT_Q97_4.5h - WT_Q25_4.5h	limma	0.0064233	0.0447474	no hit
YOR352W	Q08816	Uncharacterized protein YOR352W OS=Saccharomyces cerevisiae (strain ATCC 204508 / S288c) GN=YOR352W PE=1 SV=1	0.231574	24.0019	3.38643	0.00649064	0.0450531	0.13252	0.912378	WT_Q97_4.5h - WT_Q25_4.5h	limma	0.00649064	0.0450531	no hit
YLR225C	Q05948	Uncharacterized SVF1-like protein YLR225C OS=Saccharomyces cerevisiae (strain ATCC 204508 / S288c) GN=YLR225C PE=1 SV=1	0.211644	25.4516	3.38554	0.00650061	0.0450531	0.132622	0.912439	WT_Q97_4.5h - WT_Q25_4.5h	limma	0.00650061	0.0450531	no hit
MRPL3	P36516	54S ribosomal protein L3, mitochondrial OS=Saccharomyces cerevisiae (strain ATCC 204508 / S288c) GN=MRPL3 PE=1 SV=2	0.242692	26.1606	3.38216	0.00653862	0.0450925	0.133009	0.912672	WT_Q97_4.5h - WT_Q25_4.5h	limma	0.00653862	0.0450925	no hit
RPS20	P38701	40S ribosomal protein S20 OS=Saccharomyces cerevisiae (strain ATCC 204508 / S288c) GN=RPS20 PE=1 SV=3	-0.229249	27.7142	-3.38206	0.00653975	0.0450925	0.13302	0.912679	WT_Q97_4.5h - WT_Q25_4.5h	limma	0.00653975	0.0450925	no hit
YCK2	P23292	Casein kinase I homolog 2 OS=Saccharomyces cerevisiae (strain ATCC 204508 / S288c) GN=YCK2 PE=1 SV=1	0.257238	24.7073	3.37932	0.00657066	0.04519	0.133334	0.912866	WT_Q97_4.5h - WT_Q25_4.5h	limma	0.00657066	0.04519	no hit
TMA108	P40462	Protein TMA108 OS=Saccharomyces cerevisiae (strain ATCC 204508 / S288c) GN=TMA108 PE=1 SV=1	0.170259	26.5495	3.37464	0.00662399	0.0454409	0.133873	0.913187	WT_Q97_4.5h - WT_Q25_4.5h	limma	0.00662399	0.0454409	no hit
YJU3	P28321	Monoglyceride lipase OS=Saccharomyces cerevisiae (strain ATCC 204508 / S288c) GN=YJU3 PE=1 SV=2	0.321415	25.9298	3.36422	0.00674414	0.0461477	0.135078	0.913894	WT_Q97_4.5h - WT_Q25_4.5h	limma	0.00674414	0.0461477	no hit
KIN1	P13185	Serine/threonine protein kinase KIN1 OS=Saccharomyces cerevisiae (strain ATCC 204508 / S288c) GN=KIN1 PE=1 SV=3	0.282162	24.3573	3.35731	0.0068251	0.0465835	0.135882	0.91436	WT_Q97_4.5h - WT_Q25_4.5h	limma	0.0068251	0.0465835	no hit
RER2	P35196	Dehydrodolichyl diphosphate synthase complex subunit RER2 OS=Saccharomyces cerevisiae (strain ATCC 204508 / S288c) GN=RER2 PE=1 SV=1	0.260918	25.1186	3.35521	0.00684986	0.0466344	0.136126	0.914501	WT_Q97_4.5h - WT_Q25_4.5h	limma	0.00684986	0.0466344	no hit
PEP4	P07267	Saccharopepsin OS=Saccharomyces cerevisiae (strain ATCC 204508 / S288c) GN=PEP4 PE=1 SV=1	-0.421336	27.0307	-3.34836	0.00693137	0.0470704	0.136928	0.914958	WT_Q97_4.5h - WT_Q25_4.5h	limma	0.00693137	0.0470704	no hit
RPL19A|RPL19B	P0CX82|P0CX83	60S ribosomal protein L19-A OS=Saccharomyces cerevisiae (strain ATCC 204508 / S288c) GN=RPL19A PE=1 SV=1|60S ribosomal protein L19-B OS=Saccharomyces cerevisiae (strain ATCC 204508 / S288c) GN=RPL19B PE=1 SV=1	-0.298814	27.2286	-3.3447	0.00697539	0.0471895	0.137358	0.915202	WT_Q97_4.5h - WT_Q25_4.5h	limma	0.00697539	0.0471895	no hit
KRI1	P42846	Protein KRI1 OS=Saccharomyces cerevisiae (strain ATCC 204508 / S288c) GN=KRI1 PE=1 SV=1	-0.270528	23.5097	-3.34399	0.0069839	0.0471895	0.137441	0.915249	WT_Q97_4.5h - WT_Q25_4.5h	limma	0.0069839	0.0471895	no hit
MAS2	P11914	Mitochondrial-processing peptidase subunit alpha OS=Saccharomyces cerevisiae (strain ATCC 204508 / S288c) GN=MAS2 PE=1 SV=1	0.20166	26.8184	3.34073	0.00702337	0.0473375	0.137825	0.915465	WT_Q97_4.5h - WT_Q25_4.5h	limma	0.00702337	0.0473375	no hit
UBX4	P54730	UBX domain-containing protein 4 OS=Saccharomyces cerevisiae (strain ATCC 204508 / S288c) GN=UBX4 PE=1 SV=1	0.212814	25.3245	3.33688	0.00707019	0.0475342	0.138279	0.915719	WT_Q97_4.5h - WT_Q25_4.5h	limma	0.00707019	0.0475342	no hit
NAT1	P12945	N-terminal acetyltransferase A complex subunit NAT1 OS=Saccharomyces cerevisiae (strain ATCC 204508 / S288c) GN=NAT1 PE=1 SV=2	-0.42072	26.658	-3.33502	0.00709296	0.0475687	0.138499	0.915842	WT_Q97_4.5h - WT_Q25_4.5h	limma	0.00709296	0.0475687	no hit
ECM25	P32525	Protein ECM25 OS=Saccharomyces cerevisiae (strain ATCC 204508 / S288c) GN=ECM25 PE=1 SV=2	0.233266	22.7229	3.32887	0.00716886	0.0479584	0.139229	0.916246	WT_Q97_4.5h - WT_Q25_4.5h	limma	0.00716886	0.0479584	no hit
RPL27A|RPL27B	P0C2H6|P0C2H7	60S ribosomal protein L27-A OS=Saccharomyces cerevisiae (strain ATCC 204508 / S288c) GN=RPL27A PE=1 SV=1|60S ribosomal protein L27-B OS=Saccharomyces cerevisiae (strain ATCC 204508 / S288c) GN=RPL27B PE=1 SV=1	-0.269155	26.2436	-3.32496	0.00721744	0.0481639	0.139693	0.916501	WT_Q97_4.5h - WT_Q25_4.5h	limma	0.00721744	0.0481639	no hit
STT4	P37297	Phosphatidylinositol 4-kinase STT4 OS=Saccharomyces cerevisiae (strain ATCC 204508 / S288c) GN=STT4 PE=1 SV=1	-0.196716	25.0008	-3.31537	0.00733818	0.0488487	0.140839	0.917124	WT_Q97_4.5h - WT_Q25_4.5h	limma	0.00733818	0.0488487	no hit
HIS7	P33734	Imidazole glycerol phosphate synthase hisHF OS=Saccharomyces cerevisiae (strain ATCC 204508 / S288c) GN=HIS7 PE=1 SV=2	0.182471	27.5035	3.30837	0.00742755	0.0492683	0.14168	0.917576	WT_Q97_4.5h - WT_Q25_4.5h	limma	0.00742755	0.0492683	no hit
PET10	P36139	Protein PET10 OS=Saccharomyces cerevisiae (strain ATCC 204508 / S288c) GN=PET10 PE=1 SV=3	0.338824	26.9969	3.30758	0.00743776	0.0492683	0.141775	0.917626	WT_Q97_4.5h - WT_Q25_4.5h	limma	0.00743776	0.0492683	no hit
CAN1	P04817	Arginine permease OS=Saccharomyces cerevisiae (strain ATCC 204508 / S288c) GN=CAN1 PE=1 SV=2	-0.365844	23.2254	-3.29607	0.00758733	0.0500647	0.143166	0.918361	WT_Q97_4.5h - WT_Q25_4.5h	limma	0.00758733	0.0500647	no hit
MED6	P38782	Mediator of RNA polymerase II transcription subunit 6 OS=Saccharomyces cerevisiae (strain ATCC 204508 / S288c) GN=MED6 PE=1 SV=1	-0.21497	23.6447	-3.29342	0.00762227	0.0500647	0.143488	0.91853	WT_Q97_4.5h - WT_Q25_4.5h	limma	0.00762227	0.0500647	no hit
GDH1	P07262	NADP-specific glutamate dehydrogenase 1 OS=Saccharomyces cerevisiae (strain ATCC 204508 / S288c) GN=GDH1 PE=1 SV=2	-0.27711	28.8485	-3.29265	0.00763239	0.0500647	0.143581	0.918578	WT_Q97_4.5h - WT_Q25_4.5h	limma	0.00763239	0.0500647	no hit
MRPL40	P36534	54S ribosomal protein L40, mitochondrial OS=Saccharomyces cerevisiae (strain ATCC 204508 / S288c) GN=MRPL40 PE=1 SV=2	0.229411	26.3031	3.29052	0.00766061	0.0500647	0.143841	0.918713	WT_Q97_4.5h - WT_Q25_4.5h	limma	0.00766061	0.0500647	no hit
KTR6	P54070	Mannosyltransferase KTR6 OS=Saccharomyces cerevisiae (strain ATCC 204508 / S288c) GN=KTR6 PE=1 SV=1	-0.214412	24.3891	-3.2905	0.00766085	0.0500647	0.143843	0.918714	WT_Q97_4.5h - WT_Q25_4.5h	limma	0.00766085	0.0500647	no hit
RSC4	Q02206	Chromatin structure-remodeling complex subunit RSC4 OS=Saccharomyces cerevisiae (strain ATCC 204508 / S288c) GN=RSC4 PE=1 SV=2	0.559325	23.304	3.28986	0.0076694	0.0500647	0.143922	0.918755	WT_Q97_4.5h - WT_Q25_4.5h	limma	0.0076694	0.0500647	candidate
ZEO1	Q08245	Protein ZEO1 OS=Saccharomyces cerevisiae (strain ATCC 204508 / S288c) GN=ZEO1 PE=1 SV=3	0.191317	28.1273	3.28784	0.0076962	0.0501183	0.144167	0.918882	WT_Q97_4.5h - WT_Q25_4.5h	limma	0.0076962	0.0501183	no hit
MDH2	P22133	Malate dehydrogenase, cytoplasmic OS=Saccharomyces cerevisiae (strain ATCC 204508 / S288c) GN=MDH2 PE=1 SV=2	-0.214389	27.2331	-3.28532	0.00772987	0.0502162	0.144475	0.919041	WT_Q97_4.5h - WT_Q25_4.5h	limma	0.00772987	0.0502162	no hit
HMO1	Q03973	High mobility group protein 1 OS=Saccharomyces cerevisiae (strain ATCC 204508 / S288c) GN=HMO1 PE=1 SV=1	0.376409	25.4195	3.27688	0.0078437	0.0507227	0.145509	0.91957	WT_Q97_4.5h - WT_Q25_4.5h	limma	0.0078437	0.0507227	no hit
YGR026W	P53217	Uncharacterized membrane protein YGR026W OS=Saccharomyces cerevisiae (strain ATCC 204508 / S288c) GN=YGR026W PE=1 SV=1	-0.282514	23.3407	-3.27675	0.00784547	0.0507227	0.145525	0.919578	WT_Q97_4.5h - WT_Q25_4.5h	limma	0.00784547	0.0507227	no hit
LCB4	Q12246	Sphingoid long chain base kinase 4 OS=Saccharomyces cerevisiae (strain ATCC 204508 / S288c) GN=LCB4 PE=1 SV=1	0.179409	25.3701	3.2693	0.00794749	0.0512594	0.146443	0.920042	WT_Q97_4.5h - WT_Q25_4.5h	limma	0.00794749	0.0512594	no hit
YRB30	P53107	Ran-specific GTPase-activating protein 30 OS=Saccharomyces cerevisiae (strain ATCC 204508 / S288c) GN=YRB30 PE=1 SV=1	0.143381	25.5994	3.26692	0.00798036	0.0513486	0.146738	0.92019	WT_Q97_4.5h - WT_Q25_4.5h	limma	0.00798036	0.0513486	no hit
BRE1	Q07457	E3 ubiquitin-protein ligase BRE1 OS=Saccharomyces cerevisiae (strain ATCC 204508 / S288c) GN=BRE1 PE=1 SV=1	0.131942	26.4411	3.26488	0.0080086	0.0514076	0.14699	0.920316	WT_Q97_4.5h - WT_Q25_4.5h	limma	0.0080086	0.0514076	no hit
FMP41	P53889	Uncharacterized mitochondrial hydrolase FMP41 OS=Saccharomyces cerevisiae (strain ATCC 204508 / S288c) GN=FMP41 PE=1 SV=1	0.227277	24.618	3.26324	0.00803133	0.051431	0.147192	0.920417	WT_Q97_4.5h - WT_Q25_4.5h	limma	0.00803133	0.051431	no hit
MSH3	P25336	DNA mismatch repair protein MSH3 OS=Saccharomyces cerevisiae (strain ATCC 204508 / S288c) GN=MSH3 PE=1 SV=2	0.225776	22.8578	3.26066	0.00806735	0.0514756	0.147513	0.920576	WT_Q97_4.5h - WT_Q25_4.5h	limma	0.00806735	0.0514756	no hit
SAH1	P39954	Adenosylhomocysteinase OS=Saccharomyces cerevisiae (strain ATCC 204508 / S288c) GN=SAH1 PE=1 SV=1	-0.160007	28.5126	-3.2591	0.0080892	0.0514756	0.147706	0.920672	WT_Q97_4.5h - WT_Q25_4.5h	limma	0.0080892	0.0514756	no hit
NMD2	P38798	Nonsense-mediated mRNA decay protein 2 OS=Saccharomyces cerevisiae (strain ATCC 204508 / S288c) GN=NMD2 PE=1 SV=2	-0.192344	24.1981	-3.25865	0.00809556	0.0514756	0.147763	0.9207	WT_Q97_4.5h - WT_Q25_4.5h	limma	0.00809556	0.0514756	no hit
RPS1A	P33442	40S ribosomal protein S1-A OS=Saccharomyces cerevisiae (strain ATCC 204508 / S288c) GN=RPS1A PE=1 SV=2	-0.253577	26.6239	-3.25436	0.00815605	0.0517381	0.148297	0.920963	WT_Q97_4.5h - WT_Q25_4.5h	limma	0.00815605	0.0517381	no hit
SRV2	P17555	Adenylyl cyclase-associated protein OS=Saccharomyces cerevisiae (strain ATCC 204508 / S288c) GN=SRV2 PE=1 SV=1	0.273393	26.8213	3.24981	0.00822065	0.0520255	0.148865	0.921241	WT_Q97_4.5h - WT_Q25_4.5h	limma	0.00822065	0.0520255	no hit
TOM40	P23644	Mitochondrial import receptor subunit TOM40 OS=Saccharomyces cerevisiae (strain ATCC 204508 / S288c) GN=TOM40 PE=1 SV=1	0.224446	26.2612	3.23395	0.00844994	0.0533514	0.150858	0.9222	WT_Q97_4.5h - WT_Q25_4.5h	limma	0.00844994	0.0533514	no hit
RPM2	Q02773	Ribonuclease P protein component, mitochondrial OS=Saccharomyces cerevisiae (strain ATCC 204508 / S288c) GN=RPM2 PE=1 SV=1	-0.165264	25.2721	-3.22672	0.00855665	0.0537899	0.151773	0.922633	WT_Q97_4.5h - WT_Q25_4.5h	limma	0.00855665	0.0537899	no hit
TIM9	O74700	Mitochondrial import inner membrane translocase subunit TIM9 OS=Saccharomyces cerevisiae (strain ATCC 204508 / S288c) GN=TIM9 PE=1 SV=1	0.394936	25.0836	3.22654	0.0085593	0.0537899	0.151796	0.922644	WT_Q97_4.5h - WT_Q25_4.5h	limma	0.0085593	0.0537899	no hit
PEX25	Q02969	Peroxisomal membrane protein PEX25 OS=Saccharomyces cerevisiae (strain ATCC 204508 / S288c) GN=PEX25 PE=1 SV=1	-0.207905	25.6904	-3.22414	0.00859508	0.0538016	0.152101	0.922787	WT_Q97_4.5h - WT_Q25_4.5h	limma	0.00859508	0.0538016	no hit
MRP13	P12686	37S ribosomal protein MRP13, mitochondrial OS=Saccharomyces cerevisiae (strain ATCC 204508 / S288c) GN=MRP13 PE=1 SV=2	0.253619	24.7138	3.22374	0.00860107	0.0538016	0.152152	0.922811	WT_Q97_4.5h - WT_Q25_4.5h	limma	0.00860107	0.0538016	no hit
CIR1	P42940	Probable electron transfer flavoprotein subunit beta OS=Saccharomyces cerevisiae (strain ATCC 204508 / S288c) GN=CIR1 PE=1 SV=1	0.254246	26.1222	3.21966	0.00866219	0.0540585	0.152671	0.923053	WT_Q97_4.5h - WT_Q25_4.5h	limma	0.00866219	0.0540585	no hit
SDS23	P53172	Protein SDS23 OS=Saccharomyces cerevisiae (strain ATCC 204508 / S288c) GN=SDS23 PE=1 SV=2	0.408764	25.8373	3.21509	0.00873121	0.0542914	0.153254	0.923323	WT_Q97_4.5h - WT_Q25_4.5h	limma	0.00873121	0.0542914	no hit
RDL1	Q12305	Thiosulfate sulfurtransferase RDL1, mitochondrial OS=Saccharomyces cerevisiae (strain ATCC 204508 / S288c) GN=RDL1 PE=1 SV=1	-0.179527	27.0134	-3.21452	0.00873979	0.0542914	0.153327	0.923357	WT_Q97_4.5h - WT_Q25_4.5h	limma	0.00873979	0.0542914	no hit
STL1	P39932	Sugar transporter STL1 OS=Saccharomyces cerevisiae (strain ATCC 204508 / S288c) GN=STL1 PE=1 SV=2	-0.289185	25.1671	-3.21108	0.00879216	0.0544912	0.153767	0.92356	WT_Q97_4.5h - WT_Q25_4.5h	limma	0.00879216	0.0544912	no hit
CAF40	P53829	Protein CAF40 OS=Saccharomyces cerevisiae (strain ATCC 204508 / S288c) GN=CAF40 PE=1 SV=1	-0.269757	23.5992	-3.20024	0.00895929	0.0553996	0.155161	0.924194	WT_Q97_4.5h - WT_Q25_4.5h	limma	0.00895929	0.0553996	no hit
TOS1	P38288	Protein TOS1 OS=Saccharomyces cerevisiae (strain ATCC 204508 / S288c) GN=TOS1 PE=1 SV=1	-0.366859	25.3237	-3.19494	0.00904233	0.0556857	0.155847	0.924503	WT_Q97_4.5h - WT_Q25_4.5h	limma	0.00904233	0.0556857	no hit
GGC1	P38988	Mitochondrial GTP/GDP carrier protein 1 OS=Saccharomyces cerevisiae (strain ATCC 204508 / S288c) GN=GGC1 PE=1 SV=1	-0.168344	26.6808	-3.19279	0.00907615	0.0556857	0.156125	0.924627	WT_Q97_4.5h - WT_Q25_4.5h	limma	0.00907615	0.0556857	no hit
DLD2	P46681	D-lactate dehydrogenase [cytochrome] 2, mitochondrial OS=Saccharomyces cerevisiae (strain ATCC 204508 / S288c) GN=DLD2 PE=1 SV=1	0.182525	26.8164	3.19099	0.00910454	0.0556857	0.156359	0.924731	WT_Q97_4.5h - WT_Q25_4.5h	limma	0.00910454	0.0556857	no hit
SDH7	Q04401	Succinate dehydrogenase assembly factor 3, mitochondrial OS=Saccharomyces cerevisiae (strain ATCC 204508 / S288c) GN=SDH7 PE=1 SV=1	0.316055	25.1071	3.1908	0.0091076	0.0556857	0.156384	0.924742	WT_Q97_4.5h - WT_Q25_4.5h	limma	0.0091076	0.0556857	no hit
RPP0	P05317	60S acidic ribosomal protein P0 OS=Saccharomyces cerevisiae (strain ATCC 204508 / S288c) GN=RPP0 PE=1 SV=2	-0.163586	28.4973	-3.19072	0.00910883	0.0556857	0.156394	0.924747	WT_Q97_4.5h - WT_Q25_4.5h	limma	0.00910883	0.0556857	no hit
TEF1	P02994	Elongation factor 1-alpha OS=Saccharomyces cerevisiae (strain ATCC 204508 / S288c) GN=TEF1 PE=1 SV=1	-0.188966	29.8301	-3.18431	0.00921081	0.0561818	0.157227	0.925116	WT_Q97_4.5h - WT_Q25_4.5h	limma	0.00921081	0.0561818	no hit
COQ2	P32378	4-hydroxybenzoate polyprenyltransferase, mitochondrial OS=Saccharomyces cerevisiae (strain ATCC 204508 / S288c) GN=COQ2 PE=1 SV=1	0.266819	25.1071	3.17863	0.00930229	0.0566117	0.157969	0.925441	WT_Q97_4.5h - WT_Q25_4.5h	limma	0.00930229	0.0566117	no hit
RPL3	P14126	60S ribosomal protein L3 OS=Saccharomyces cerevisiae (strain ATCC 204508 / S288c) GN=RPL3 PE=1 SV=4	-0.249728	28.5961	-3.1764	0.00933847	0.0567039	0.158261	0.925569	WT_Q97_4.5h - WT_Q25_4.5h	limma	0.00933847	0.0567039	no hit
RDL2	Q08742	Thiosulfate sulfurtransferase RDL2, mitochondrial OS=Saccharomyces cerevisiae (strain ATCC 204508 / S288c) GN=RDL2 PE=1 SV=1	0.162015	25.0686	3.16886	0.00946178	0.0573235	0.159251	0.925997	WT_Q97_4.5h - WT_Q25_4.5h	limma	0.00946178	0.0573235	no hit
HMF1	P40037	Protein HMF1 OS=Saccharomyces cerevisiae (strain ATCC 204508 / S288c) GN=HMF1 PE=1 SV=1	-0.233898	25.2167	-3.16175	0.0095795	0.0579066	0.160189	0.926398	WT_Q97_4.5h - WT_Q25_4.5h	limma	0.0095795	0.0579066	no hit
HNT1	Q04344	Hit family protein 1 OS=Saccharomyces cerevisiae (strain ATCC 204508 / S288c) GN=HNT1 PE=1 SV=2	-0.25332	26.4588	-3.16003	0.00960815	0.0579499	0.160416	0.926495	WT_Q97_4.5h - WT_Q25_4.5h	limma	0.00960815	0.0579499	no hit
SGT1	Q08446	Protein SGT1 OS=Saccharomyces cerevisiae (strain ATCC 204508 / S288c) GN=SGT1 PE=1 SV=1	0.219916	25.6964	3.1563	0.00967067	0.0581967	0.16091	0.926704	WT_Q97_4.5h - WT_Q25_4.5h	limma	0.00967067	0.0581967	no hit
RPL6A	Q02326	60S ribosomal protein L6-A OS=Saccharomyces cerevisiae (strain ATCC 204508 / S288c) GN=RPL6A PE=1 SV=2	-0.155374	26.5102	-3.1477	0.00981651	0.0589428	0.162054	0.927184	WT_Q97_4.5h - WT_Q25_4.5h	limma	0.00981651	0.0589428	no hit
MBA1	P38300	Inner membrane mitoribosome receptor MBA1, mitochondrial OS=Saccharomyces cerevisiae (strain ATCC 204508 / S288c) GN=MBA1 PE=1 SV=1	0.156134	25.4773	3.1419	0.00991617	0.0594089	0.162829	0.927505	WT_Q97_4.5h - WT_Q25_4.5h	limma	0.00991617	0.0594089	no hit
RPS8A|RPS8B	P0CX39|P0CX40	40S ribosomal protein S8-A OS=Saccharomyces cerevisiae (strain ATCC 204508 / S288c) GN=RPS8A PE=1 SV=1|40S ribosomal protein S8-B OS=Saccharomyces cerevisiae (strain ATCC 204508 / S288c) GN=RPS8B PE=1 SV=1	-0.222436	27.6069	-3.13937	0.00996003	0.0595393	0.163168	0.927645	WT_Q97_4.5h - WT_Q25_4.5h	limma	0.00996003	0.0595393	no hit
RBA50	Q04418	RNA polymerase II-associated protein RBA50 OS=Saccharomyces cerevisiae (strain ATCC 204508 / S288c) GN=RBA50 PE=1 SV=2	0.219988	24.0133	3.12736	0.0101705	0.0606632	0.164784	0.928304	WT_Q97_4.5h - WT_Q25_4.5h	limma	0.0101705	0.0606632	no hit
SIL1	Q08199	Nucleotide exchange factor SIL1 OS=Saccharomyces cerevisiae (strain ATCC 204508 / S288c) GN=SIL1 PE=1 SV=1	0.504042	24.1714	3.11918	0.0103164	0.0613973	0.165891	0.928748	WT_Q97_4.5h - WT_Q25_4.5h	limma	0.0103164	0.0613973	candidate
YAP1	P19880	AP-1-like transcription factor YAP1 OS=Saccharomyces cerevisiae (strain ATCC 204508 / S288c) GN=YAP1 PE=1 SV=2	0.270864	24.4123	3.11723	0.0103516	0.0614709	0.166156	0.928854	WT_Q97_4.5h - WT_Q25_4.5h	limma	0.0103516	0.0614709	no hit
YPL247C	Q12523	WD repeat-containing protein YPL247C OS=Saccharomyces cerevisiae (strain ATCC 204508 / S288c) GN=YPL247C PE=1 SV=1	-0.286564	23.2765	-3.10881	0.0105046	0.0622428	0.167304	0.929307	WT_Q97_4.5h - WT_Q25_4.5h	limma	0.0105046	0.0622428	no hit
RPN12	P32496	26S proteasome regulatory subunit RPN12 OS=Saccharomyces cerevisiae (strain ATCC 204508 / S288c) GN=RPN12 PE=1 SV=3	0.320962	26.6129	3.09818	0.0107009	0.0632667	0.168759	0.929874	WT_Q97_4.5h - WT_Q25_4.5h	limma	0.0107009	0.0632667	no hit
FET5	P43561	Iron transport multicopper oxidase FET5 OS=Saccharomyces cerevisiae (strain ATCC 204508 / S288c) GN=FET5 PE=1 SV=1	-0.140215	25.5268	-3.09442	0.0107714	0.0635439	0.169277	0.930074	WT_Q97_4.5h - WT_Q25_4.5h	limma	0.0107714	0.0635439	no hit
ATH1	P48016	Vacuolar acid trehalase OS=Saccharomyces cerevisiae (strain ATCC 204508 / S288c) GN=ATH1 PE=1 SV=1	-0.18911	24.6563	-3.09291	0.0107997	0.063572	0.169485	0.930153	WT_Q97_4.5h - WT_Q25_4.5h	limma	0.0107997	0.063572	no hit
OLA1	P38219	Obg-like ATPase 1 OS=Saccharomyces cerevisiae (strain ATCC 204508 / S288c) GN=OLA1 PE=1 SV=1	-0.149007	28.2575	-3.09067	0.0108421	0.0636825	0.169795	0.930272	WT_Q97_4.5h - WT_Q25_4.5h	limma	0.0108421	0.0636825	no hit
RPL32	P38061	60S ribosomal protein L32 OS=Saccharomyces cerevisiae (strain ATCC 204508 / S288c) GN=RPL32 PE=1 SV=1	-0.294542	26.9479	-3.08515	0.0109468	0.0637582	0.170558	0.930562	WT_Q97_4.5h - WT_Q25_4.5h	limma	0.0109468	0.0637582	no hit
RAP1	P11938	DNA-binding protein RAP1 OS=Saccharomyces cerevisiae (strain ATCC 204508 / S288c) GN=RAP1 PE=1 SV=2	0.1988	25.8396	3.08449	0.0109596	0.0637582	0.17065	0.930597	WT_Q97_4.5h - WT_Q25_4.5h	limma	0.0109596	0.0637582	no hit
ECM10	P39987	Heat shock protein SSC3, mitochondrial OS=Saccharomyces cerevisiae (strain ATCC 204508 / S288c) GN=ECM10 PE=3 SV=1	0.839147	24.9118	3.08247	0.0109982	0.0637582	0.17093	0.930703	WT_Q97_4.5h - WT_Q25_4.5h	limma	0.0109982	0.0637582	candidate
PET123	P17558	37S ribosomal protein PET123, mitochondrial OS=Saccharomyces cerevisiae (strain ATCC 204508 / S288c) GN=PET123 PE=1 SV=1	0.201605	25.2838	3.08196	0.011008	0.0637582	0.171001	0.93073	WT_Q97_4.5h - WT_Q25_4.5h	limma	0.011008	0.0637582	no hit
SEC5	P89102	Exocyst complex component SEC5 OS=Saccharomyces cerevisiae (strain ATCC 204508 / S288c) GN=SEC5 PE=1 SV=1	0.180323	24.7436	3.08194	0.0110084	0.0637582	0.171004	0.930731	WT_Q97_4.5h - WT_Q25_4.5h	limma	0.0110084	0.0637582	no hit
CSN9	Q03981	COP9 signalosome complex subunit 9 OS=Saccharomyces cerevisiae (strain ATCC 204508 / S288c) GN=CSN9 PE=1 SV=1	-0.161878	23.8613	-3.08154	0.0110161	0.0637582	0.171059	0.930752	WT_Q97_4.5h - WT_Q25_4.5h	limma	0.0110161	0.0637582	no hit
MTD1	Q02046	Methylenetetrahydrofolate dehydrogenase [NAD(+)] OS=Saccharomyces cerevisiae (strain ATCC 204508 / S288c) GN=MTD1 PE=1 SV=1	-0.199389	24.9534	-3.08131	0.0110205	0.0637582	0.171092	0.930764	WT_Q97_4.5h - WT_Q25_4.5h	limma	0.0110205	0.0637582	no hit
ASF1	P32447	Histone chaperone ASF1 OS=Saccharomyces cerevisiae (strain ATCC 204508 / S288c) GN=ASF1 PE=1 SV=1	-0.178796	25.2151	-3.074	0.0111618	0.0644372	0.172108	0.931145	WT_Q97_4.5h - WT_Q25_4.5h	limma	0.0111618	0.0644372	no hit
ABD1	P32783	mRNA cap guanine-N7 methyltransferase OS=Saccharomyces cerevisiae (strain ATCC 204508 / S288c) GN=ABD1 PE=1 SV=1	0.172304	24.5169	3.07258	0.0111896	0.0644596	0.172307	0.931219	WT_Q97_4.5h - WT_Q25_4.5h	limma	0.0111896	0.0644596	no hit
RPT2	P40327	26S protease regulatory subunit 4 homolog OS=Saccharomyces cerevisiae (strain ATCC 204508 / S288c) GN=RPT2 PE=1 SV=3	0.185288	26.4193	3.07028	0.0112345	0.0645804	0.172628	0.931338	WT_Q97_4.5h - WT_Q25_4.5h	limma	0.0112345	0.0645804	no hit
AEP2	P22136	ATPase expression protein 2, mitochondrial OS=Saccharomyces cerevisiae (strain ATCC 204508 / S288c) GN=AEP2 PE=1 SV=3	-0.232372	24.0885	-3.05782	0.0114815	0.0657815	0.174378	0.93198	WT_Q97_4.5h - WT_Q25_4.5h	limma	0.0114815	0.0657815	no hit
QRI7	P43122	tRNA N6-adenosine threonylcarbamoyltransferase, mitochondrial OS=Saccharomyces cerevisiae (strain ATCC 204508 / S288c) GN=QRI7 PE=1 SV=1	0.181173	24.2315	3.05728	0.0114922	0.0657815	0.174453	0.932007	WT_Q97_4.5h - WT_Q25_4.5h	limma	0.0114922	0.0657815	no hit
RVS161	P25343	Reduced viability upon starvation protein 161 OS=Saccharomyces cerevisiae (strain ATCC 204508 / S288c) GN=RVS161 PE=1 SV=1	-0.156026	26.7681	-3.05592	0.0115196	0.0657984	0.174645	0.932077	WT_Q97_4.5h - WT_Q25_4.5h	limma	0.0115196	0.0657984	no hit
SOD1	P00445	Superoxide dismutase [Cu-Zn] OS=Saccharomyces cerevisiae (strain ATCC 204508 / S288c) GN=SOD1 PE=1 SV=2	-0.198721	27.6672	-3.05336	0.0115712	0.0659536	0.175007	0.932208	WT_Q97_4.5h - WT_Q25_4.5h	limma	0.0115712	0.0659536	no hit
BRX1	Q08235	Ribosome biogenesis protein BRX1 OS=Saccharomyces cerevisiae (strain ATCC 204508 / S288c) GN=BRX1 PE=1 SV=2	-0.425555	24.2525	-3.04945	0.0116504	0.066265	0.17556	0.932407	WT_Q97_4.5h - WT_Q25_4.5h	limma	0.0116504	0.066265	no hit
GYL1	Q04322	Probable GTPase-activating protein GYL1 OS=Saccharomyces cerevisiae (strain ATCC 204508 / S288c) GN=GYL1 PE=1 SV=1	0.146159	25.5944	3.04453	0.0117508	0.0666032	0.176257	0.932656	WT_Q97_4.5h - WT_Q25_4.5h	limma	0.0117508	0.0666032	no hit
HXT5	P38695	Probable glucose transporter HXT5 OS=Saccharomyces cerevisiae (strain ATCC 204508 / S288c) GN=HXT5 PE=1 SV=1	-0.255559	24.3398	-3.04412	0.0117593	0.0666032	0.176316	0.932677	WT_Q97_4.5h - WT_Q25_4.5h	limma	0.0117593	0.0666032	no hit
DSD1	P53095	D-serine dehydratase OS=Saccharomyces cerevisiae (strain ATCC 204508 / S288c) GN=DSD1 PE=1 SV=2	0.252211	25.4678	3.04085	0.0118266	0.0667047	0.17678	0.932842	WT_Q97_4.5h - WT_Q25_4.5h	limma	0.0118266	0.0667047	no hit
YOR111W	Q99210	Maf-like protein YOR111W OS=Saccharomyces cerevisiae (strain ATCC 204508 / S288c) GN=YOR111W PE=1 SV=1	-0.205069	24.8741	-3.04084	0.0118267	0.0667047	0.176781	0.932843	WT_Q97_4.5h - WT_Q25_4.5h	limma	0.0118267	0.0667047	no hit
RPN8	Q08723	26S proteasome regulatory subunit RPN8 OS=Saccharomyces cerevisiae (strain ATCC 204508 / S288c) GN=RPN8 PE=1 SV=3	0.316482	26.5183	3.0368	0.0119105	0.0668395	0.177358	0.933046	WT_Q97_4.5h - WT_Q25_4.5h	limma	0.0119105	0.0668395	no hit
ESF1	Q06344	Pre-rRNA-processing protein ESF1 OS=Saccharomyces cerevisiae (strain ATCC 204508 / S288c) GN=ESF1 PE=1 SV=1	-0.257368	24.1407	-3.03661	0.0119145	0.0668395	0.177385	0.933056	WT_Q97_4.5h - WT_Q25_4.5h	limma	0.0119145	0.0668395	no hit
SWH1	P35845	Oxysterol-binding protein homolog 1 OS=Saccharomyces cerevisiae (strain ATCC 204508 / S288c) GN=SWH1 PE=1 SV=4	0.143634	26.9604	3.0361	0.011925	0.0668395	0.177457	0.933081	WT_Q97_4.5h - WT_Q25_4.5h	limma	0.011925	0.0668395	no hit
MSW1	P04803	Tryptophan--tRNA ligase, mitochondrial OS=Saccharomyces cerevisiae (strain ATCC 204508 / S288c) GN=MSW1 PE=1 SV=2	0.17114	23.4882	3.03436	0.0119614	0.0669042	0.177706	0.933169	WT_Q97_4.5h - WT_Q25_4.5h	limma	0.0119614	0.0669042	no hit
MSC6	Q08818	Meiotic sister-chromatid recombination protein 6, mitochondrial OS=Saccharomyces cerevisiae (strain ATCC 204508 / S288c) GN=MSC6 PE=1 SV=1	0.168662	26.2441	3.03248	0.0120008	0.0669164	0.177976	0.933263	WT_Q97_4.5h - WT_Q25_4.5h	limma	0.0120008	0.0669164	no hit
NFU1	P32860	NifU-like protein, mitochondrial OS=Saccharomyces cerevisiae (strain ATCC 204508 / S288c) GN=NFU1 PE=1 SV=2	0.241099	26.6574	3.03189	0.0120132	0.0669164	0.17806	0.933293	WT_Q97_4.5h - WT_Q25_4.5h	limma	0.0120132	0.0669164	no hit
CYT1	P07143	Cytochrome c1, heme protein, mitochondrial OS=Saccharomyces cerevisiae (strain ATCC 204508 / S288c) GN=CYT1 PE=1 SV=1	0.345348	26.0154	3.02419	0.0121758	0.0676822	0.179164	0.933677	WT_Q97_4.5h - WT_Q25_4.5h	limma	0.0121758	0.0676822	no hit
SEC2	P17065	Rab guanine nucleotide exchange factor SEC2 OS=Saccharomyces cerevisiae (strain ATCC 204508 / S288c) GN=SEC2 PE=1 SV=1	0.149167	24.7887	3.01649	0.0123405	0.068457	0.180273	0.934058	WT_Q97_4.5h - WT_Q25_4.5h	limma	0.0123405	0.068457	no hit
BRR2	P32639	Pre-mRNA-splicing helicase BRR2 OS=Saccharomyces cerevisiae (strain ATCC 204508 / S288c) GN=BRR2 PE=1 SV=2	0.140802	25.3073	3.00752	0.0125354	0.0693951	0.181572	0.934498	WT_Q97_4.5h - WT_Q25_4.5h	limma	0.0125354	0.0693951	no hit
YPK9	Q12697	Vacuolar cation-transporting ATPase YPK9 OS=Saccharomyces cerevisiae (strain ATCC 204508 / S288c) GN=YPK9 PE=1 SV=1	-0.175536	24.3432	-3.00622	0.0125639	0.0694026	0.181761	0.934562	WT_Q97_4.5h - WT_Q25_4.5h	limma	0.0125639	0.0694026	no hit
GSF2	Q04697	Glucose-signaling factor 2 OS=Saccharomyces cerevisiae (strain ATCC 204508 / S288c) GN=GSF2 PE=1 SV=1	0.120798	26.8459	3.00467	0.012598	0.0694026	0.181986	0.934638	WT_Q97_4.5h - WT_Q25_4.5h	limma	0.012598	0.0694026	no hit
RPS18A|RPS18B	P0CX55|P0CX56	40S ribosomal protein S18-A OS=Saccharomyces cerevisiae (strain ATCC 204508 / S288c) GN=RPS18A PE=1 SV=1|40S ribosomal protein S18-B OS=Saccharomyces cerevisiae (strain ATCC 204508 / S288c) GN=RPS18B PE=1 SV=1	-0.294157	27.6732	-3.00395	0.012614	0.0694026	0.182092	0.934673	WT_Q97_4.5h - WT_Q25_4.5h	limma	0.012614	0.0694026	no hit
SED5	Q01590	Integral membrane protein SED5 OS=Saccharomyces cerevisiae (strain ATCC 204508 / S288c) GN=SED5 PE=1 SV=1	0.475956	24.1952	3.00268	0.0126419	0.0694143	0.182276	0.934735	WT_Q97_4.5h - WT_Q25_4.5h	limma	0.0126419	0.0694143	no hit
ECM21	P38167	Protein ECM21 OS=Saccharomyces cerevisiae (strain ATCC 204508 / S288c) GN=ECM21 PE=1 SV=2	0.269166	25.3588	3.00101	0.0126788	0.0694756	0.182519	0.934816	WT_Q97_4.5h - WT_Q25_4.5h	limma	0.0126788	0.0694756	no hit
PRS3	P38689	Ribose-phosphate pyrophosphokinase 3 OS=Saccharomyces cerevisiae (strain ATCC 204508 / S288c) GN=PRS3 PE=1 SV=1	-0.204915	26.0328	-2.99355	0.0128452	0.0702448	0.183609	0.935178	WT_Q97_4.5h - WT_Q25_4.5h	limma	0.0128452	0.0702448	no hit
ACS2	P52910	Acetyl-coenzyme A synthetase 2 OS=Saccharomyces cerevisiae (strain ATCC 204508 / S288c) GN=ACS2 PE=1 SV=1	0.183218	27.9683	2.99151	0.0128912	0.0703052	0.183908	0.935277	WT_Q97_4.5h - WT_Q25_4.5h	limma	0.0128912	0.0703052	no hit
RPL13B	P40212	60S ribosomal protein L13-B OS=Saccharomyces cerevisiae (strain ATCC 204508 / S288c) GN=RPL13B PE=1 SV=1	-0.19203	27.6448	-2.99035	0.0129172	0.0703052	0.184078	0.935332	WT_Q97_4.5h - WT_Q25_4.5h	limma	0.0129172	0.0703052	no hit
PUF3	Q07807	mRNA-binding protein PUF3 OS=Saccharomyces cerevisiae (strain ATCC 204508 / S288c) GN=PUF3 PE=1 SV=1	-0.347375	26.877	-2.98894	0.0129493	0.0703052	0.184286	0.935401	WT_Q97_4.5h - WT_Q25_4.5h	limma	0.0129493	0.0703052	no hit
SPS19	P32573	Peroxisomal 2,4-dienoyl-CoA reductase SPS19 OS=Saccharomyces cerevisiae (strain ATCC 204508 / S288c) GN=SPS19 PE=1 SV=4	-0.400392	26.7135	-2.98844	0.0129606	0.0703052	0.184359	0.935425	WT_Q97_4.5h - WT_Q25_4.5h	limma	0.0129606	0.0703052	no hit
RPS23A|RPS23B	P0CX29|P0CX30	40S ribosomal protein S23-A OS=Saccharomyces cerevisiae (strain ATCC 204508 / S288c) GN=RPS23A PE=1 SV=1|40S ribosomal protein S23-B OS=Saccharomyces cerevisiae (strain ATCC 204508 / S288c) GN=RPS23B PE=1 SV=1	-0.329024	26.8052	-2.98487	0.0130416	0.0706028	0.184883	0.935596	WT_Q97_4.5h - WT_Q25_4.5h	limma	0.0130416	0.0706028	no hit
PMA1	P05030	Plasma membrane ATPase 1 OS=Saccharomyces cerevisiae (strain ATCC 204508 / S288c) GN=PMA1 PE=1 SV=2	-0.164531	28.2208	-2.98023	0.0131477	0.0710346	0.185567	0.935818	WT_Q97_4.5h - WT_Q25_4.5h	limma	0.0131477	0.0710346	no hit
CCT3	P39077	T-complex protein 1 subunit gamma OS=Saccharomyces cerevisiae (strain ATCC 204508 / S288c) GN=CCT3 PE=1 SV=2	0.135041	27.046	2.97907	0.0131745	0.0710368	0.185738	0.935874	WT_Q97_4.5h - WT_Q25_4.5h	limma	0.0131745	0.0710368	no hit
FZO1	P38297	Mitofusin FZO1 OS=Saccharomyces cerevisiae (strain ATCC 204508 / S288c) GN=FZO1 PE=1 SV=1	0.177438	24.3488	2.97691	0.0132243	0.071163	0.186057	0.935976	WT_Q97_4.5h - WT_Q25_4.5h	limma	0.0132243	0.071163	no hit
LEU2	P04173	3-isopropylmalate dehydrogenase OS=Saccharomyces cerevisiae (strain ATCC 204508 / S288c) GN=LEU2 PE=1 SV=4	-0.295271	29.9133	-2.97263	0.0133236	0.0715546	0.186691	0.93618	WT_Q97_4.5h - WT_Q25_4.5h	limma	0.0133236	0.0715546	no hit
TDA10	P42938	Probable ATP-dependent kinase TDA10 OS=Saccharomyces cerevisiae (strain ATCC 204508 / S288c) GN=TDA10 PE=1 SV=1	-0.169358	26.3204	-2.96762	0.0134409	0.072041	0.187435	0.936417	WT_Q97_4.5h - WT_Q25_4.5h	limma	0.0134409	0.072041	no hit
TAL1	P15019	Transaldolase OS=Saccharomyces cerevisiae (strain ATCC 204508 / S288c) GN=TAL1 PE=1 SV=4	-0.182823	28.5315	-2.96513	0.0134996	0.0722119	0.187805	0.936535	WT_Q97_4.5h - WT_Q25_4.5h	limma	0.0134996	0.0722119	no hit
NUP2	P32499	Nucleoporin NUP2 OS=Saccharomyces cerevisiae (strain ATCC 204508 / S288c) GN=NUP2 PE=1 SV=2	0.308879	26.7761	2.95883	0.013649	0.0728667	0.188744	0.93683	WT_Q97_4.5h - WT_Q25_4.5h	limma	0.013649	0.0728667	no hit
POB3	Q04636	FACT complex subunit POB3 OS=Saccharomyces cerevisiae (strain ATCC 204508 / S288c) GN=POB3 PE=1 SV=1	0.150464	26.8144	2.95547	0.0137295	0.0731515	0.189247	0.936988	WT_Q97_4.5h - WT_Q25_4.5h	limma	0.0137295	0.0731515	no hit
YJR008W	P47085	MEMO1 family protein YJR008W OS=Saccharomyces cerevisiae (strain ATCC 204508 / S288c) GN=YJR008W PE=1 SV=1	-0.209069	25.6939	-2.95157	0.0138235	0.0735073	0.189832	0.93717	WT_Q97_4.5h - WT_Q25_4.5h	limma	0.0138235	0.0735073	no hit
RMD1	Q03441	Sporulation protein RMD1 OS=Saccharomyces cerevisiae (strain ATCC 204508 / S288c) GN=RMD1 PE=1 SV=1	0.25816	23.4377	2.94957	0.0138718	0.0736191	0.190132	0.937262	WT_Q97_4.5h - WT_Q25_4.5h	limma	0.0138718	0.0736191	no hit
YPL260W	Q08977	UPF0662 protein YPL260W OS=Saccharomyces cerevisiae (strain ATCC 204508 / S288c) GN=YPL260W PE=1 SV=1	0.130766	27.7138	2.94768	0.0139178	0.0737181	0.190416	0.93735	WT_Q97_4.5h - WT_Q25_4.5h	limma	0.0139178	0.0737181	no hit
YGR130C	P53278	Uncharacterized protein YGR130C OS=Saccharomyces cerevisiae (strain ATCC 204508 / S288c) GN=YGR130C PE=1 SV=1	0.198545	27.9505	2.94456	0.013994	0.0738812	0.190886	0.937495	WT_Q97_4.5h - WT_Q25_4.5h	limma	0.013994	0.0738812	no hit
ASN1	P49089	Asparagine synthetase [glutamine-hydrolyzing] 1 OS=Saccharomyces cerevisiae (strain ATCC 204508 / S288c) GN=ASN1 PE=1 SV=2	0.173747	27.6399	2.94417	0.0140035	0.0738812	0.190944	0.937513	WT_Q97_4.5h - WT_Q25_4.5h	limma	0.0140035	0.0738812	no hit
TMA19	P35691	Translationally-controlled tumor protein homolog OS=Saccharomyces cerevisiae (strain ATCC 204508 / S288c) GN=TMA19 PE=1 SV=1	-0.146624	27.3958	-2.94039	0.0140965	0.0739537	0.191515	0.937687	WT_Q97_4.5h - WT_Q25_4.5h	limma	0.0140965	0.0739537	no hit
YPR1	Q12458	Putative reductase 1 OS=Saccharomyces cerevisiae (strain ATCC 204508 / S288c) GN=YPR1 PE=1 SV=1	-0.174068	27.908	-2.93945	0.0141196	0.0739537	0.191657	0.93773	WT_Q97_4.5h - WT_Q25_4.5h	limma	0.0141196	0.0739537	no hit
ERV2	Q12284	FAD-linked sulfhydryl oxidase ERV2 OS=Saccharomyces cerevisiae (strain ATCC 204508 / S288c) GN=ERV2 PE=1 SV=1	-0.287449	23.4553	-2.9378	0.0141605	0.0739537	0.191907	0.937807	WT_Q97_4.5h - WT_Q25_4.5h	limma	0.0141605	0.0739537	no hit
NUC1	P08466	Mitochondrial nuclease OS=Saccharomyces cerevisiae (strain ATCC 204508 / S288c) GN=NUC1 PE=1 SV=1	0.188766	24.336	2.93686	0.0141839	0.0739537	0.192049	0.93785	WT_Q97_4.5h - WT_Q25_4.5h	limma	0.0141839	0.0739537	no hit
TPM1	P17536	Tropomyosin-1 OS=Saccharomyces cerevisiae (strain ATCC 204508 / S288c) GN=TPM1 PE=1 SV=1	0.808423	26.9766	2.93678	0.0141857	0.0739537	0.192061	0.937853	WT_Q97_4.5h - WT_Q25_4.5h	limma	0.0141857	0.0739537	candidate
BOI1	P38041	Protein BOB1 OS=Saccharomyces cerevisiae (strain ATCC 204508 / S288c) GN=BOI1 PE=1 SV=1	-0.27916	23.1093	-2.93592	0.0142072	0.0739537	0.192191	0.937893	WT_Q97_4.5h - WT_Q25_4.5h	limma	0.0142072	0.0739537	no hit
DYN2	Q02647	Dynein light chain 1, cytoplasmic OS=Saccharomyces cerevisiae (strain ATCC 204508 / S288c) GN=DYN2 PE=1 SV=1	-0.207765	23.8336	-2.93584	0.0142092	0.0739537	0.192204	0.937897	WT_Q97_4.5h - WT_Q25_4.5h	limma	0.0142092	0.0739537	no hit
SGV1	P23293	Serine/threonine-protein kinase BUR1 OS=Saccharomyces cerevisiae (strain ATCC 204508 / S288c) GN=SGV1 PE=1 SV=1	0.187094	24.5905	2.93263	0.0142891	0.0742264	0.19269	0.938044	WT_Q97_4.5h - WT_Q25_4.5h	limma	0.0142891	0.0742264	no hit
GEF1	P37020	Anion/proton exchange transporter GEF1 OS=Saccharomyces cerevisiae (strain ATCC 204508 / S288c) GN=GEF1 PE=1 SV=2	-0.255941	24.3344	-2.92484	0.0144853	0.0749627	0.193875	0.938399	WT_Q97_4.5h - WT_Q25_4.5h	limma	0.0144853	0.0749627	no hit
LOA1	Q06508	Lysophosphatidic acid:oleoyl-CoA acyltransferase 1 OS=Saccharomyces cerevisiae (strain ATCC 204508 / S288c) GN=LOA1 PE=1 SV=1	-0.304856	22.3018	-2.92479	0.0144865	0.0749627	0.193882	0.938401	WT_Q97_4.5h - WT_Q25_4.5h	limma	0.0144865	0.0749627	no hit
KXD1	P53158	Biogenesis of lysosome-related organelles complex 1 subunit KXD1 OS=Saccharomyces cerevisiae (strain ATCC 204508 / S288c) GN=KXD1 PE=1 SV=1	-0.221139	24.2577	-2.91648	0.0146988	0.0759155	0.195152	0.938777	WT_Q97_4.5h - WT_Q25_4.5h	limma	0.0146988	0.0759155	no hit
PRT1	P06103	Eukaryotic translation initiation factor 3 subunit B OS=Saccharomyces cerevisiae (strain ATCC 204508 / S288c) GN=PRT1 PE=1 SV=1	-0.163948	27.2956	-2.9133	0.0147808	0.0761931	0.195639	0.938921	WT_Q97_4.5h - WT_Q25_4.5h	limma	0.0147808	0.0761931	no hit
SSA3	P09435	Heat shock protein SSA3 OS=Saccharomyces cerevisiae (strain ATCC 204508 / S288c) GN=SSA3 PE=1 SV=3	-0.393213	25.0713	-2.91075	0.0148468	0.0762028	0.19603	0.939035	WT_Q97_4.5h - WT_Q25_4.5h	limma	0.0148468	0.0762028	no hit
OSH2	Q12451	Oxysterol-binding protein homolog 2 OS=Saccharomyces cerevisiae (strain ATCC 204508 / S288c) GN=OSH2 PE=1 SV=1	-0.13088	25.94	-2.91053	0.0148525	0.0762028	0.196064	0.939045	WT_Q97_4.5h - WT_Q25_4.5h	limma	0.0148525	0.0762028	no hit
ERP4	Q12450	Protein ERP4 OS=Saccharomyces cerevisiae (strain ATCC 204508 / S288c) GN=ERP4 PE=1 SV=1	-0.194338	24.1306	-2.90996	0.0148675	0.0762028	0.196152	0.939071	WT_Q97_4.5h - WT_Q25_4.5h	limma	0.0148675	0.0762028	no hit
KTR3	P38130	Probable mannosyltransferase KTR3 OS=Saccharomyces cerevisiae (strain ATCC 204508 / S288c) GN=KTR3 PE=1 SV=1	-0.170565	26.2	-2.90788	0.0149215	0.0763346	0.196471	0.939164	WT_Q97_4.5h - WT_Q25_4.5h	limma	0.0149215	0.0763346	no hit
CRG1	P38892	Probable S-adenosylmethionine-dependent methyltransferase CRG1 OS=Saccharomyces cerevisiae (strain ATCC 204508 / S288c) GN=CRG1 PE=1 SV=1	0.132078	25.0629	2.90244	0.0150642	0.0769097	0.197309	0.939406	WT_Q97_4.5h - WT_Q25_4.5h	limma	0.0150642	0.0769097	no hit
NUP116	Q02630	Nucleoporin NUP116/NSP116 OS=Saccharomyces cerevisiae (strain ATCC 204508 / S288c) GN=NUP116 PE=1 SV=2	-0.301365	23.8635	-2.90071	0.0151099	0.0769097	0.197577	0.939483	WT_Q97_4.5h - WT_Q25_4.5h	limma	0.0151099	0.0769097	no hit
ACL4	Q03771	Assembly chaperone of RPL4 OS=Saccharomyces cerevisiae (strain ATCC 204508 / S288c) GN=ACL4 PE=1 SV=1	0.206856	24.4924	2.90035	0.0151195	0.0769097	0.197633	0.939499	WT_Q97_4.5h - WT_Q25_4.5h	limma	0.0151195	0.0769097	no hit
AIF1	P52923	Apoptosis-inducing factor 1 OS=Saccharomyces cerevisiae (strain ATCC 204508 / S288c) GN=AIF1 PE=1 SV=1	0.178053	24.6577	2.89415	0.0152846	0.0775989	0.198594	0.939775	WT_Q97_4.5h - WT_Q25_4.5h	limma	0.0152846	0.0775989	no hit
RPN5	Q12250	26S proteasome regulatory subunit RPN5 OS=Saccharomyces cerevisiae (strain ATCC 204508 / S288c) GN=RPN5 PE=1 SV=3	0.169953	26.8088	2.8931	0.0153125	0.0775989	0.198756	0.939821	WT_Q97_4.5h - WT_Q25_4.5h	limma	0.0153125	0.0775989	no hit
CBP3	P21560	Protein CBP3, mitochondrial OS=Saccharomyces cerevisiae (strain ATCC 204508 / S288c) GN=CBP3 PE=1 SV=1	0.313815	26.3339	2.89181	0.0153471	0.0776282	0.198956	0.939878	WT_Q97_4.5h - WT_Q25_4.5h	limma	0.0153471	0.0776282	no hit
ECI1	Q05871	3,2-trans-enoyl-CoA isomerase OS=Saccharomyces cerevisiae (strain ATCC 204508 / S288c) GN=ECI1 PE=1 SV=1	-0.682235	25.1362	-2.88838	0.0154396	0.07795	0.199489	0.940029	WT_Q97_4.5h - WT_Q25_4.5h	limma	0.0154396	0.07795	candidate
NAT5	Q08689	N-terminal acetyltransferase A complex subunit NAT5 OS=Saccharomyces cerevisiae (strain ATCC 204508 / S288c) GN=NAT5 PE=1 SV=1	-0.48867	24.6717	-2.88631	0.0154957	0.0780869	0.199812	0.94012	WT_Q97_4.5h - WT_Q25_4.5h	limma	0.0154957	0.0780869	candidate
APL4	Q12028	AP-1 complex subunit gamma-1 OS=Saccharomyces cerevisiae (strain ATCC 204508 / S288c) GN=APL4 PE=1 SV=1	-0.165918	25.6508	-2.88483	0.0155358	0.0781427	0.200042	0.940184	WT_Q97_4.5h - WT_Q25_4.5h	limma	0.0155358	0.0781427	no hit
INH1	P01097	ATPase inhibitor, mitochondrial OS=Saccharomyces cerevisiae (strain ATCC 204508 / S288c) GN=INH1 PE=1 SV=2	0.558335	25.5572	2.88227	0.0156056	0.0783282	0.200442	0.940297	WT_Q97_4.5h - WT_Q25_4.5h	limma	0.0156056	0.0783282	candidate
ADE3	P07245	C-1-tetrahydrofolate synthase, cytoplasmic OS=Saccharomyces cerevisiae (strain ATCC 204508 / S288c) GN=ADE3 PE=1 SV=1	0.14315	27.9245	2.88135	0.0156308	0.0783282	0.200585	0.940337	WT_Q97_4.5h - WT_Q25_4.5h	limma	0.0156308	0.0783282	no hit
ARO4	P32449	Phospho-2-dehydro-3-deoxyheptonate aldolase, tyrosine-inhibited OS=Saccharomyces cerevisiae (strain ATCC 204508 / S288c) GN=ARO4 PE=1 SV=2	-0.164562	27.4089	-2.87878	0.0157013	0.0785358	0.200988	0.940449	WT_Q97_4.5h - WT_Q25_4.5h	limma	0.0157013	0.0785358	no hit
COA6	Q3E846	Cytochrome c oxidase assembly factor 6 OS=Saccharomyces cerevisiae (strain ATCC 204508 / S288c) GN=COA6 PE=1 SV=1	-0.155548	25.971	-2.87437	0.015823	0.07891	0.201679	0.940641	WT_Q97_4.5h - WT_Q25_4.5h	limma	0.015823	0.07891	no hit
CHZ1	P40019	Histone H2A.Z-specific chaperone CHZ1 OS=Saccharomyces cerevisiae (strain ATCC 204508 / S288c) GN=CHZ1 PE=1 SV=2	0.248422	25.3	2.87395	0.0158347	0.07891	0.201744	0.940659	WT_Q97_4.5h - WT_Q25_4.5h	limma	0.0158347	0.07891	no hit
HPR1	P17629	THO complex subunit HPR1 OS=Saccharomyces cerevisiae (strain ATCC 204508 / S288c) GN=HPR1 PE=1 SV=2	0.221333	24.8703	2.87257	0.015873	0.0789552	0.201961	0.940719	WT_Q97_4.5h - WT_Q25_4.5h	limma	0.015873	0.0789552	no hit
RNR2	P09938	Ribonucleoside-diphosphate reductase small chain 1 OS=Saccharomyces cerevisiae (strain ATCC 204508 / S288c) GN=RNR2 PE=1 SV=2	-0.320874	27.985	-2.87138	0.0159061	0.0789741	0.202148	0.940771	WT_Q97_4.5h - WT_Q25_4.5h	limma	0.0159061	0.0789741	no hit
STU2	P46675	Protein STU2 OS=Saccharomyces cerevisiae (strain ATCC 204508 / S288c) GN=STU2 PE=1 SV=1	0.16378	24.723	2.87016	0.0159401	0.0789972	0.20234	0.940824	WT_Q97_4.5h - WT_Q25_4.5h	limma	0.0159401	0.0789972	no hit
RRP12	Q12754	Ribosomal RNA-processing protein 12 OS=Saccharomyces cerevisiae (strain ATCC 204508 / S288c) GN=RRP12 PE=1 SV=1	0.145465	26.2386	2.86447	0.0160996	0.0796413	0.203235	0.941069	WT_Q97_4.5h - WT_Q25_4.5h	limma	0.0160996	0.0796413	no hit
RIM2	P38127	Mitochondrial carrier protein RIM2 OS=Saccharomyces cerevisiae (strain ATCC 204508 / S288c) GN=RIM2 PE=3 SV=1	-0.130611	25.3978	-2.86281	0.0161465	0.0797272	0.203498	0.94114	WT_Q97_4.5h - WT_Q25_4.5h	limma	0.0161465	0.0797272	no hit
MCR1	P36060	NADH-cytochrome b5 reductase 2 OS=Saccharomyces cerevisiae (strain ATCC 204508 / S288c) GN=MCR1 PE=1 SV=1	0.241036	28.2666	2.8588	0.0162604	0.0800337	0.204132	0.941313	WT_Q97_4.5h - WT_Q25_4.5h	limma	0.0162604	0.0800337	no hit
DIA4	P38705	Serine--tRNA ligase, mitochondrial OS=Saccharomyces cerevisiae (strain ATCC 204508 / S288c) GN=DIA4 PE=1 SV=1	0.243345	23.7486	2.85853	0.016268	0.0800337	0.204174	0.941324	WT_Q97_4.5h - WT_Q25_4.5h	limma	0.016268	0.0800337	no hit
MSC7	P38694	Putative aldehyde dehydrogenase-like protein YHR039C OS=Saccharomyces cerevisiae (strain ATCC 204508 / S288c) GN=MSC7 PE=1 SV=1	0.158225	26.3629	2.85483	0.0163738	0.0804077	0.204761	0.941482	WT_Q97_4.5h - WT_Q25_4.5h	limma	0.0163738	0.0804077	no hit
CTR9	P89105	RNA polymerase-associated protein CTR9 OS=Saccharomyces cerevisiae (strain ATCC 204508 / S288c) GN=CTR9 PE=1 SV=3	0.122454	27.5142	2.85242	0.0164429	0.0806	0.205142	0.941585	WT_Q97_4.5h - WT_Q25_4.5h	limma	0.0164429	0.0806	no hit
TRR2	P38816	Thioredoxin reductase 2, mitochondrial OS=Saccharomyces cerevisiae (strain ATCC 204508 / S288c) GN=TRR2 PE=1 SV=1	-0.187658	24.6892	-2.84892	0.0165441	0.080949	0.2057	0.941734	WT_Q97_4.5h - WT_Q25_4.5h	limma	0.0165441	0.080949	no hit
FMN1	Q03778	Riboflavin kinase OS=Saccharomyces cerevisiae (strain ATCC 204508 / S288c) GN=FMN1 PE=1 SV=1	0.189413	23.5113	2.84112	0.0167716	0.0819133	0.206943	0.942064	WT_Q97_4.5h - WT_Q25_4.5h	limma	0.0167716	0.0819133	no hit
NPY1	P53164	NADH pyrophosphatase OS=Saccharomyces cerevisiae (strain ATCC 204508 / S288c) GN=NPY1 PE=1 SV=1	-0.14537	25.3523	-2.83612	0.0169192	0.0823918	0.207744	0.942274	WT_Q97_4.5h - WT_Q25_4.5h	limma	0.0169192	0.0823918	no hit
COX2	P00410	Cytochrome c oxidase subunit 2 OS=Saccharomyces cerevisiae (strain ATCC 204508 / S288c) GN=COX2 PE=1 SV=1	0.177453	25.3525	2.83573	0.0169307	0.0823918	0.207806	0.94229	WT_Q97_4.5h - WT_Q25_4.5h	limma	0.0169307	0.0823918	no hit
IDP3	P53982	Isocitrate dehydrogenase [NADP] OS=Saccharomyces cerevisiae (strain ATCC 204508 / S288c) GN=IDP3 PE=3 SV=1	-0.401447	25.9754	-2.83268	0.0170213	0.0826836	0.208295	0.942418	WT_Q97_4.5h - WT_Q25_4.5h	limma	0.0170213	0.0826836	no hit
GGA1	Q06336	ADP-ribosylation factor-binding protein GGA1 OS=Saccharomyces cerevisiae (strain ATCC 204508 / S288c) GN=GGA1 PE=1 SV=1	0.241695	26.7612	2.83092	0.017074	0.0827906	0.208579	0.942492	WT_Q97_4.5h - WT_Q25_4.5h	limma	0.017074	0.0827906	no hit
PUF4	P25339	Pumilio homology domain family member 4 OS=Saccharomyces cerevisiae (strain ATCC 204508 / S288c) GN=PUF4 PE=1 SV=2	-0.396009	23.9796	-2.82752	0.0171759	0.083135	0.209126	0.942634	WT_Q97_4.5h - WT_Q25_4.5h	limma	0.0171759	0.083135	no hit
SMY1	P32364	Kinesin-related protein SMY1 OS=Saccharomyces cerevisiae (strain ATCC 204508 / S288c) GN=SMY1 PE=1 SV=1	0.195578	25.6928	2.82542	0.0172392	0.0832072	0.209464	0.942721	WT_Q97_4.5h - WT_Q25_4.5h	limma	0.0172392	0.0832072	no hit
LST8	P41318	Target of rapamycin complex subunit LST8 OS=Saccharomyces cerevisiae (strain ATCC 204508 / S288c) GN=LST8 PE=1 SV=1	-0.17514	23.9381	-2.82498	0.0172525	0.0832072	0.209535	0.942739	WT_Q97_4.5h - WT_Q25_4.5h	limma	0.0172525	0.0832072	no hit
NPR1	P22211	Nitrogen permease reactivator protein OS=Saccharomyces cerevisiae (strain ATCC 204508 / S288c) GN=NPR1 PE=1 SV=2	0.396028	24.7148	2.82071	0.0173819	0.0836812	0.210224	0.942916	WT_Q97_4.5h - WT_Q25_4.5h	limma	0.0173819	0.0836812	no hit
NPL4	P33755	Nuclear protein localization protein 4 OS=Saccharomyces cerevisiae (strain ATCC 204508 / S288c) GN=NPL4 PE=1 SV=1	0.181261	25.7321	2.81757	0.0174777	0.0839928	0.210732	0.943046	WT_Q97_4.5h - WT_Q25_4.5h	limma	0.0174777	0.0839928	no hit
LGE1	Q02796	Transcriptional regulatory protein LGE1 OS=Saccharomyces cerevisiae (strain ATCC 204508 / S288c) GN=LGE1 PE=1 SV=1	0.283156	22.9022	2.80973	0.0177196	0.0849186	0.212005	0.943369	WT_Q97_4.5h - WT_Q25_4.5h	limma	0.0177196	0.0849186	no hit
LAP2	Q10740	Leukotriene A-4 hydrolase homolog OS=Saccharomyces cerevisiae (strain ATCC 204508 / S288c) GN=LAP2 PE=1 SV=1	-0.121383	26.4972	-2.80859	0.017755	0.0849186	0.212191	0.943415	WT_Q97_4.5h - WT_Q25_4.5h	limma	0.017755	0.0849186	no hit
HEM12	P32347	Uroporphyrinogen decarboxylase OS=Saccharomyces cerevisiae (strain ATCC 204508 / S288c) GN=HEM12 PE=1 SV=1	0.130124	26.0751	2.80827	0.0177649	0.0849186	0.212243	0.943428	WT_Q97_4.5h - WT_Q25_4.5h	limma	0.0177649	0.0849186	no hit
RIA1	P53893	Ribosome assembly protein 1 OS=Saccharomyces cerevisiae (strain ATCC 204508 / S288c) GN=RIA1 PE=1 SV=1	0.125364	25.665	2.79895	0.0180573	0.0861639	0.213764	0.943808	WT_Q97_4.5h - WT_Q25_4.5h	limma	0.0180573	0.0861639	no hit
BLM10	P43583	Proteasome activator BLM10 OS=Saccharomyces cerevisiae (strain ATCC 204508 / S288c) GN=BLM10 PE=1 SV=2	-0.131058	26.7373	-2.79636	0.0181394	0.0863652	0.214188	0.943913	WT_Q97_4.5h - WT_Q25_4.5h	limma	0.0181394	0.0863652	no hit
TRA1	P38811	Transcription-associated protein 1 OS=Saccharomyces cerevisiae (strain ATCC 204508 / S288c) GN=TRA1 PE=1 SV=1	-0.197607	26.4678	-2.7956	0.0181636	0.0863652	0.214313	0.943944	WT_Q97_4.5h - WT_Q25_4.5h	limma	0.0181636	0.0863652	no hit
NUP85	P46673	Nucleoporin NUP85 OS=Saccharomyces cerevisiae (strain ATCC 204508 / S288c) GN=NUP85 PE=1 SV=1	0.164177	25.444	2.79104	0.0183091	0.0869038	0.21506	0.944128	WT_Q97_4.5h - WT_Q25_4.5h	limma	0.0183091	0.0869038	no hit
RPS3	P05750	40S ribosomal protein S3 OS=Saccharomyces cerevisiae (strain ATCC 204508 / S288c) GN=RPS3 PE=1 SV=5	-0.192646	28.4652	-2.78992	0.0183452	0.0869216	0.215245	0.944174	WT_Q97_4.5h - WT_Q25_4.5h	limma	0.0183452	0.0869216	no hit
BET4	Q00618	Geranylgeranyl transferase type-2 subunit alpha OS=Saccharomyces cerevisiae (strain ATCC 204508 / S288c) GN=BET4 PE=1 SV=3	0.256106	25.5357	2.78892	0.0183773	0.0869216	0.21541	0.944214	WT_Q97_4.5h - WT_Q25_4.5h	limma	0.0183773	0.0869216	no hit
YAP1802	P53309	Clathrin coat assembly protein AP180B OS=Saccharomyces cerevisiae (strain ATCC 204508 / S288c) GN=YAP1802 PE=1 SV=1	-0.274173	21.3999	-2.78717	0.0184337	0.0870355	0.215697	0.944284	WT_Q97_4.5h - WT_Q25_4.5h	limma	0.0184337	0.0870355	no hit
IWR1	Q07532	RNA polymerase II nuclear localization protein IWR1 OS=Saccharomyces cerevisiae (strain ATCC 204508 / S288c) GN=IWR1 PE=1 SV=2	0.172668	23.5625	2.78536	0.0184923	0.0871055	0.215996	0.944357	WT_Q97_4.5h - WT_Q25_4.5h	limma	0.0184923	0.0871055	no hit
YLL007C	Q07799	Uncharacterized protein YLL007C OS=Saccharomyces cerevisiae (strain ATCC 204508 / S288c) GN=YLL007C PE=1 SV=1	-0.116803	24.1964	-2.78471	0.0185132	0.0871055	0.216102	0.944383	WT_Q97_4.5h - WT_Q25_4.5h	limma	0.0185132	0.0871055	no hit
YLR149C	Q99296	Uncharacterized protein YLR149C OS=Saccharomyces cerevisiae (strain ATCC 204508 / S288c) GN=YLR149C PE=1 SV=1	0.146886	23.8103	2.78354	0.0185514	0.0871334	0.216296	0.94443	WT_Q97_4.5h - WT_Q25_4.5h	limma	0.0185514	0.0871334	no hit
AIM29	P36154	Altered inheritance rate of mitochondria protein 29 OS=Saccharomyces cerevisiae (strain ATCC 204508 / S288c) GN=AIM29 PE=1 SV=1	-0.136866	25.6528	-2.77669	0.0187751	0.0879567	0.217428	0.944703	WT_Q97_4.5h - WT_Q25_4.5h	limma	0.0187751	0.0879567	no hit
FAP7	Q12055	Adenylate kinase isoenzyme 6 homolog FAP7 OS=Saccharomyces cerevisiae (strain ATCC 204508 / S288c) GN=FAP7 PE=1 SV=1	0.164672	24.7075	2.77573	0.0188067	0.0879567	0.217587	0.944741	WT_Q97_4.5h - WT_Q25_4.5h	limma	0.0188067	0.0879567	no hit
ECM4	P36156	Glutathione S-transferase omega-like 2 OS=Saccharomyces cerevisiae (strain ATCC 204508 / S288c) GN=ECM4 PE=1 SV=1	-0.185168	25.6251	-2.77519	0.0188246	0.0879567	0.217677	0.944763	WT_Q97_4.5h - WT_Q25_4.5h	limma	0.0188246	0.0879567	no hit
SGT2	Q12118	Small glutamine-rich tetratricopeptide repeat-containing protein 2 OS=Saccharomyces cerevisiae (strain ATCC 204508 / S288c) GN=SGT2 PE=1 SV=1	-0.242528	27.5456	-2.77008	0.018994	0.0885949	0.218526	0.944966	WT_Q97_4.5h - WT_Q25_4.5h	limma	0.018994	0.0885949	no hit
SSE1	P32589	Heat shock protein homolog SSE1 OS=Saccharomyces cerevisiae (strain ATCC 204508 / S288c) GN=SSE1 PE=1 SV=4	0.178822	29.3661	2.76898	0.0190305	0.0886119	0.218708	0.945009	WT_Q97_4.5h - WT_Q25_4.5h	limma	0.0190305	0.0886119	no hit
FMP27	Q06179	Protein FMP27, mitochondrial OS=Saccharomyces cerevisiae (strain ATCC 204508 / S288c) GN=FMP27 PE=1 SV=1	-0.118322	26.7864	-2.76586	0.0191349	0.0889441	0.219228	0.945132	WT_Q97_4.5h - WT_Q25_4.5h	limma	0.0191349	0.0889441	no hit
HIS4	P00815	Histidine biosynthesis trifunctional protein OS=Saccharomyces cerevisiae (strain ATCC 204508 / S288c) GN=HIS4 PE=1 SV=3	0.186639	27.5316	2.76482	0.0191697	0.0889528	0.219401	0.945173	WT_Q97_4.5h - WT_Q25_4.5h	limma	0.0191697	0.0889528	no hit
SEN34	P39707	tRNA-splicing endonuclease subunit SEN34 OS=Saccharomyces cerevisiae (strain ATCC 204508 / S288c) GN=SEN34 PE=1 SV=1	-0.250969	23.8994	-2.7635	0.0192139	0.0890046	0.21962	0.945225	WT_Q97_4.5h - WT_Q25_4.5h	limma	0.0192139	0.0890046	no hit
MGE1	P38523	GrpE protein homolog, mitochondrial OS=Saccharomyces cerevisiae (strain ATCC 204508 / S288c) GN=MGE1 PE=1 SV=1	0.209877	26.2581	2.76188	0.0192686	0.089105	0.219891	0.945289	WT_Q97_4.5h - WT_Q25_4.5h	limma	0.0192686	0.089105	no hit
KIN28	P06242	Serine/threonine-protein kinase KIN28 OS=Saccharomyces cerevisiae (strain ATCC 204508 / S288c) GN=KIN28 PE=1 SV=1	0.209545	24.0379	2.75287	0.0195751	0.090367	0.221399	0.945641	WT_Q97_4.5h - WT_Q25_4.5h	limma	0.0195751	0.090367	no hit
PSK1	P31374	Serine/threonine-protein kinase PSK1 OS=Saccharomyces cerevisiae (strain ATCC 204508 / S288c) GN=PSK1 PE=1 SV=2	0.185383	24.5675	2.74772	0.0197524	0.09103	0.222265	0.945841	WT_Q97_4.5h - WT_Q25_4.5h	limma	0.0197524	0.09103	no hit
CRM1	P30822	Exportin-1 OS=Saccharomyces cerevisiae (strain ATCC 204508 / S288c) GN=CRM1 PE=1 SV=1	0.132667	27.7059	2.74448	0.0198651	0.0912423	0.222812	0.945967	WT_Q97_4.5h - WT_Q25_4.5h	limma	0.0198651	0.0912423	no hit
TFG1	P41895	Transcription initiation factor IIF subunit alpha OS=Saccharomyces cerevisiae (strain ATCC 204508 / S288c) GN=TFG1 PE=1 SV=2	0.267991	25.34	2.74445	0.0198662	0.0912423	0.222817	0.945968	WT_Q97_4.5h - WT_Q25_4.5h	limma	0.0198662	0.0912423	no hit
TIM54	P47045	Mitochondrial import inner membrane translocase subunit TIM54 OS=Saccharomyces cerevisiae (strain ATCC 204508 / S288c) GN=TIM54 PE=1 SV=1	0.256116	24.9451	2.74197	0.0199525	0.0914827	0.223234	0.946064	WT_Q97_4.5h - WT_Q25_4.5h	limma	0.0199525	0.0914827	no hit
RPL34B|RPL34A	P40525|P87262	60S ribosomal protein L34-B OS=Saccharomyces cerevisiae (strain ATCC 204508 / S288c) GN=RPL34B PE=1 SV=1|60S ribosomal protein L34-A OS=Saccharomyces cerevisiae (strain ATCC 204508 / S288c) GN=RPL34A PE=1 SV=1	-0.203249	27.5697	-2.73966	0.0200335	0.0915873	0.223625	0.946153	WT_Q97_4.5h - WT_Q25_4.5h	limma	0.0200335	0.0915873	no hit
DLD3	P39976	D-lactate dehydrogenase [cytochrome] 3 OS=Saccharomyces cerevisiae (strain ATCC 204508 / S288c) GN=DLD3 PE=1 SV=1	0.237046	26.8495	2.73899	0.0200571	0.0915873	0.223738	0.946179	WT_Q97_4.5h - WT_Q25_4.5h	limma	0.0200571	0.0915873	no hit
MSM1	P22438	Methionine--tRNA ligase, mitochondrial OS=Saccharomyces cerevisiae (strain ATCC 204508 / S288c) GN=MSM1 PE=1 SV=2	0.133583	24.7169	2.73841	0.0200772	0.0915873	0.223835	0.946201	WT_Q97_4.5h - WT_Q25_4.5h	limma	0.0200772	0.0915873	no hit
NOP7	P53261	Pescadillo homolog OS=Saccharomyces cerevisiae (strain ATCC 204508 / S288c) GN=NOP7 PE=1 SV=1	-0.281386	25.6919	-2.73713	0.0201225	0.0916392	0.224053	0.94625	WT_Q97_4.5h - WT_Q25_4.5h	limma	0.0201225	0.0916392	no hit
DOP1	Q03921	Protein dopey OS=Saccharomyces cerevisiae (strain ATCC 204508 / S288c) GN=DOP1 PE=1 SV=1	0.133242	26.7053	2.73459	0.0202122	0.0918924	0.224483	0.946348	WT_Q97_4.5h - WT_Q25_4.5h	limma	0.0202122	0.0918924	no hit
RLP7	P40693	Ribosome biogenesis protein RLP7 OS=Saccharomyces cerevisiae (strain ATCC 204508 / S288c) GN=RLP7 PE=1 SV=1	-0.35707	23.1352	-2.73104	0.0203381	0.0923091	0.225085	0.946483	WT_Q97_4.5h - WT_Q25_4.5h	limma	0.0203381	0.0923091	no hit
YRB2	P40517	Ran-specific GTPase-activating protein 2 OS=Saccharomyces cerevisiae (strain ATCC 204508 / S288c) GN=YRB2 PE=1 SV=1	0.184065	26.4529	2.72907	0.0204085	0.0924727	0.225419	0.946559	WT_Q97_4.5h - WT_Q25_4.5h	limma	0.0204085	0.0924727	no hit
APE3	P37302	Aminopeptidase Y OS=Saccharomyces cerevisiae (strain ATCC 204508 / S288c) GN=APE3 PE=1 SV=1	-0.219692	26.9624	-2.72641	0.0205037	0.0926311	0.225871	0.94666	WT_Q97_4.5h - WT_Q25_4.5h	limma	0.0205037	0.0926311	no hit
FAB1	P34756	1-phosphatidylinositol 3-phosphate 5-kinase FAB1 OS=Saccharomyces cerevisiae (strain ATCC 204508 / S288c) GN=FAB1 PE=1 SV=3	0.805613	23.9866	2.72505	0.0205529	0.0926311	0.226104	0.946712	WT_Q97_4.5h - WT_Q25_4.5h	limma	0.0205529	0.0926311	candidate
HEF3	P53978	Elongation factor 3B OS=Saccharomyces cerevisiae (strain ATCC 204508 / S288c) GN=HEF3 PE=1 SV=2	-0.476617	25.321	-2.72411	0.0205865	0.0926311	0.226263	0.946747	WT_Q97_4.5h - WT_Q25_4.5h	limma	0.0205865	0.0926311	no hit
ARP9	Q05123	Actin-like protein ARP9 OS=Saccharomyces cerevisiae (strain ATCC 204508 / S288c) GN=ARP9 PE=1 SV=1	0.150508	25.3567	2.72358	0.0206057	0.0926311	0.226354	0.946768	WT_Q97_4.5h - WT_Q25_4.5h	limma	0.0206057	0.0926311	no hit
CPS1	P27614	Carboxypeptidase S OS=Saccharomyces cerevisiae (strain ATCC 204508 / S288c) GN=CPS1 PE=1 SV=2	-0.260556	26.5183	-2.72332	0.0206152	0.0926311	0.226399	0.946778	WT_Q97_4.5h - WT_Q25_4.5h	limma	0.0206152	0.0926311	no hit
AIM21	P40563	Altered inheritance of mitochondria protein 21 OS=Saccharomyces cerevisiae (strain ATCC 204508 / S288c) GN=AIM21 PE=1 SV=1	0.287456	25.4313	2.71812	0.0208037	0.0933225	0.227286	0.946974	WT_Q97_4.5h - WT_Q25_4.5h	limma	0.0208037	0.0933225	no hit
PYC2	P32327	Pyruvate carboxylase 2 OS=Saccharomyces cerevisiae (strain ATCC 204508 / S288c) GN=PYC2 PE=1 SV=2	-0.182688	26.7017	-2.71552	0.0208986	0.0935294	0.227731	0.947072	WT_Q97_4.5h - WT_Q25_4.5h	limma	0.0208986	0.0935294	no hit
YET3	Q07451	Endoplasmic reticulum transmembrane protein 3 OS=Saccharomyces cerevisiae (strain ATCC 204508 / S288c) GN=YET3 PE=1 SV=1	0.624135	24.9506	2.71496	0.0209192	0.0935294	0.227827	0.947094	WT_Q97_4.5h - WT_Q25_4.5h	limma	0.0209192	0.0935294	candidate
SEC18	P18759	Vesicular-fusion protein SEC18 OS=Saccharomyces cerevisiae (strain ATCC 204508 / S288c) GN=SEC18 PE=1 SV=2	0.131041	27.1424	2.71227	0.0210179	0.0936294	0.228288	0.947195	WT_Q97_4.5h - WT_Q25_4.5h	limma	0.0210179	0.0936294	no hit
TOM20	P35180	Mitochondrial import receptor subunit TOM20 OS=Saccharomyces cerevisiae (strain ATCC 204508 / S288c) GN=TOM20 PE=1 SV=1	0.392248	24.6756	2.71224	0.0210191	0.0936294	0.228294	0.947196	WT_Q97_4.5h - WT_Q25_4.5h	limma	0.0210191	0.0936294	no hit
SEC9	P40357	Protein transport protein SEC9 OS=Saccharomyces cerevisiae (strain ATCC 204508 / S288c) GN=SEC9 PE=1 SV=1	0.223004	23.5458	2.71148	0.0210469	0.0936294	0.228423	0.947224	WT_Q97_4.5h - WT_Q25_4.5h	limma	0.0210469	0.0936294	no hit
HOM2	P13663	Aspartate-semialdehyde dehydrogenase OS=Saccharomyces cerevisiae (strain ATCC 204508 / S288c) GN=HOM2 PE=1 SV=1	-0.128201	27.9225	-2.71057	0.0210805	0.0936294	0.22858	0.947258	WT_Q97_4.5h - WT_Q25_4.5h	limma	0.0210805	0.0936294	no hit
YPL199C	Q08954	Smr domain-containing protein YPL199C OS=Saccharomyces cerevisiae (strain ATCC 204508 / S288c) GN=YPL199C PE=1 SV=1	0.417264	23.9039	2.70633	0.0212377	0.0940758	0.229309	0.947417	WT_Q97_4.5h - WT_Q25_4.5h	limma	0.0212377	0.0940758	no hit
ADH4	P10127	Alcohol dehydrogenase 4 OS=Saccharomyces cerevisiae (strain ATCC 204508 / S288c) GN=ADH4 PE=1 SV=3	1.27648	24.9175	2.70515	0.0212815	0.0940758	0.229511	0.947461	WT_Q97_4.5h - WT_Q25_4.5h	limma	0.0212815	0.0940758	candidate
BUD27	P43573	Bud site selection protein 27 OS=Saccharomyces cerevisiae (strain ATCC 204508 / S288c) GN=BUD27 PE=1 SV=1	0.223932	24.1685	2.70385	0.02133	0.0940758	0.229735	0.94751	WT_Q97_4.5h - WT_Q25_4.5h	limma	0.02133	0.0940758	no hit
CDC1	P40986	Cell division control protein 1 OS=Saccharomyces cerevisiae (strain ATCC 204508 / S288c) GN=CDC1 PE=1 SV=2	-0.212192	23.9021	-2.70345	0.021345	0.0940758	0.229804	0.947525	WT_Q97_4.5h - WT_Q25_4.5h	limma	0.021345	0.0940758	no hit
NPP1	P25353	Ectonucleotide pyrophosphatase/phosphodiesterase 1 OS=Saccharomyces cerevisiae (strain ATCC 204508 / S288c) GN=NPP1 PE=1 SV=2	0.114447	24.1563	2.70278	0.0213701	0.0940758	0.22992	0.94755	WT_Q97_4.5h - WT_Q25_4.5h	limma	0.0213701	0.0940758	no hit
UBX7	P38349	UBX domain-containing protein 7 OS=Saccharomyces cerevisiae (strain ATCC 204508 / S288c) GN=UBX7 PE=1 SV=1	0.12814	24.9057	2.70224	0.0213904	0.0940758	0.230013	0.94757	WT_Q97_4.5h - WT_Q25_4.5h	limma	0.0213904	0.0940758	no hit
ARO7	P32178	Chorismate mutase OS=Saccharomyces cerevisiae (strain ATCC 204508 / S288c) GN=ARO7 PE=1 SV=1	0.258835	25.9489	2.69674	0.0215975	0.0947559	0.230964	0.947774	WT_Q97_4.5h - WT_Q25_4.5h	limma	0.0215975	0.0947559	no hit
CYC1	P00044	Cytochrome c iso-1 OS=Saccharomyces cerevisiae (strain ATCC 204508 / S288c) GN=CYC1 PE=1 SV=2	0.317778	25.9033	2.69627	0.0216153	0.0947559	0.231045	0.947792	WT_Q97_4.5h - WT_Q25_4.5h	limma	0.0216153	0.0947559	no hit
FAA2	P39518	Long-chain-fatty-acid--CoA ligase 2 OS=Saccharomyces cerevisiae (strain ATCC 204508 / S288c) GN=FAA2 PE=1 SV=1	-0.294649	27.6741	-2.69358	0.0217172	0.0950278	0.23151	0.947891	WT_Q97_4.5h - WT_Q25_4.5h	limma	0.0217172	0.0950278	no hit
ERG27	Q12452	3-keto-steroid reductase OS=Saccharomyces cerevisiae (strain ATCC 204508 / S288c) GN=ERG27 PE=1 SV=1	0.146221	25.9671	2.69157	0.0217937	0.0950278	0.231858	0.947965	WT_Q97_4.5h - WT_Q25_4.5h	limma	0.0217937	0.0950278	no hit
AIM6	Q07716	Altered inheritance of mitochondria protein 6 OS=Saccharomyces cerevisiae (strain ATCC 204508 / S288c) GN=AIM6 PE=3 SV=2	-0.140895	26.1391	-2.69115	0.0218099	0.0950278	0.231932	0.947981	WT_Q97_4.5h - WT_Q25_4.5h	limma	0.0218099	0.0950278	no hit
GCD14	P46959	tRNA (adenine(58)-N(1))-methyltransferase catalytic subunit TRM61 OS=Saccharomyces cerevisiae (strain ATCC 204508 / S288c) GN=GCD14 PE=1 SV=1	-0.155014	25.4887	-2.69093	0.0218183	0.0950278	0.23197	0.947989	WT_Q97_4.5h - WT_Q25_4.5h	limma	0.0218183	0.0950278	no hit
BRO1	P48582	Vacuolar-sorting protein BRO1 OS=Saccharomyces cerevisiae (strain ATCC 204508 / S288c) GN=BRO1 PE=1 SV=2	0.112473	26.8234	2.68985	0.0218596	0.0950542	0.232157	0.948029	WT_Q97_4.5h - WT_Q25_4.5h	limma	0.0218596	0.0950542	no hit
ARA2	Q04212	D-arabinose 1-dehydrogenase OS=Saccharomyces cerevisiae (strain ATCC 204508 / S288c) GN=ARA2 PE=1 SV=1	-0.160475	25.5073	-2.68611	0.0220032	0.0955246	0.232807	0.948167	WT_Q97_4.5h - WT_Q25_4.5h	limma	0.0220032	0.0955246	no hit
RPT3	P33298	26S protease regulatory subunit 6B homolog OS=Saccharomyces cerevisiae (strain ATCC 204508 / S288c) GN=RPT3 PE=1 SV=2	0.214874	26.4068	2.682	0.0221621	0.0960596	0.233522	0.948317	WT_Q97_4.5h - WT_Q25_4.5h	limma	0.0221621	0.0960596	no hit
RTT106	P40161	Histone chaperone RTT106 OS=Saccharomyces cerevisiae (strain ATCC 204508 / S288c) GN=RTT106 PE=1 SV=1	0.151642	24.9863	2.68034	0.0222268	0.0961855	0.233813	0.948378	WT_Q97_4.5h - WT_Q25_4.5h	limma	0.0222268	0.0961855	no hit
NAS2	P40555	Probable 26S proteasome regulatory subunit p27 OS=Saccharomyces cerevisiae (strain ATCC 204508 / S288c) GN=NAS2 PE=1 SV=1	0.20556	24.1586	2.67422	0.0224663	0.0969115	0.234882	0.948601	WT_Q97_4.5h - WT_Q25_4.5h	limma	0.0224663	0.0969115	no hit
CCT5	P40413	T-complex protein 1 subunit epsilon OS=Saccharomyces cerevisiae (strain ATCC 204508 / S288c) GN=CCT5 PE=1 SV=3	0.134853	27.5051	2.67421	0.0224665	0.0969115	0.234883	0.948601	WT_Q97_4.5h - WT_Q25_4.5h	limma	0.0224665	0.0969115	no hit
AIM32	Q04689	Altered inheritance of mitochondria protein 32 OS=Saccharomyces cerevisiae (strain ATCC 204508 / S288c) GN=AIM32 PE=3 SV=1	0.177698	21.8149	2.67216	0.0225474	0.0971051	0.235243	0.948676	WT_Q97_4.5h - WT_Q25_4.5h	limma	0.0225474	0.0971051	no hit
SUB2	Q07478	ATP-dependent RNA helicase SUB2 OS=Saccharomyces cerevisiae (strain ATCC 204508 / S288c) GN=SUB2 PE=1 SV=1	-0.135163	27.382	-2.66688	0.0227567	0.0978501	0.236169	0.948867	WT_Q97_4.5h - WT_Q25_4.5h	limma	0.0227567	0.0978501	no hit
STE4	P18851	Guanine nucleotide-binding protein subunit beta OS=Saccharomyces cerevisiae (strain ATCC 204508 / S288c) GN=STE4 PE=1 SV=2	-0.172755	23.5358	-2.66504	0.0228299	0.0980088	0.236491	0.948933	WT_Q97_4.5h - WT_Q25_4.5h	limma	0.0228299	0.0980088	no hit
CDC9	P04819|P04819-2	DNA ligase 1 OS=Saccharomyces cerevisiae (strain ATCC 204508 / S288c) GN=CDC9 PE=1 SV=2|Isoform Nuclear of DNA ligase 1 OS=Saccharomyces cerevisiae (strain ATCC 204508 / S288c) GN=CDC9	-0.145222	25.4577	-2.66314	0.0229061	0.0981794	0.236826	0.949001	WT_Q97_4.5h - WT_Q25_4.5h	limma	0.0229061	0.0981794	no hit
MAS1	P10507	Mitochondrial-processing peptidase subunit beta OS=Saccharomyces cerevisiae (strain ATCC 204508 / S288c) GN=MAS1 PE=1 SV=1	0.171706	25.8353	2.65577	0.0232037	0.099297	0.238127	0.949266	WT_Q97_4.5h - WT_Q25_4.5h	limma	0.0232037	0.099297	no hit
ZIM17	P42844	Mitochondrial protein import protein ZIM17 OS=Saccharomyces cerevisiae (strain ATCC 204508 / S288c) GN=ZIM17 PE=1 SV=2	-0.190591	23.0034	-2.64966	0.0234533	0.100206	0.239209	0.949484	WT_Q97_4.5h - WT_Q25_4.5h	limma	0.0234533	0.100206	no hit
TOM71	P38825	Protein TOM71 OS=Saccharomyces cerevisiae (strain ATCC 204508 / S288c) GN=TOM71 PE=1 SV=1	0.159091	25.9878	2.6485	0.0235006	0.100234	0.239413	0.949525	WT_Q97_4.5h - WT_Q25_4.5h	limma	0.0235006	0.100234	no hit
MRH1	Q12117	Protein MRH1 OS=Saccharomyces cerevisiae (strain ATCC 204508 / S288c) GN=MRH1 PE=1 SV=1	-0.26768	24.832	-2.64769	0.0235342	0.100234	0.239558	0.949554	WT_Q97_4.5h - WT_Q25_4.5h	limma	0.0235342	0.100234	no hit
UBP3	Q01477	Ubiquitin carboxyl-terminal hydrolase 3 OS=Saccharomyces cerevisiae (strain ATCC 204508 / S288c) GN=UBP3 PE=1 SV=1	0.221609	26.2598	2.64612	0.023599	0.100352	0.239836	0.949609	WT_Q97_4.5h - WT_Q25_4.5h	limma	0.023599	0.100352	no hit
PHO13	P19881	4-nitrophenylphosphatase OS=Saccharomyces cerevisiae (strain ATCC 204508 / S288c) GN=PHO13 PE=1 SV=2	0.13324	25.8741	2.64407	0.0236837	0.10047	0.2402	0.949682	WT_Q97_4.5h - WT_Q25_4.5h	limma	0.0236837	0.10047	no hit
MAM33	P40513	Mitochondrial acidic protein MAM33 OS=Saccharomyces cerevisiae (strain ATCC 204508 / S288c) GN=MAM33 PE=1 SV=1	0.36409	25.6693	2.64364	0.0237015	0.10047	0.240277	0.949697	WT_Q97_4.5h - WT_Q25_4.5h	limma	0.0237015	0.10047	no hit
HRK1	Q08732	Serine/threonine-protein kinase HRK1 OS=Saccharomyces cerevisiae (strain ATCC 204508 / S288c) GN=HRK1 PE=1 SV=1	0.188962	24.986	2.64043	0.0238352	0.100829	0.240849	0.94981	WT_Q97_4.5h - WT_Q25_4.5h	limma	0.0238352	0.100829	no hit
YPL225W	Q08971	Protein PBDC1 homolog OS=Saccharomyces cerevisiae (strain ATCC 204508 / S288c) GN=YPL225W PE=1 SV=1	-0.206772	26.6983	-2.6388	0.0239031	0.100829	0.241139	0.949868	WT_Q97_4.5h - WT_Q25_4.5h	limma	0.0239031	0.100829	no hit
HIS1	P00498	ATP phosphoribosyltransferase OS=Saccharomyces cerevisiae (strain ATCC 204508 / S288c) GN=HIS1 PE=1 SV=1	0.113129	25.7316	2.63836	0.0239215	0.100829	0.241217	0.949883	WT_Q97_4.5h - WT_Q25_4.5h	limma	0.0239215	0.100829	no hit
GIM3	P53900	Prefoldin subunit 4 OS=Saccharomyces cerevisiae (strain ATCC 204508 / S288c) GN=GIM3 PE=1 SV=1	0.30608	24.4269	2.63802	0.0239357	0.100829	0.241277	0.949895	WT_Q97_4.5h - WT_Q25_4.5h	limma	0.0239357	0.100829	no hit
NAM9	P27929	37S ribosomal protein NAM9, mitochondrial OS=Saccharomyces cerevisiae (strain ATCC 204508 / S288c) GN=NAM9 PE=1 SV=2	0.169587	26.1248	2.63486	0.0240685	0.10123	0.241842	0.950006	WT_Q97_4.5h - WT_Q25_4.5h	limma	0.0240685	0.10123	no hit
CDC73	Q06697	Cell division control protein 73 OS=Saccharomyces cerevisiae (strain ATCC 204508 / S288c) GN=CDC73 PE=1 SV=1	0.212552	25.3716	2.63109	0.0242281	0.101743	0.242517	0.950138	WT_Q97_4.5h - WT_Q25_4.5h	limma	0.0242281	0.101743	no hit
MNN5	P46982	Alpha-1,2-mannosyltransferase MNN5 OS=Saccharomyces cerevisiae (strain ATCC 204508 / S288c) GN=MNN5 PE=1 SV=2	-0.144245	25.6118	-2.62825	0.0243486	0.10209	0.243025	0.950237	WT_Q97_4.5h - WT_Q25_4.5h	limma	0.0243486	0.10209	no hit
CYS4	P32582	Cystathionine beta-synthase OS=Saccharomyces cerevisiae (strain ATCC 204508 / S288c) GN=CYS4 PE=1 SV=1	0.183726	28.1366	2.62536	0.0244719	0.1023	0.243543	0.950338	WT_Q97_4.5h - WT_Q25_4.5h	limma	0.0244719	0.1023	no hit
CMS1	Q07897	Protein CMS1 OS=Saccharomyces cerevisiae (strain ATCC 204508 / S288c) GN=CMS1 PE=1 SV=1	-0.305799	24.4631	-2.6253	0.0244746	0.1023	0.243554	0.95034	WT_Q97_4.5h - WT_Q25_4.5h	limma	0.0244746	0.1023	no hit
TPK2	P06245	cAMP-dependent protein kinase type 2 OS=Saccharomyces cerevisiae (strain ATCC 204508 / S288c) GN=TPK2 PE=1 SV=2	-0.222364	23.385	-2.62306	0.0245708	0.102543	0.243957	0.950418	WT_Q97_4.5h - WT_Q25_4.5h	limma	0.0245708	0.102543	no hit
GET2	P40056	Golgi to ER traffic protein 2 OS=Saccharomyces cerevisiae (strain ATCC 204508 / S288c) GN=GET2 PE=1 SV=2	0.244696	24.1475	2.6192	0.0247371	0.103078	0.244651	0.950552	WT_Q97_4.5h - WT_Q25_4.5h	limma	0.0247371	0.103078	no hit
ADY2	P25613	Accumulation of dyads protein 2 OS=Saccharomyces cerevisiae (strain ATCC 204508 / S288c) GN=ADY2 PE=1 SV=1	-0.676683	22.9457	-2.61816	0.0247823	0.103107	0.244839	0.950588	WT_Q97_4.5h - WT_Q25_4.5h	limma	0.0247823	0.103107	candidate
NCP1	P16603	NADPH--cytochrome P450 reductase OS=Saccharomyces cerevisiae (strain ATCC 204508 / S288c) GN=NCP1 PE=1 SV=3	-0.139922	27.0339	-2.61604	0.0248743	0.10333	0.245221	0.950661	WT_Q97_4.5h - WT_Q25_4.5h	limma	0.0248743	0.10333	no hit
RPT4	P53549	26S protease subunit RPT4 OS=Saccharomyces cerevisiae (strain ATCC 204508 / S288c) GN=RPT4 PE=1 SV=4	0.105555	27.2302	2.60976	0.0251494	0.104312	0.246357	0.950877	WT_Q97_4.5h - WT_Q25_4.5h	limma	0.0251494	0.104312	no hit
YBR139W	P38109	Putative serine carboxypeptidase YBR139W OS=Saccharomyces cerevisiae (strain ATCC 204508 / S288c) GN=YBR139W PE=1 SV=1	-0.197206	25.8517	-2.60744	0.0252513	0.104574	0.246776	0.950957	WT_Q97_4.5h - WT_Q25_4.5h	limma	0.0252513	0.104574	no hit
PNC1	P53184	Nicotinamidase OS=Saccharomyces cerevisiae (strain ATCC 204508 / S288c) GN=PNC1 PE=1 SV=1	-0.116276	27.0556	-2.60484	0.0253665	0.10489	0.247247	0.951046	WT_Q97_4.5h - WT_Q25_4.5h	limma	0.0253665	0.10489	no hit
MDE1	P47095	Methylthioribulose-1-phosphate dehydratase OS=Saccharomyces cerevisiae (strain ATCC 204508 / S288c) GN=MDE1 PE=1 SV=1	-0.118144	25.4396	-2.59995	0.0255847	0.105438	0.248137	0.951213	WT_Q97_4.5h - WT_Q25_4.5h	limma	0.0255847	0.105438	no hit
ATP11	P32453	Protein ATP11, mitochondrial OS=Saccharomyces cerevisiae (strain ATCC 204508 / S288c) GN=ATP11 PE=1 SV=1	0.270653	27.0049	2.59897	0.0256283	0.105438	0.248314	0.951246	WT_Q97_4.5h - WT_Q25_4.5h	limma	0.0256283	0.105438	no hit
ECM1	P39715	Shuttling pre-60S factor ECM1 OS=Saccharomyces cerevisiae (strain ATCC 204508 / S288c) GN=ECM1 PE=1 SV=2	-0.34134	24.2691	-2.59823	0.0256616	0.105438	0.248449	0.951271	WT_Q97_4.5h - WT_Q25_4.5h	limma	0.0256616	0.105438	no hit
CBP6	P07253	Cytochrome B pre-mRNA-processing protein 6 OS=Saccharomyces cerevisiae (strain ATCC 204508 / S288c) GN=CBP6 PE=1 SV=1	0.232298	25.2949	2.59755	0.0256921	0.105438	0.248573	0.951294	WT_Q97_4.5h - WT_Q25_4.5h	limma	0.0256921	0.105438	no hit
UBP6	P43593	Ubiquitin carboxyl-terminal hydrolase 6 OS=Saccharomyces cerevisiae (strain ATCC 204508 / S288c) GN=UBP6 PE=1 SV=1	0.108389	26.7051	2.59659	0.0257354	0.105438	0.248749	0.951327	WT_Q97_4.5h - WT_Q25_4.5h	limma	0.0257354	0.105438	no hit
CPA2	P03965	Carbamoyl-phosphate synthase arginine-specific large chain OS=Saccharomyces cerevisiae (strain ATCC 204508 / S288c) GN=CPA2 PE=1 SV=1	0.215526	28.6017	2.59598	0.0257626	0.105438	0.248859	0.951347	WT_Q97_4.5h - WT_Q25_4.5h	limma	0.0257626	0.105438	no hit
LSM7	P53905	U6 snRNA-associated Sm-like protein LSm7 OS=Saccharomyces cerevisiae (strain ATCC 204508 / S288c) GN=LSM7 PE=1 SV=2	-0.17787	25.2421	-2.59576	0.0257729	0.105438	0.2489	0.951355	WT_Q97_4.5h - WT_Q25_4.5h	limma	0.0257729	0.105438	no hit
PRS1	P32895	Ribose-phosphate pyrophosphokinase 1 OS=Saccharomyces cerevisiae (strain ATCC 204508 / S288c) GN=PRS1 PE=1 SV=1	-0.142419	26.3598	-2.59055	0.0260084	0.10624	0.24985	0.951531	WT_Q97_4.5h - WT_Q25_4.5h	limma	0.0260084	0.10624	no hit
MON2	P48563	Protein MON2 OS=Saccharomyces cerevisiae (strain ATCC 204508 / S288c) GN=MON2 PE=1 SV=1	0.144304	26.5475	2.58935	0.0260633	0.106304	0.25007	0.951572	WT_Q97_4.5h - WT_Q25_4.5h	limma	0.0260633	0.106304	no hit
YNR029C	P53729	Uncharacterized protein YNR029C OS=Saccharomyces cerevisiae (strain ATCC 204508 / S288c) GN=YNR029C PE=1 SV=1	-0.158948	24.787	-2.58602	0.0262153	0.106705	0.250679	0.951683	WT_Q97_4.5h - WT_Q25_4.5h	limma	0.0262153	0.106705	no hit
EMI2	Q04409	Putative glucokinase-2 OS=Saccharomyces cerevisiae (strain ATCC 204508 / S288c) GN=EMI2 PE=1 SV=1	0.152467	26.7794	2.58502	0.0262615	0.106705	0.250864	0.951717	WT_Q97_4.5h - WT_Q25_4.5h	limma	0.0262615	0.106705	no hit
COX6	P00427	Cytochrome c oxidase subunit 6, mitochondrial OS=Saccharomyces cerevisiae (strain ATCC 204508 / S288c) GN=COX6 PE=1 SV=1	0.242835	26.1459	2.58425	0.0262968	0.106705	0.251005	0.951743	WT_Q97_4.5h - WT_Q25_4.5h	limma	0.0262968	0.106705	no hit
PDC2	P32896	Protein PDC2 OS=Saccharomyces cerevisiae (strain ATCC 204508 / S288c) GN=PDC2 PE=1 SV=2	0.129449	25.2891	2.58374	0.0263201	0.106705	0.251097	0.95176	WT_Q97_4.5h - WT_Q25_4.5h	limma	0.0263201	0.106705	no hit
CIC1	P38779	Proteasome-interacting protein CIC1 OS=Saccharomyces cerevisiae (strain ATCC 204508 / S288c) GN=CIC1 PE=1 SV=1	-0.31387	25.427	-2.57497	0.0267269	0.108113	0.25271	0.952053	WT_Q97_4.5h - WT_Q25_4.5h	limma	0.0267269	0.108113	no hit
YML6	P51998	54S ribosomal protein YmL6, mitochondrial OS=Saccharomyces cerevisiae (strain ATCC 204508 / S288c) GN=YML6 PE=1 SV=1	0.158753	25.8247	2.57426	0.0267598	0.108113	0.25284	0.952077	WT_Q97_4.5h - WT_Q25_4.5h	limma	0.0267598	0.108113	no hit
CHD1	P32657	Chromo domain-containing protein 1 OS=Saccharomyces cerevisiae (strain ATCC 204508 / S288c) GN=CHD1 PE=1 SV=1	-0.188773	24.4548	-2.57367	0.0267877	0.108113	0.25295	0.952096	WT_Q97_4.5h - WT_Q25_4.5h	limma	0.0267877	0.108113	no hit
DUN1	P39009	DNA damage response protein kinase DUN1 OS=Saccharomyces cerevisiae (strain ATCC 204508 / S288c) GN=DUN1 PE=1 SV=1	-0.192475	24.4239	-2.57003	0.0269584	0.10864	0.253621	0.952217	WT_Q97_4.5h - WT_Q25_4.5h	limma	0.0269584	0.10864	no hit
YBR085C	O43137	Uncharacterized protein YBR085C-A OS=Saccharomyces cerevisiae (strain ATCC 204508 / S288c) GN=YBR085C-A PE=1 SV=1	-0.18996	24.0726	-2.5625	0.0273159	0.109916	0.255015	0.952466	WT_Q97_4.5h - WT_Q25_4.5h	limma	0.0273159	0.109916	no hit
YGP1	P38616	Protein YGP1 OS=Saccharomyces cerevisiae (strain ATCC 204508 / S288c) GN=YGP1 PE=1 SV=2	0.337048	25.3273	2.55488	0.0276822	0.111224	0.256431	0.952716	WT_Q97_4.5h - WT_Q25_4.5h	limma	0.0276822	0.111224	no hit
TBF1	Q02457	Protein TBF1 OS=Saccharomyces cerevisiae (strain ATCC 204508 / S288c) GN=TBF1 PE=1 SV=2	0.131424	24.7341	2.55235	0.0278047	0.11137	0.256902	0.952799	WT_Q97_4.5h - WT_Q25_4.5h	limma	0.0278047	0.11137	no hit
EFT1	P32324	Elongation factor 2 OS=Saccharomyces cerevisiae (strain ATCC 204508 / S288c) GN=EFT1 PE=1 SV=1	-0.115215	29.5977	-2.55187	0.0278281	0.11137	0.256992	0.952814	WT_Q97_4.5h - WT_Q25_4.5h	limma	0.0278281	0.11137	no hit
GPA2	P10823	Guanine nucleotide-binding protein alpha-2 subunit OS=Saccharomyces cerevisiae (strain ATCC 204508 / S288c) GN=GPA2 PE=1 SV=2	0.139287	25.4875	2.55067	0.0278862	0.11137	0.257214	0.952853	WT_Q97_4.5h - WT_Q25_4.5h	limma	0.0278862	0.11137	no hit
ISW1	P38144	ISWI chromatin-remodeling complex ATPase ISW1 OS=Saccharomyces cerevisiae (strain ATCC 204508 / S288c) GN=ISW1 PE=1 SV=2	0.144092	26.3266	2.55011	0.0279139	0.11137	0.25732	0.952872	WT_Q97_4.5h - WT_Q25_4.5h	limma	0.0279139	0.11137	no hit
VTC3	Q02725	Vacuolar transporter chaperone 3 OS=Saccharomyces cerevisiae (strain ATCC 204508 / S288c) GN=VTC3 PE=1 SV=1	0.277894	23.437	2.54921	0.0279574	0.11137	0.257487	0.952901	WT_Q97_4.5h - WT_Q25_4.5h	limma	0.0279574	0.11137	no hit
SEF1	P34228	Putative transcription factor SEF1 OS=Saccharomyces cerevisiae (strain ATCC 204508 / S288c) GN=SEF1 PE=1 SV=4	0.127992	25.6585	2.5484	0.027997	0.11137	0.257638	0.952927	WT_Q97_4.5h - WT_Q25_4.5h	limma	0.027997	0.11137	no hit
MED4	Q12343	Mediator of RNA polymerase II transcription subunit 4 OS=Saccharomyces cerevisiae (strain ATCC 204508 / S288c) GN=MED4 PE=1 SV=1	-0.132329	23.4517	-2.54819	0.0280077	0.11137	0.257679	0.952934	WT_Q97_4.5h - WT_Q25_4.5h	limma	0.0280077	0.11137	no hit
RSM7	P47150	37S ribosomal protein S7, mitochondrial OS=Saccharomyces cerevisiae (strain ATCC 204508 / S288c) GN=RSM7 PE=1 SV=1	0.378213	25.2324	2.54358	0.0282342	0.111971	0.258541	0.953084	WT_Q97_4.5h - WT_Q25_4.5h	limma	0.0282342	0.111971	no hit
POX1	P13711	Acyl-coenzyme A oxidase OS=Saccharomyces cerevisiae (strain ATCC 204508 / S288c) GN=POX1 PE=3 SV=2	-0.358976	26.9524	-2.54342	0.0282419	0.111971	0.25857	0.953089	WT_Q97_4.5h - WT_Q25_4.5h	limma	0.0282419	0.111971	no hit
PPX1	P38698	Exopolyphosphatase OS=Saccharomyces cerevisiae (strain ATCC 204508 / S288c) GN=PPX1 PE=1 SV=1	0.132878	24.9201	2.53883	0.0284691	0.112706	0.25943	0.953237	WT_Q97_4.5h - WT_Q25_4.5h	limma	0.0284691	0.112706	no hit
RRP45	Q05636	Exosome complex component RRP45 OS=Saccharomyces cerevisiae (strain ATCC 204508 / S288c) GN=RRP45 PE=1 SV=1	0.142509	25.308	2.53758	0.0285316	0.112718	0.259665	0.953277	WT_Q97_4.5h - WT_Q25_4.5h	limma	0.0285316	0.112718	no hit
SRP21	P32342	Signal recognition particle subunit SRP21 OS=Saccharomyces cerevisiae (strain ATCC 204508 / S288c) GN=SRP21 PE=1 SV=3	-0.299838	24.6717	-2.53627	0.0285969	0.112718	0.259911	0.953319	WT_Q97_4.5h - WT_Q25_4.5h	limma	0.0285969	0.112718	no hit
RGR1	P19263	Mediator of RNA polymerase II transcription subunit 14 OS=Saccharomyces cerevisiae (strain ATCC 204508 / S288c) GN=RGR1 PE=1 SV=2	-0.156194	24.3597	-2.53626	0.0285975	0.112718	0.259913	0.95332	WT_Q97_4.5h - WT_Q25_4.5h	limma	0.0285975	0.112718	no hit
CLD1	P53264	Cardiolipin-specific deacylase 1, mitochondrial OS=Saccharomyces cerevisiae (strain ATCC 204508 / S288c) GN=CLD1 PE=2 SV=1	0.220093	24.074	2.53473	0.0286739	0.112854	0.2602	0.953369	WT_Q97_4.5h - WT_Q25_4.5h	limma	0.0286739	0.112854	no hit
ABP140	Q08641	tRNA(Thr) (cytosine(32)-N(3))-methyltransferase OS=Saccharomyces cerevisiae (strain ATCC 204508 / S288c) GN=ABP140 PE=1 SV=3	0.171377	26.8249	2.53134	0.0288444	0.113359	0.260839	0.953478	WT_Q97_4.5h - WT_Q25_4.5h	limma	0.0288444	0.113359	no hit
MRP17	P28778	37S ribosomal protein MRP17, mitochondrial OS=Saccharomyces cerevisiae (strain ATCC 204508 / S288c) GN=MRP17 PE=1 SV=1	-0.166516	24.2444	-2.52876	0.0289743	0.113702	0.261324	0.95356	WT_Q97_4.5h - WT_Q25_4.5h	limma	0.0289743	0.113702	no hit
CYC3	P06182	Cytochrome c heme lyase OS=Saccharomyces cerevisiae (strain ATCC 204508 / S288c) GN=CYC3 PE=1 SV=1	0.436745	24.997	2.52751	0.0290375	0.113702	0.26156	0.9536	WT_Q97_4.5h - WT_Q25_4.5h	limma	0.0290375	0.113702	no hit
YER010C	P40011	4-hydroxy-4-methyl-2-oxoglutarate aldolase OS=Saccharomyces cerevisiae (strain ATCC 204508 / S288c) GN=YER010C PE=1 SV=1	-0.115289	25.1547	-2.52654	0.0290872	0.113702	0.261745	0.953631	WT_Q97_4.5h - WT_Q25_4.5h	limma	0.0290872	0.113702	no hit
RAD7	P06779	DNA repair protein RAD7 OS=Saccharomyces cerevisiae (strain ATCC 204508 / S288c) GN=RAD7 PE=1 SV=3	0.161309	23.9584	2.52628	0.0291003	0.113702	0.261793	0.95364	WT_Q97_4.5h - WT_Q25_4.5h	limma	0.0291003	0.113702	no hit
CDC50	P25656	Cell division control protein 50 OS=Saccharomyces cerevisiae (strain ATCC 204508 / S288c) GN=CDC50 PE=1 SV=1	-0.115908	24.1093	-2.5223	0.029303	0.114118	0.262545	0.953766	WT_Q97_4.5h - WT_Q25_4.5h	limma	0.029303	0.114118	no hit
ECM15	P35195	UPF0045 protein ECM15 OS=Saccharomyces cerevisiae (strain ATCC 204508 / S288c) GN=ECM15 PE=1 SV=1	-0.219813	24.7311	-2.52173	0.0293326	0.114118	0.262654	0.953784	WT_Q97_4.5h - WT_Q25_4.5h	limma	0.0293326	0.114118	no hit
IRA2	P19158	Inhibitory regulator protein IRA2 OS=Saccharomyces cerevisiae (strain ATCC 204508 / S288c) GN=IRA2 PE=1 SV=2	-0.167762	24.7932	-2.5217	0.0293338	0.114118	0.262658	0.953785	WT_Q97_4.5h - WT_Q25_4.5h	limma	0.0293338	0.114118	no hit
IMD3	P50095	Inosine-5'-monophosphate dehydrogenase 3 OS=Saccharomyces cerevisiae (strain ATCC 204508 / S288c) GN=IMD3 PE=1 SV=1	-0.168576	26.3466	-2.51965	0.0294392	0.114363	0.263047	0.95385	WT_Q97_4.5h - WT_Q25_4.5h	limma	0.0294392	0.114363	no hit
QCR7	P00128	Cytochrome b-c1 complex subunit 7 OS=Saccharomyces cerevisiae (strain ATCC 204508 / S288c) GN=QCR7 PE=1 SV=2	0.316083	26.2874	2.51688	0.0295815	0.114751	0.263571	0.953938	WT_Q97_4.5h - WT_Q25_4.5h	limma	0.0295815	0.114751	no hit
UBA1	P22515	Ubiquitin-activating enzyme E1 1 OS=Saccharomyces cerevisiae (strain ATCC 204508 / S288c) GN=UBA1 PE=1 SV=2	0.102657	28.3271	2.51588	0.0296333	0.114786	0.263761	0.95397	WT_Q97_4.5h - WT_Q25_4.5h	limma	0.0296333	0.114786	no hit
MGM1	P32266	Dynamin-like GTPase MGM1, mitochondrial OS=Saccharomyces cerevisiae (strain ATCC 204508 / S288c) GN=MGM1 PE=1 SV=3	0.215607	26.564	2.51327	0.029769	0.115043	0.264258	0.954052	WT_Q97_4.5h - WT_Q25_4.5h	limma	0.029769	0.115043	no hit
CNS1	P33313	Hsp70/Hsp90 co-chaperone CNS1 OS=Saccharomyces cerevisiae (strain ATCC 204508 / S288c) GN=CNS1 PE=1 SV=1	0.156976	24.921	2.51225	0.0298219	0.115043	0.264452	0.954084	WT_Q97_4.5h - WT_Q25_4.5h	limma	0.0298219	0.115043	no hit
SWI6	P09959	Regulatory protein SWI6 OS=Saccharomyces cerevisiae (strain ATCC 204508 / S288c) GN=SWI6 PE=1 SV=1	0.165111	24.8662	2.51159	0.029856	0.115043	0.264576	0.954105	WT_Q97_4.5h - WT_Q25_4.5h	limma	0.029856	0.115043	no hit
YDR056C	Q12025	Uncharacterized protein YDR056C OS=Saccharomyces cerevisiae (strain ATCC 204508 / S288c) GN=YDR056C PE=1 SV=1	0.139628	25.309	2.51085	0.0298949	0.115043	0.264718	0.954128	WT_Q97_4.5h - WT_Q25_4.5h	limma	0.0298949	0.115043	no hit
OMA1	P36163	Mitochondrial metalloendopeptidase OMA1 OS=Saccharomyces cerevisiae (strain ATCC 204508 / S288c) GN=OMA1 PE=1 SV=2	0.17243	24.1147	2.5105	0.0299128	0.115043	0.264783	0.954139	WT_Q97_4.5h - WT_Q25_4.5h	limma	0.0299128	0.115043	no hit
QCR8	P08525	Cytochrome b-c1 complex subunit 8 OS=Saccharomyces cerevisiae (strain ATCC 204508 / S288c) GN=QCR8 PE=1 SV=2	0.286246	25.574	2.50932	0.0299748	0.115117	0.265009	0.954176	WT_Q97_4.5h - WT_Q25_4.5h	limma	0.0299748	0.115117	no hit
SAM4	Q08985	Homocysteine S-methyltransferase 2 OS=Saccharomyces cerevisiae (strain ATCC 204508 / S288c) GN=SAM4 PE=1 SV=1	0.111373	25.8027	2.50728	0.0300815	0.115362	0.265397	0.95424	WT_Q97_4.5h - WT_Q25_4.5h	limma	0.0300815	0.115362	no hit
APL3	P38065	AP-2 complex subunit alpha OS=Saccharomyces cerevisiae (strain ATCC 204508 / S288c) GN=APL3 PE=1 SV=1	0.157245	25.9841	2.4997	0.0304821	0.116733	0.266845	0.954477	WT_Q97_4.5h - WT_Q25_4.5h	limma	0.0304821	0.116733	no hit
FAA4	P47912	Long-chain-fatty-acid--CoA ligase 4 OS=Saccharomyces cerevisiae (strain ATCC 204508 / S288c) GN=FAA4 PE=1 SV=1	-0.213217	27.1827	-2.49728	0.0306113	0.117061	0.267309	0.954553	WT_Q97_4.5h - WT_Q25_4.5h	limma	0.0306113	0.117061	no hit
MFT1	P33441	THO complex subunit MFT1 OS=Saccharomyces cerevisiae (strain ATCC 204508 / S288c) GN=MFT1 PE=1 SV=1	0.141488	24.5478	2.49315	0.0308328	0.117606	0.268101	0.954681	WT_Q97_4.5h - WT_Q25_4.5h	limma	0.0308328	0.117606	no hit
CDC11	P32458	Cell division control protein 11 OS=Saccharomyces cerevisiae (strain ATCC 204508 / S288c) GN=CDC11 PE=1 SV=1	0.23477	25.3773	2.49299	0.030841	0.117606	0.268131	0.954686	WT_Q97_4.5h - WT_Q25_4.5h	limma	0.030841	0.117606	no hit
ASC1	P38011	Guanine nucleotide-binding protein subunit beta-like protein OS=Saccharomyces cerevisiae (strain ATCC 204508 / S288c) GN=ASC1 PE=1 SV=4	-0.137356	27.9942	-2.4918	0.0309052	0.117684	0.268359	0.954723	WT_Q97_4.5h - WT_Q25_4.5h	limma	0.0309052	0.117684	no hit
YBP2	P53169	YAP1-binding protein 2 OS=Saccharomyces cerevisiae (strain ATCC 204508 / S288c) GN=YBP2 PE=1 SV=1	0.147532	23.8486	2.49049	0.0309761	0.117788	0.268612	0.954763	WT_Q97_4.5h - WT_Q25_4.5h	limma	0.0309761	0.117788	no hit
NUP60	P39705	Nucleoporin NUP60 OS=Saccharomyces cerevisiae (strain ATCC 204508 / S288c) GN=NUP60 PE=1 SV=1	0.21324	24.2648	2.48783	0.0311201	0.118169	0.269123	0.954845	WT_Q97_4.5h - WT_Q25_4.5h	limma	0.0311201	0.118169	no hit
YDL086W	Q07505	Putative carboxymethylenebutenolidase OS=Saccharomyces cerevisiae (strain ATCC 204508 / S288c) GN=YDL086W PE=1 SV=1	0.150322	25.0442	2.48072	0.0315083	0.119475	0.270493	0.955064	WT_Q97_4.5h - WT_Q25_4.5h	limma	0.0315083	0.119475	no hit
SKY1	Q03656	Serine/threonine-protein kinase SKY1 OS=Saccharomyces cerevisiae (strain ATCC 204508 / S288c) GN=SKY1 PE=1 SV=1	0.138424	24.6225	2.4773	0.0316967	0.12002	0.271154	0.955168	WT_Q97_4.5h - WT_Q25_4.5h	limma	0.0316967	0.12002	no hit
PER33	Q12144	Pore and endoplasmic reticulum protein of 33 kDa OS=Saccharomyces cerevisiae (strain ATCC 204508 / S288c) GN=PER33 PE=1 SV=1	0.224513	23.8914	2.47285	0.0319436	0.120429	0.272016	0.955304	WT_Q97_4.5h - WT_Q25_4.5h	limma	0.0319436	0.120429	no hit
MES1	P00958	Methionine--tRNA ligase, cytoplasmic OS=Saccharomyces cerevisiae (strain ATCC 204508 / S288c) GN=MES1 PE=1 SV=4	0.157911	27.9262	2.47249	0.0319636	0.120429	0.272086	0.955315	WT_Q97_4.5h - WT_Q25_4.5h	limma	0.0319636	0.120429	no hit
WHI2	P12611	Growth regulation protein OS=Saccharomyces cerevisiae (strain ATCC 204508 / S288c) GN=WHI2 PE=1 SV=2	0.118975	24.644	2.47082	0.0320569	0.120429	0.27241	0.955366	WT_Q97_4.5h - WT_Q25_4.5h	limma	0.0320569	0.120429	no hit
RPF2	P36160	Ribosome biogenesis protein RPF2 OS=Saccharomyces cerevisiae (strain ATCC 204508 / S288c) GN=RPF2 PE=1 SV=1	-0.234499	23.1838	-2.47068	0.0320647	0.120429	0.272437	0.95537	WT_Q97_4.5h - WT_Q25_4.5h	limma	0.0320647	0.120429	no hit
QCR6	P00127	Cytochrome b-c1 complex subunit 6 OS=Saccharomyces cerevisiae (strain ATCC 204508 / S288c) GN=QCR6 PE=1 SV=2	0.277166	24.8902	2.47033	0.0320843	0.120429	0.272505	0.955381	WT_Q97_4.5h - WT_Q25_4.5h	limma	0.0320843	0.120429	no hit
KAP122	P32767	Importin beta-like protein KAP122 OS=Saccharomyces cerevisiae (strain ATCC 204508 / S288c) GN=KAP122 PE=1 SV=1	-0.17498	23.4446	-2.46977	0.0321155	0.120429	0.272613	0.955398	WT_Q97_4.5h - WT_Q25_4.5h	limma	0.0321155	0.120429	no hit
EMP46	Q12396	Protein EMP46 OS=Saccharomyces cerevisiae (strain ATCC 204508 / S288c) GN=EMP46 PE=1 SV=1	-0.203813	25.3224	-2.46913	0.0321516	0.120429	0.272738	0.955417	WT_Q97_4.5h - WT_Q25_4.5h	limma	0.0321516	0.120429	no hit
TIM12	P32830	Mitochondrial import inner membrane translocase subunit TIM12 OS=Saccharomyces cerevisiae (strain ATCC 204508 / S288c) GN=TIM12 PE=1 SV=1	0.248193	23.853	2.46894	0.032162	0.120429	0.272775	0.955423	WT_Q97_4.5h - WT_Q25_4.5h	limma	0.032162	0.120429	no hit
TOM22	P49334	Mitochondrial import receptor subunit TOM22 OS=Saccharomyces cerevisiae (strain ATCC 204508 / S288c) GN=TOM22 PE=1 SV=3	0.315004	25.858	2.46718	0.0322613	0.120633	0.273118	0.955476	WT_Q97_4.5h - WT_Q25_4.5h	limma	0.0322613	0.120633	no hit
ACS1	Q01574	Acetyl-coenzyme A synthetase 1 OS=Saccharomyces cerevisiae (strain ATCC 204508 / S288c) GN=ACS1 PE=1 SV=2	-0.37162	28.2762	-2.46291	0.0325023	0.121366	0.273949	0.955605	WT_Q97_4.5h - WT_Q25_4.5h	limma	0.0325023	0.121366	no hit
YLF2	P38746	Obg-like ATPase homolog OS=Saccharomyces cerevisiae (strain ATCC 204508 / S288c) GN=YLF2 PE=1 SV=1	0.154184	24.21	2.45795	0.0327845	0.12225	0.274917	0.955755	WT_Q97_4.5h - WT_Q25_4.5h	limma	0.0327845	0.12225	no hit
TSA2	Q04120	Peroxiredoxin TSA2 OS=Saccharomyces cerevisiae (strain ATCC 204508 / S288c) GN=TSA2 PE=1 SV=3	-0.274302	24.8396	-2.45652	0.0328658	0.122384	0.275194	0.955797	WT_Q97_4.5h - WT_Q25_4.5h	limma	0.0328658	0.122384	no hit
SPF1	P39986	Manganese-transporting ATPase 1 OS=Saccharomyces cerevisiae (strain ATCC 204508 / S288c) GN=SPF1 PE=1 SV=1	0.110505	26.9466	2.45415	0.0330021	0.122722	0.275659	0.955869	WT_Q97_4.5h - WT_Q25_4.5h	limma	0.0330021	0.122722	no hit
LEA1	Q08963	U2 small nuclear ribonucleoprotein A' OS=Saccharomyces cerevisiae (strain ATCC 204508 / S288c) GN=LEA1 PE=1 SV=1	0.153093	24.159	2.45041	0.0332178	0.123354	0.276391	0.95598	WT_Q97_4.5h - WT_Q25_4.5h	limma	0.0332178	0.123354	no hit
MNN4	P36044	Protein MNN4 OS=Saccharomyces cerevisiae (strain ATCC 204508 / S288c) GN=MNN4 PE=4 SV=2	0.18765	25.2158	2.44901	0.0332987	0.123485	0.276665	0.956022	WT_Q97_4.5h - WT_Q25_4.5h	limma	0.0332987	0.123485	no hit
LYS9	P38999	Saccharopine dehydrogenase [NADP(+), L-glutamate-forming] OS=Saccharomyces cerevisiae (strain ATCC 204508 / S288c) GN=LYS9 PE=1 SV=1	0.133449	26.7668	2.44788	0.0333645	0.123559	0.276887	0.956056	WT_Q97_4.5h - WT_Q25_4.5h	limma	0.0333645	0.123559	no hit
SNX3	Q08826	Sorting nexin-3 OS=Saccharomyces cerevisiae (strain ATCC 204508 / S288c) GN=SNX3 PE=1 SV=1	-0.194673	23.9469	-2.44557	0.0334992	0.123751	0.277341	0.956124	WT_Q97_4.5h - WT_Q25_4.5h	limma	0.0334992	0.123751	no hit
YNL040W	P53960	Putative alanyl-tRNA editing protein alaX OS=Saccharomyces cerevisiae (strain ATCC 204508 / S288c) GN=YNL040W PE=1 SV=1	0.218616	25.8348	2.44541	0.0335083	0.123751	0.277372	0.956129	WT_Q97_4.5h - WT_Q25_4.5h	limma	0.0335083	0.123751	no hit
PEX14	P53112	Peroxisomal membrane protein PEX14 OS=Saccharomyces cerevisiae (strain ATCC 204508 / S288c) GN=PEX14 PE=1 SV=1	0.255745	25.1087	2.43981	0.0338367	0.124793	0.278473	0.956295	WT_Q97_4.5h - WT_Q25_4.5h	limma	0.0338367	0.124793	no hit
CTM1	P38818	Cytochrome c lysine N-methyltransferase 1 OS=Saccharomyces cerevisiae (strain ATCC 204508 / S288c) GN=CTM1 PE=1 SV=1	0.238316	23.6159	2.43872	0.0339012	0.12486	0.278689	0.956327	WT_Q97_4.5h - WT_Q25_4.5h	limma	0.0339012	0.12486	no hit
ATG23	Q06671	Autophagy-related protein 23 OS=Saccharomyces cerevisiae (strain ATCC 204508 / S288c) GN=ATG23 PE=1 SV=1	-0.162343	24.495	-2.43629	0.0340447	0.125218	0.279167	0.956399	WT_Q97_4.5h - WT_Q25_4.5h	limma	0.0340447	0.125218	no hit
PSP1	P50896	Protein PSP1 OS=Saccharomyces cerevisiae (strain ATCC 204508 / S288c) GN=PSP1 PE=1 SV=2	-0.156641	23.3718	-2.43317	0.0342304	0.125729	0.279784	0.956491	WT_Q97_4.5h - WT_Q25_4.5h	limma	0.0342304	0.125729	no hit
VBA1	Q04301	Vacuolar basic amino acid transporter 1 OS=Saccharomyces cerevisiae (strain ATCC 204508 / S288c) GN=VBA1 PE=1 SV=1	-0.256712	23.3451	-2.43176	0.0343146	0.125867	0.280063	0.956532	WT_Q97_4.5h - WT_Q25_4.5h	limma	0.0343146	0.125867	no hit
ERG3	P32353	Delta(7)-sterol 5(6)-desaturase OS=Saccharomyces cerevisiae (strain ATCC 204508 / S288c) GN=ERG3 PE=1 SV=1	-0.150535	24.7922	-2.42556	0.0346867	0.127059	0.28129	0.956714	WT_Q97_4.5h - WT_Q25_4.5h	limma	0.0346867	0.127059	no hit
MSF1	P08425	Phenylalanine--tRNA ligase, mitochondrial OS=Saccharomyces cerevisiae (strain ATCC 204508 / S288c) GN=MSF1 PE=1 SV=3	0.119583	25.6471	2.42264	0.0348634	0.127533	0.28187	0.956799	WT_Q97_4.5h - WT_Q25_4.5h	limma	0.0348634	0.127533	no hit
ILV1	P00927	Threonine dehydratase, mitochondrial OS=Saccharomyces cerevisiae (strain ATCC 204508 / S288c) GN=ILV1 PE=1 SV=2	-0.113963	27.5796	-2.42071	0.0349808	0.127757	0.282254	0.956855	WT_Q97_4.5h - WT_Q25_4.5h	limma	0.0349808	0.127757	no hit
RGD2	P43556	Rho-GTPase-activating protein RGD2 OS=Saccharomyces cerevisiae (strain ATCC 204508 / S288c) GN=RGD2 PE=1 SV=1	0.127139	25.6184	2.42008	0.0350195	0.127757	0.28238	0.956874	WT_Q97_4.5h - WT_Q25_4.5h	limma	0.0350195	0.127757	no hit
TIM21	P53220	Mitochondrial import inner membrane translocase subunit TIM21 OS=Saccharomyces cerevisiae (strain ATCC 204508 / S288c) GN=TIM21 PE=1 SV=1	-0.228004	24.853	-2.41524	0.0353151	0.128662	0.283342	0.957014	WT_Q97_4.5h - WT_Q25_4.5h	limma	0.0353151	0.128662	no hit
COQ8	P27697	Atypical kinase COQ8, mitochondrial OS=Saccharomyces cerevisiae (strain ATCC 204508 / S288c) GN=COQ8 PE=1 SV=1	0.193098	24.9078	2.4132	0.0354412	0.128856	0.283751	0.957073	WT_Q97_4.5h - WT_Q25_4.5h	limma	0.0354412	0.128856	no hit
FAS1	P07149	Fatty acid synthase subunit beta OS=Saccharomyces cerevisiae (strain ATCC 204508 / S288c) GN=FAS1 PE=1 SV=2	-0.0955103	29.9613	-2.41283	0.035464	0.128856	0.283824	0.957084	WT_Q97_4.5h - WT_Q25_4.5h	limma	0.035464	0.128856	no hit
BLI1	P35727	Biogenesis of lysosome-related organelles complex 1 subunit BLI1 OS=Saccharomyces cerevisiae (strain ATCC 204508 / S288c) GN=BLI1 PE=1 SV=1	0.180323	23.7448	2.40943	0.035674	0.129263	0.284502	0.957182	WT_Q97_4.5h - WT_Q25_4.5h	limma	0.035674	0.129263	no hit
REE1	P40893	Regulation of enolase protein 1 OS=Saccharomyces cerevisiae (strain ATCC 204508 / S288c) GN=REE1 PE=1 SV=1	-0.385247	26.2818	-2.40907	0.0356964	0.129263	0.284574	0.957192	WT_Q97_4.5h - WT_Q25_4.5h	limma	0.0356964	0.129263	no hit
MRPL15	P36523	54S ribosomal protein L15, mitochondrial OS=Saccharomyces cerevisiae (strain ATCC 204508 / S288c) GN=MRPL15 PE=1 SV=3	0.17509	24.0629	2.40869	0.0357199	0.129263	0.28465	0.957203	WT_Q97_4.5h - WT_Q25_4.5h	limma	0.0357199	0.129263	no hit
OTU2	P38747	OTU domain-containing protein 2 OS=Saccharomyces cerevisiae (strain ATCC 204508 / S288c) GN=OTU2 PE=1 SV=1	0.184925	24.4648	2.40312	0.0360678	0.130347	0.285766	0.957363	WT_Q97_4.5h - WT_Q25_4.5h	limma	0.0360678	0.130347	no hit
PGI1	P12709	Glucose-6-phosphate isomerase OS=Saccharomyces cerevisiae (strain ATCC 204508 / S288c) GN=PGI1 PE=1 SV=3	-0.263401	28.5589	-2.40174	0.0361543	0.130484	0.286042	0.957402	WT_Q97_4.5h - WT_Q25_4.5h	limma	0.0361543	0.130484	no hit
YTA12	P40341	Mitochondrial respiratory chain complexes assembly protein YTA12 OS=Saccharomyces cerevisiae (strain ATCC 204508 / S288c) GN=YTA12 PE=1 SV=2	0.164324	26.7313	2.39925	0.036311	0.130875	0.286541	0.957473	WT_Q97_4.5h - WT_Q25_4.5h	limma	0.036311	0.130875	no hit
QCR2	P07257	Cytochrome b-c1 complex subunit 2, mitochondrial OS=Saccharomyces cerevisiae (strain ATCC 204508 / S288c) GN=QCR2 PE=1 SV=1	0.172755	28.4976	2.39788	0.0363977	0.130908	0.286817	0.957512	WT_Q97_4.5h - WT_Q25_4.5h	limma	0.0363977	0.130908	no hit
RPL28	P02406	60S ribosomal protein L28 OS=Saccharomyces cerevisiae (strain ATCC 204508 / S288c) GN=RPL28 PE=1 SV=3	-0.286435	26.5156	-2.39757	0.0364174	0.130908	0.286879	0.957521	WT_Q97_4.5h - WT_Q25_4.5h	limma	0.0364174	0.130908	no hit
NCE103	P53615	Carbonic anhydrase OS=Saccharomyces cerevisiae (strain ATCC 204508 / S288c) GN=NCE103 PE=1 SV=1	-1.16336	24.1477	-2.39237	0.0367483	0.131922	0.287927	0.957669	WT_Q97_4.5h - WT_Q25_4.5h	limma	0.0367483	0.131922	candidate
YCR016W	P25617	Uncharacterized protein YCR016W OS=Saccharomyces cerevisiae (strain ATCC 204508 / S288c) GN=YCR016W PE=1 SV=2	0.208511	24.078	2.38721	0.0370793	0.132841	0.288967	0.957815	WT_Q97_4.5h - WT_Q25_4.5h	limma	0.0370793	0.132841	no hit
COQ6	P53318	Ubiquinone biosynthesis monooxygenase COQ6, mitochondrial OS=Saccharomyces cerevisiae (strain ATCC 204508 / S288c) GN=COQ6 PE=1 SV=1	-0.109251	25.2254	-2.38684	0.0371028	0.132841	0.289041	0.957826	WT_Q97_4.5h - WT_Q25_4.5h	limma	0.0371028	0.132841	no hit
MDG1	P53885	Signal transduction protein MDG1 OS=Saccharomyces cerevisiae (strain ATCC 204508 / S288c) GN=MDG1 PE=1 SV=1	0.673424	25.148	2.38605	0.0371543	0.132849	0.289203	0.957848	WT_Q97_4.5h - WT_Q25_4.5h	limma	0.0371543	0.132849	candidate
RPB5	P20434	DNA-directed RNA polymerases I, II, and III subunit RPABC1 OS=Saccharomyces cerevisiae (strain ATCC 204508 / S288c) GN=RPB5 PE=1 SV=1	-0.154105	24.9594	-2.3829	0.0373581	0.133384	0.289839	0.957937	WT_Q97_4.5h - WT_Q25_4.5h	limma	0.0373581	0.133384	no hit
GLR1	P41921|P41921-2	Glutathione reductase OS=Saccharomyces cerevisiae (strain ATCC 204508 / S288c) GN=GLR1 PE=1 SV=2|Isoform 2 of Glutathione reductase OS=Saccharomyces cerevisiae (strain ATCC 204508 / S288c) GN=GLR1	-0.104789	27.4327	-2.38131	0.0374613	0.133384	0.290161	0.957982	WT_Q97_4.5h - WT_Q25_4.5h	limma	0.0374613	0.133384	no hit
GAA1	P39012	GPI transamidase component GAA1 OS=Saccharomyces cerevisiae (strain ATCC 204508 / S288c) GN=GAA1 PE=1 SV=1	-0.195149	24.3178	-2.38099	0.0374824	0.133384	0.290226	0.957991	WT_Q97_4.5h - WT_Q25_4.5h	limma	0.0374824	0.133384	no hit
RPS27A|RPS27B	P35997|P38711	40S ribosomal protein S27-A OS=Saccharomyces cerevisiae (strain ATCC 204508 / S288c) GN=RPS27A PE=1 SV=1|40S ribosomal protein S27-B OS=Saccharomyces cerevisiae (strain ATCC 204508 / S288c) GN=RPS27B PE=1 SV=1	-0.175882	25.7116	-2.38069	0.0375019	0.133384	0.290287	0.957999	WT_Q97_4.5h - WT_Q25_4.5h	limma	0.0375019	0.133384	no hit
ARO10	Q06408	Transaminated amino acid decarboxylase OS=Saccharomyces cerevisiae (strain ATCC 204508 / S288c) GN=ARO10 PE=1 SV=1	-0.264722	27.5715	-2.37906	0.0376081	0.133586	0.290617	0.958045	WT_Q97_4.5h - WT_Q25_4.5h	limma	0.0376081	0.133586	no hit
YGR127W	P53275	Uncharacterized protein YGR127W OS=Saccharomyces cerevisiae (strain ATCC 204508 / S288c) GN=YGR127W PE=1 SV=1	-0.241089	23.8777	-2.3781	0.037671	0.133633	0.290812	0.958072	WT_Q97_4.5h - WT_Q25_4.5h	limma	0.037671	0.133633	no hit
AIM23	P47015	Altered inheritance of mitochondria protein 23, mitochondrial OS=Saccharomyces cerevisiae (strain ATCC 204508 / S288c) GN=AIM23 PE=1 SV=1	-0.230552	24.8027	-2.37715	0.037733	0.133677	0.291004	0.958098	WT_Q97_4.5h - WT_Q25_4.5h	limma	0.037733	0.133677	no hit
TAF5	P38129	Transcription initiation factor TFIID subunit 5 OS=Saccharomyces cerevisiae (strain ATCC 204508 / S288c) GN=TAF5 PE=1 SV=1	0.154777	25.3833	2.37591	0.0378144	0.133789	0.291256	0.958133	WT_Q97_4.5h - WT_Q25_4.5h	limma	0.0378144	0.133789	no hit
IMP3	P32899	U3 small nucleolar ribonucleoprotein protein IMP3 OS=Saccharomyces cerevisiae (strain ATCC 204508 / S288c) GN=IMP3 PE=1 SV=1	-0.245047	23.6474	-2.37482	0.037886	0.133867	0.291477	0.958163	WT_Q97_4.5h - WT_Q25_4.5h	limma	0.037886	0.133867	no hit
FYV4	P38783	Protein FYV4, mitochondrial OS=Saccharomyces cerevisiae (strain ATCC 204508 / S288c) GN=FYV4 PE=1 SV=1	-0.112418	24.2643	-2.37366	0.0379625	0.133962	0.291713	0.958196	WT_Q97_4.5h - WT_Q25_4.5h	limma	0.0379625	0.133962	no hit
TGL3	P40308	Lipase 3 OS=Saccharomyces cerevisiae (strain ATCC 204508 / S288c) GN=TGL3 PE=1 SV=2	0.122316	24.747	2.37138	0.0381133	0.134318	0.292178	0.958259	WT_Q97_4.5h - WT_Q25_4.5h	limma	0.0381133	0.134318	no hit
PHB2	P50085	Prohibitin-2 OS=Saccharomyces cerevisiae (strain ATCC 204508 / S288c) GN=PHB2 PE=1 SV=2	0.161968	26.8832	2.36902	0.0382698	0.134622	0.292658	0.958325	WT_Q97_4.5h - WT_Q25_4.5h	limma	0.0382698	0.134622	no hit
YIF1	P53845	Protein transport protein YIF1 OS=Saccharomyces cerevisiae (strain ATCC 204508 / S288c) GN=YIF1 PE=1 SV=1	-0.201162	23.7074	-2.36857	0.0382993	0.134622	0.292749	0.958337	WT_Q97_4.5h - WT_Q25_4.5h	limma	0.0382993	0.134622	no hit
ATP3	P38077	ATP synthase subunit gamma, mitochondrial OS=Saccharomyces cerevisiae (strain ATCC 204508 / S288c) GN=ATP3 PE=1 SV=1	0.3592	28.1949	2.36714	0.0383945	0.134781	0.29304	0.958377	WT_Q97_4.5h - WT_Q25_4.5h	limma	0.0383945	0.134781	no hit
UBA4	P38820	Adenylyltransferase and sulfurtransferase UBA4 OS=Saccharomyces cerevisiae (strain ATCC 204508 / S288c) GN=UBA4 PE=1 SV=1	0.125874	25.7265	2.365	0.0385379	0.134924	0.293478	0.958437	WT_Q97_4.5h - WT_Q25_4.5h	limma	0.0385379	0.134924	no hit
ALD4	P46367	Potassium-activated aldehyde dehydrogenase, mitochondrial OS=Saccharomyces cerevisiae (strain ATCC 204508 / S288c) GN=ALD4 PE=1 SV=2	-0.364459	29.4728	-2.3649	0.0385441	0.134924	0.293497	0.958439	WT_Q97_4.5h - WT_Q25_4.5h	limma	0.0385441	0.134924	no hit
SBP1	P10080	Single-stranded nucleic acid-binding protein OS=Saccharomyces cerevisiae (strain ATCC 204508 / S288c) GN=SBP1 PE=1 SV=2	-0.143475	27.2343	-2.36428	0.0385855	0.134924	0.293623	0.958456	WT_Q97_4.5h - WT_Q25_4.5h	limma	0.0385855	0.134924	no hit
CRC1	Q12289	Mitochondrial carnitine carrier OS=Saccharomyces cerevisiae (strain ATCC 204508 / S288c) GN=CRC1 PE=1 SV=1	-0.15854	26.3758	-2.36117	0.0387945	0.135258	0.294259	0.958543	WT_Q97_4.5h - WT_Q25_4.5h	limma	0.0387945	0.135258	no hit
PPM1	Q04081	Leucine carboxyl methyltransferase 1 OS=Saccharomyces cerevisiae (strain ATCC 204508 / S288c) GN=PPM1 PE=1 SV=1	0.190724	23.991	2.3607	0.0388263	0.135258	0.294356	0.958556	WT_Q97_4.5h - WT_Q25_4.5h	limma	0.0388263	0.135258	no hit
GCN1	P33892	eIF-2-alpha kinase activator GCN1 OS=Saccharomyces cerevisiae (strain ATCC 204508 / S288c) GN=GCN1 PE=1 SV=1	-0.1137	29.158	-2.36062	0.0388314	0.135258	0.294371	0.958558	WT_Q97_4.5h - WT_Q25_4.5h	limma	0.0388314	0.135258	no hit
KRE5	P22023	Killer toxin-resistance protein 5 OS=Saccharomyces cerevisiae (strain ATCC 204508 / S288c) GN=KRE5 PE=1 SV=2	0.187612	25.7118	2.35562	0.0391704	0.136263	0.295397	0.958696	WT_Q97_4.5h - WT_Q25_4.5h	limma	0.0391704	0.136263	no hit
KOG1	P38873	Target of rapamycin complex 1 subunit KOG1 OS=Saccharomyces cerevisiae (strain ATCC 204508 / S288c) GN=KOG1 PE=1 SV=2	-0.13977	24.4779	-2.35467	0.0392346	0.13631	0.29559	0.958721	WT_Q97_4.5h - WT_Q25_4.5h	limma	0.0392346	0.13631	no hit
ERV41	Q04651	ER-derived vesicles protein ERV41 OS=Saccharomyces cerevisiae (strain ATCC 204508 / S288c) GN=ERV41 PE=1 SV=1	-0.117609	24.8775	-2.35178	0.0394323	0.13682	0.296185	0.958801	WT_Q97_4.5h - WT_Q25_4.5h	limma	0.0394323	0.13682	no hit
CBR1	P38626	NADH-cytochrome b5 reductase 1 OS=Saccharomyces cerevisiae (strain ATCC 204508 / S288c) GN=CBR1 PE=1 SV=2	-0.145573	26.679	-2.35093	0.0394904	0.136846	0.296359	0.958824	WT_Q97_4.5h - WT_Q25_4.5h	limma	0.0394904	0.136846	no hit
PDB1	P32473	Pyruvate dehydrogenase E1 component subunit beta, mitochondrial OS=Saccharomyces cerevisiae (strain ATCC 204508 / S288c) GN=PDB1 PE=1 SV=2	-0.116456	27.5402	-2.34894	0.0396268	0.137142	0.296768	0.958879	WT_Q97_4.5h - WT_Q25_4.5h	limma	0.0396268	0.137142	no hit
SDH1	Q00711	Succinate dehydrogenase [ubiquinone] flavoprotein subunit, mitochondrial OS=Saccharomyces cerevisiae (strain ATCC 204508 / S288c) GN=SDH1 PE=1 SV=1	0.145163	28.1458	2.34748	0.039727	0.137313	0.297067	0.958918	WT_Q97_4.5h - WT_Q25_4.5h	limma	0.039727	0.137313	no hit
CDC19	P00549	Pyruvate kinase 1 OS=Saccharomyces cerevisiae (strain ATCC 204508 / S288c) GN=CDC19 PE=1 SV=2	-0.126193	29.717	-2.34658	0.0397892	0.137352	0.297253	0.958943	WT_Q97_4.5h - WT_Q25_4.5h	limma	0.0397892	0.137352	no hit
MCA1	Q08601	Metacaspase-1 OS=Saccharomyces cerevisiae (strain ATCC 204508 / S288c) GN=MCA1 PE=1 SV=2	-0.176048	24.7503	-2.34333	0.0400139	0.137813	0.297922	0.959031	WT_Q97_4.5h - WT_Q25_4.5h	limma	0.0400139	0.137813	no hit
PHO86	P46956	Inorganic phosphate transporter PHO86 OS=Saccharomyces cerevisiae (strain ATCC 204508 / S288c) GN=PHO86 PE=1 SV=1	-0.187648	22.945	-2.34317	0.0400251	0.137813	0.297955	0.959036	WT_Q97_4.5h - WT_Q25_4.5h	limma	0.0400251	0.137813	no hit
FOX2	Q02207	Peroxisomal hydratase-dehydrogenase-epimerase OS=Saccharomyces cerevisiae (strain ATCC 204508 / S288c) GN=FOX2 PE=2 SV=1	-0.32268	28.1222	-2.34105	0.0401725	0.138144	0.298392	0.959093	WT_Q97_4.5h - WT_Q25_4.5h	limma	0.0401725	0.138144	no hit
SVF1	Q05515	Survival factor 1 OS=Saccharomyces cerevisiae (strain ATCC 204508 / S288c) GN=SVF1 PE=1 SV=1	0.126431	25.0881	2.33848	0.0403521	0.138419	0.298924	0.959163	WT_Q97_4.5h - WT_Q25_4.5h	limma	0.0403521	0.138419	no hit
NDE2	Q07500	External NADH-ubiquinone oxidoreductase 2, mitochondrial OS=Saccharomyces cerevisiae (strain ATCC 204508 / S288c) GN=NDE2 PE=1 SV=1	-0.212722	25.3121	-2.33844	0.040355	0.138419	0.298932	0.959164	WT_Q97_4.5h - WT_Q25_4.5h	limma	0.040355	0.138419	no hit
NUP159	P40477	Nucleoporin NUP159 OS=Saccharomyces cerevisiae (strain ATCC 204508 / S288c) GN=NUP159 PE=1 SV=1	-0.166042	25.9895	-2.32716	0.0411515	0.140971	0.301268	0.959468	WT_Q97_4.5h - WT_Q25_4.5h	limma	0.0411515	0.140971	no hit
YHM2	Q04013	Citrate/oxoglutarate carrier protein OS=Saccharomyces cerevisiae (strain ATCC 204508 / S288c) GN=YHM2 PE=1 SV=1	-0.115784	27.3415	-2.3261	0.0412271	0.141051	0.301489	0.959496	WT_Q97_4.5h - WT_Q25_4.5h	limma	0.0412271	0.141051	no hit
ASN2	P49090	Asparagine synthetase [glutamine-hydrolyzing] 2 OS=Saccharomyces cerevisiae (strain ATCC 204508 / S288c) GN=ASN2 PE=1 SV=2	0.112789	26.9344	2.32445	0.0413451	0.141148	0.301832	0.959541	WT_Q97_4.5h - WT_Q25_4.5h	limma	0.0413451	0.141148	no hit
BUL2	Q03758	Ubiquitin ligase-binding protein BUL2 OS=Saccharomyces cerevisiae (strain ATCC 204508 / S288c) GN=BUL2 PE=1 SV=1	-0.172866	23.4943	-2.32353	0.0414115	0.141148	0.302024	0.959565	WT_Q97_4.5h - WT_Q25_4.5h	limma	0.0414115	0.141148	no hit
BET2	P20133	Geranylgeranyl transferase type-2 subunit beta OS=Saccharomyces cerevisiae (strain ATCC 204508 / S288c) GN=BET2 PE=1 SV=3	0.128724	24.5737	2.32351	0.0414126	0.141148	0.302028	0.959566	WT_Q97_4.5h - WT_Q25_4.5h	limma	0.0414126	0.141148	no hit
DIM1	P41819	Dimethyladenosine transferase OS=Saccharomyces cerevisiae (strain ATCC 204508 / S288c) GN=DIM1 PE=3 SV=1	-0.224231	24.7141	-2.31851	0.041773	0.142197	0.30307	0.959699	WT_Q97_4.5h - WT_Q25_4.5h	limma	0.041773	0.142197	no hit
GID8	P40208	Glucose-induced degradation protein 8 OS=Saccharomyces cerevisiae (strain ATCC 204508 / S288c) GN=GID8 PE=1 SV=1	0.199752	25.459	2.31614	0.0419445	0.142601	0.303563	0.959762	WT_Q97_4.5h - WT_Q25_4.5h	limma	0.0419445	0.142601	no hit
NOP58	Q12499	Nucleolar protein 58 OS=Saccharomyces cerevisiae (strain ATCC 204508 / S288c) GN=NOP58 PE=1 SV=1	-0.15543	26.7449	-2.31499	0.0420281	0.142705	0.303803	0.959793	WT_Q97_4.5h - WT_Q25_4.5h	limma	0.0420281	0.142705	no hit
CIT2	P08679	Citrate synthase, peroxisomal OS=Saccharomyces cerevisiae (strain ATCC 204508 / S288c) GN=CIT2 PE=1 SV=1	0.363051	26.7923	2.31393	0.0421058	0.142734	0.304026	0.959821	WT_Q97_4.5h - WT_Q25_4.5h	limma	0.0421058	0.142734	no hit
YRA2	P36036	RNA annealing protein YRA2 OS=Saccharomyces cerevisiae (strain ATCC 204508 / S288c) GN=YRA2 PE=1 SV=1	-0.132268	25.32	-2.31342	0.0421426	0.142734	0.304131	0.959834	WT_Q97_4.5h - WT_Q25_4.5h	limma	0.0421426	0.142734	no hit
MUK1	Q02866	Protein MUK1 OS=Saccharomyces cerevisiae (strain ATCC 204508 / S288c) GN=MUK1 PE=1 SV=1	0.144467	24.1479	2.31245	0.042214	0.142797	0.304336	0.95986	WT_Q97_4.5h - WT_Q25_4.5h	limma	0.042214	0.142797	no hit
GGA2	P38817	ADP-ribosylation factor-binding protein GGA2 OS=Saccharomyces cerevisiae (strain ATCC 204508 / S288c) GN=GGA2 PE=1 SV=1	0.164885	26.5881	2.31169	0.0422691	0.142804	0.304493	0.95988	WT_Q97_4.5h - WT_Q25_4.5h	limma	0.0422691	0.142804	no hit
HYR1	P40581	Peroxiredoxin HYR1 OS=Saccharomyces cerevisiae (strain ATCC 204508 / S288c) GN=HYR1 PE=1 SV=1	-0.145507	26.9785	-2.30814	0.0425296	0.14338	0.305236	0.959974	WT_Q97_4.5h - WT_Q25_4.5h	limma	0.0425296	0.14338	no hit
PUF2	Q12221	mRNA-binding protein PUF2 OS=Saccharomyces cerevisiae (strain ATCC 204508 / S288c) GN=PUF2 PE=1 SV=1	-0.278803	23.5181	-2.30757	0.0425719	0.14338	0.305357	0.959989	WT_Q97_4.5h - WT_Q25_4.5h	limma	0.0425719	0.14338	no hit
ATP7	P30902	ATP synthase subunit d, mitochondrial OS=Saccharomyces cerevisiae (strain ATCC 204508 / S288c) GN=ATP7 PE=1 SV=2	0.38432	27.9873	2.3072	0.0425992	0.14338	0.305434	0.959999	WT_Q97_4.5h - WT_Q25_4.5h	limma	0.0425992	0.14338	no hit
RAD51	P25454	DNA repair protein RAD51 OS=Saccharomyces cerevisiae (strain ATCC 204508 / S288c) GN=RAD51 PE=1 SV=1	-0.153333	24.5804	-2.30429	0.0428146	0.143925	0.306046	0.960075	WT_Q97_4.5h - WT_Q25_4.5h	limma	0.0428146	0.143925	no hit
ATG2	P53855	Autophagy-related protein 2 OS=Saccharomyces cerevisiae (strain ATCC 204508 / S288c) GN=ATG2 PE=1 SV=1	-0.183745	22.7019	-2.30194	0.0429887	0.14413	0.306538	0.960137	WT_Q97_4.5h - WT_Q25_4.5h	limma	0.0429887	0.14413	no hit
YJR111C	P47148	Uncharacterized protein YJR111C OS=Saccharomyces cerevisiae (strain ATCC 204508 / S288c) GN=YJR111C PE=1 SV=1	0.11431	24.1867	2.30139	0.0430297	0.14413	0.306654	0.960151	WT_Q97_4.5h - WT_Q25_4.5h	limma	0.0430297	0.14413	no hit
IDH2	P28241	Isocitrate dehydrogenase [NAD] subunit 2, mitochondrial OS=Saccharomyces cerevisiae (strain ATCC 204508 / S288c) GN=IDH2 PE=1 SV=1	0.155347	27.6401	2.30131	0.0430357	0.14413	0.306671	0.960154	WT_Q97_4.5h - WT_Q25_4.5h	limma	0.0430357	0.14413	no hit
YLR050C	Q12155	Uncharacterized membrane protein YLR050C OS=Saccharomyces cerevisiae (strain ATCC 204508 / S288c) GN=YLR050C PE=1 SV=1	-0.158996	23.5722	-2.29963	0.0431611	0.14437	0.307025	0.960198	WT_Q97_4.5h - WT_Q25_4.5h	limma	0.0431611	0.14437	no hit
MVD1	P32377	Diphosphomevalonate decarboxylase OS=Saccharomyces cerevisiae (strain ATCC 204508 / S288c) GN=MVD1 PE=1 SV=2	0.147727	27.004	2.29792	0.0432889	0.144618	0.307384	0.960242	WT_Q97_4.5h - WT_Q25_4.5h	limma	0.0432889	0.144618	no hit
SRB2	P34162	Mediator of RNA polymerase II transcription subunit 20 OS=Saccharomyces cerevisiae (strain ATCC 204508 / S288c) GN=SRB2 PE=1 SV=1	-0.103931	24.8023	-2.2963	0.0434103	0.144791	0.307725	0.960285	WT_Q97_4.5h - WT_Q25_4.5h	limma	0.0434103	0.144791	no hit
RBL2	P48606	Tubulin-specific chaperone A OS=Saccharomyces cerevisiae (strain ATCC 204508 / S288c) GN=RBL2 PE=1 SV=1	0.265088	26.0386	2.2958	0.043448	0.144791	0.307831	0.960298	WT_Q97_4.5h - WT_Q25_4.5h	limma	0.043448	0.144791	no hit
BUD14	P27637	Bud site selection protein 14 OS=Saccharomyces cerevisiae (strain ATCC 204508 / S288c) GN=BUD14 PE=1 SV=4	0.367957	23.4128	2.29375	0.0436024	0.145126	0.308263	0.960351	WT_Q97_4.5h - WT_Q25_4.5h	limma	0.0436024	0.145126	no hit
CUE1	P38428	Coupling of ubiquitin conjugation to ER degradation protein 1 OS=Saccharomyces cerevisiae (strain ATCC 204508 / S288c) GN=CUE1 PE=1 SV=2	0.378214	23.7305	2.29009	0.0438789	0.145866	0.309034	0.960446	WT_Q97_4.5h - WT_Q25_4.5h	limma	0.0438789	0.145866	no hit
ARO9	P38840	Aromatic amino acid aminotransferase 2 OS=Saccharomyces cerevisiae (strain ATCC 204508 / S288c) GN=ARO9 PE=1 SV=3	-0.126571	28.3265	-2.28867	0.0439867	0.145932	0.309334	0.960483	WT_Q97_4.5h - WT_Q25_4.5h	limma	0.0439867	0.145932	no hit
NUP1	P20676	Nucleoporin NUP1 OS=Saccharomyces cerevisiae (strain ATCC 204508 / S288c) GN=NUP1 PE=1 SV=1	0.265454	24.2382	2.28841	0.0440069	0.145932	0.30939	0.96049	WT_Q97_4.5h - WT_Q25_4.5h	limma	0.0440069	0.145932	no hit
ERP3	Q12403	Protein ERP3 OS=Saccharomyces cerevisiae (strain ATCC 204508 / S288c) GN=ERP3 PE=1 SV=1	-0.148167	24.4905	-2.28449	0.0443058	0.146743	0.310219	0.960591	WT_Q97_4.5h - WT_Q25_4.5h	limma	0.0443058	0.146743	no hit
RIB1	P38066	GTP cyclohydrolase-2 OS=Saccharomyces cerevisiae (strain ATCC 204508 / S288c) GN=RIB1 PE=1 SV=2	0.126514	25.3769	2.28251	0.0444581	0.147001	0.31064	0.960643	WT_Q97_4.5h - WT_Q25_4.5h	limma	0.0444581	0.147001	no hit
PLP1	Q04004	Phosducin-like protein 1 OS=Saccharomyces cerevisiae (strain ATCC 204508 / S288c) GN=PLP1 PE=1 SV=1	-0.141734	23.2654	-2.28205	0.0444928	0.147001	0.310736	0.960654	WT_Q97_4.5h - WT_Q25_4.5h	limma	0.0444928	0.147001	no hit
RPS31	P05759	Ubiquitin-40S ribosomal protein S31 OS=Saccharomyces cerevisiae (strain ATCC 204508 / S288c) GN=RPS31 PE=1 SV=3	-0.27331	25.8333	-2.28127	0.0445531	0.14702	0.310902	0.960674	WT_Q97_4.5h - WT_Q25_4.5h	limma	0.0445531	0.14702	no hit
GLC8	P41818	Protein GLC8 OS=Saccharomyces cerevisiae (strain ATCC 204508 / S288c) GN=GLC8 PE=1 SV=1	0.188966	25.7727	2.27961	0.0446813	0.14718	0.311254	0.960717	WT_Q97_4.5h - WT_Q25_4.5h	limma	0.0446813	0.14718	no hit
OTU1	P43558	Ubiquitin thioesterase OTU1 OS=Saccharomyces cerevisiae (strain ATCC 204508 / S288c) GN=OTU1 PE=1 SV=1	0.155192	23.9646	2.27695	0.0448873	0.14718	0.31182	0.960786	WT_Q97_4.5h - WT_Q25_4.5h	limma	0.0448873	0.14718	no hit
ERG25	P53045	Methylsterol monooxygenase OS=Saccharomyces cerevisiae (strain ATCC 204508 / S288c) GN=ERG25 PE=1 SV=1	-0.201538	25.0446	-2.27591	0.044968	0.14718	0.312041	0.960812	WT_Q97_4.5h - WT_Q25_4.5h	limma	0.044968	0.14718	no hit
ILV6	P25605	Acetolactate synthase small subunit, mitochondrial OS=Saccharomyces cerevisiae (strain ATCC 204508 / S288c) GN=ILV6 PE=1 SV=2	-0.0962625	26.7906	-2.27558	0.0449933	0.14718	0.31211	0.960821	WT_Q97_4.5h - WT_Q25_4.5h	limma	0.0449933	0.14718	no hit
SHM1	P37292	Serine hydroxymethyltransferase, mitochondrial OS=Saccharomyces cerevisiae (strain ATCC 204508 / S288c) GN=SHM1 PE=1 SV=2	-0.214279	28.2328	-2.27541	0.0450066	0.14718	0.312146	0.960825	WT_Q97_4.5h - WT_Q25_4.5h	limma	0.0450066	0.14718	no hit
CYM1	P32898	Mitochondrial presequence protease OS=Saccharomyces cerevisiae (strain ATCC 204508 / S288c) GN=CYM1 PE=1 SV=2	0.120148	26.5671	2.27417	0.0451031	0.14718	0.31241	0.960857	WT_Q97_4.5h - WT_Q25_4.5h	limma	0.0451031	0.14718	no hit
ATO3	Q12359	Ammonia transport outward protein 3 OS=Saccharomyces cerevisiae (strain ATCC 204508 / S288c) GN=ATO3 PE=1 SV=1	-0.646155	25.3599	-2.27411	0.0451075	0.14718	0.312422	0.960858	WT_Q97_4.5h - WT_Q25_4.5h	limma	0.0451075	0.14718	candidate
ALY2	P47029	Arrestin-related trafficking adapter 3 OS=Saccharomyces cerevisiae (strain ATCC 204508 / S288c) GN=ALY2 PE=1 SV=2	0.221142	24.2398	2.27381	0.0451309	0.14718	0.312486	0.960866	WT_Q97_4.5h - WT_Q25_4.5h	limma	0.0451309	0.14718	no hit
COG6	P53959	Conserved oligomeric Golgi complex subunit 6 OS=Saccharomyces cerevisiae (strain ATCC 204508 / S288c) GN=COG6 PE=1 SV=1	0.178688	23.8332	2.27343	0.0451612	0.14718	0.312569	0.960876	WT_Q97_4.5h - WT_Q25_4.5h	limma	0.0451612	0.14718	no hit
PPA2	P28239	Inorganic pyrophosphatase, mitochondrial OS=Saccharomyces cerevisiae (strain ATCC 204508 / S288c) GN=PPA2 PE=1 SV=1	0.105368	24.5717	2.27335	0.0451669	0.14718	0.312584	0.960878	WT_Q97_4.5h - WT_Q25_4.5h	limma	0.0451669	0.14718	no hit
AIM9	P40053	Altered inheritance of mitochondria protein 9, mitochondrial OS=Saccharomyces cerevisiae (strain ATCC 204508 / S288c) GN=AIM9 PE=1 SV=1	0.129705	27.4951	2.27219	0.0452579	0.14718	0.312832	0.960908	WT_Q97_4.5h - WT_Q25_4.5h	limma	0.0452579	0.14718	no hit
RPL5	P26321	60S ribosomal protein L5 OS=Saccharomyces cerevisiae (strain ATCC 204508 / S288c) GN=RPL5 PE=1 SV=4	-0.0989521	27.7824	-2.27171	0.0452953	0.14718	0.312934	0.96092	WT_Q97_4.5h - WT_Q25_4.5h	limma	0.0452953	0.14718	no hit
HDA1	P53973	Histone deacetylase HDA1 OS=Saccharomyces cerevisiae (strain ATCC 204508 / S288c) GN=HDA1 PE=1 SV=1	0.175283	23.5779	2.27149	0.0453128	0.14718	0.312981	0.960926	WT_Q97_4.5h - WT_Q25_4.5h	limma	0.0453128	0.14718	no hit
IKI1	P38874	Elongator complex protein 5 OS=Saccharomyces cerevisiae (strain ATCC 204508 / S288c) GN=IKI1 PE=1 SV=1	0.160092	23.67	2.26946	0.0454713	0.14718	0.313412	0.960977	WT_Q97_4.5h - WT_Q25_4.5h	limma	0.0454713	0.14718	no hit
MCX1	P38323	ATP-dependent clpX-like chaperone, mitochondrial OS=Saccharomyces cerevisiae (strain ATCC 204508 / S288c) GN=MCX1 PE=1 SV=1	0.143034	25.4887	2.26945	0.0454726	0.14718	0.313416	0.960978	WT_Q97_4.5h - WT_Q25_4.5h	limma	0.0454726	0.14718	no hit
THO1	P40040	Protein THO1 OS=Saccharomyces cerevisiae (strain ATCC 204508 / S288c) GN=THO1 PE=1 SV=1	0.127339	26.2034	2.26942	0.0454752	0.14718	0.313423	0.960978	WT_Q97_4.5h - WT_Q25_4.5h	limma	0.0454752	0.14718	no hit
CIT1	P00890	Citrate synthase, mitochondrial OS=Saccharomyces cerevisiae (strain ATCC 204508 / S288c) GN=CIT1 PE=1 SV=2	0.141264	28.6073	2.26758	0.0456199	0.147471	0.313815	0.961025	WT_Q97_4.5h - WT_Q25_4.5h	limma	0.0456199	0.147471	no hit
STB3	Q12427	Protein STB3 OS=Saccharomyces cerevisiae (strain ATCC 204508 / S288c) GN=STB3 PE=1 SV=1	0.103607	24.8454	2.26599	0.0457452	0.1477	0.314155	0.961066	WT_Q97_4.5h - WT_Q25_4.5h	limma	0.0457452	0.1477	no hit
STH1	P32597	Nuclear protein STH1/NPS1 OS=Saccharomyces cerevisiae (strain ATCC 204508 / S288c) GN=STH1 PE=1 SV=1	0.230714	25.8233	2.26426	0.045882	0.147805	0.314524	0.96111	WT_Q97_4.5h - WT_Q25_4.5h	limma	0.045882	0.147805	no hit
NAP1	P25293	Nucleosome assembly protein OS=Saccharomyces cerevisiae (strain ATCC 204508 / S288c) GN=NAP1 PE=1 SV=2	0.169299	26.8332	2.26419	0.0458876	0.147805	0.314539	0.961112	WT_Q97_4.5h - WT_Q25_4.5h	limma	0.0458876	0.147805	no hit
SDH3	P33421	Succinate dehydrogenase [ubiquinone] cytochrome b subunit, mitochondrial OS=Saccharomyces cerevisiae (strain ATCC 204508 / S288c) GN=SDH3 PE=1 SV=1	0.209013	25.8808	2.26149	0.0461021	0.148166	0.315117	0.96118	WT_Q97_4.5h - WT_Q25_4.5h	limma	0.0461021	0.148166	no hit
ERG20	P08524	Farnesyl pyrophosphate synthase OS=Saccharomyces cerevisiae (strain ATCC 204508 / S288c) GN=ERG20 PE=1 SV=2	0.189499	27.5298	2.26136	0.0461121	0.148166	0.315144	0.961183	WT_Q97_4.5h - WT_Q25_4.5h	limma	0.0461121	0.148166	no hit
GAS3	Q03655	Probable 1,3-beta-glucanosyltransferase GAS3 OS=Saccharomyces cerevisiae (strain ATCC 204508 / S288c) GN=GAS3 PE=1 SV=1	-0.265038	25.6347	-2.26063	0.04617	0.148166	0.315299	0.961202	WT_Q97_4.5h - WT_Q25_4.5h	limma	0.04617	0.148166	no hit
YCF1	P39109	Metal resistance protein YCF1 OS=Saccharomyces cerevisiae (strain ATCC 204508 / S288c) GN=YCF1 PE=1 SV=2	-0.124356	27.0795	-2.26001	0.0462194	0.148166	0.315432	0.961217	WT_Q97_4.5h - WT_Q25_4.5h	limma	0.0462194	0.148166	no hit
KGD1	P20967	2-oxoglutarate dehydrogenase, mitochondrial OS=Saccharomyces cerevisiae (strain ATCC 204508 / S288c) GN=KGD1 PE=1 SV=2	0.111669	28.3326	2.25645	0.0465043	0.148902	0.316195	0.961307	WT_Q97_4.5h - WT_Q25_4.5h	limma	0.0465043	0.148902	no hit
RPL16A	P26784	60S ribosomal protein L16-A OS=Saccharomyces cerevisiae (strain ATCC 204508 / S288c) GN=RPL16A PE=1 SV=3	-0.119808	26.6439	-2.25412	0.0466922	0.149326	0.316696	0.961366	WT_Q97_4.5h - WT_Q25_4.5h	limma	0.0466922	0.149326	no hit
PYC1	P11154	Pyruvate carboxylase 1 OS=Saccharomyces cerevisiae (strain ATCC 204508 / S288c) GN=PYC1 PE=1 SV=2	0.126759	26.6463	2.25024	0.0470053	0.150094	0.317529	0.961464	WT_Q97_4.5h - WT_Q25_4.5h	limma	0.0470053	0.150094	no hit
ENT3	P47160	Epsin-3 OS=Saccharomyces cerevisiae (strain ATCC 204508 / S288c) GN=ENT3 PE=1 SV=1	0.15144	26.8091	2.24977	0.0470437	0.150094	0.31763	0.961475	WT_Q97_4.5h - WT_Q25_4.5h	limma	0.0470437	0.150094	no hit
FUM1	P08417	Fumarate hydratase, mitochondrial OS=Saccharomyces cerevisiae (strain ATCC 204508 / S288c) GN=FUM1 PE=1 SV=2	0.0911287	28.097	2.24845	0.0471513	0.15026	0.317915	0.961509	WT_Q97_4.5h - WT_Q25_4.5h	limma	0.0471513	0.15026	no hit
AGX1	P43567	Alanine--glyoxylate aminotransferase 1 OS=Saccharomyces cerevisiae (strain ATCC 204508 / S288c) GN=AGX1 PE=1 SV=1	0.0934128	28.166	2.24579	0.0473678	0.150428	0.318487	0.961575	WT_Q97_4.5h - WT_Q25_4.5h	limma	0.0473678	0.150428	no hit
HEM3	P28789	Porphobilinogen deaminase OS=Saccharomyces cerevisiae (strain ATCC 204508 / S288c) GN=HEM3 PE=1 SV=1	0.234026	26.019	2.24544	0.0473963	0.150428	0.318562	0.961584	WT_Q97_4.5h - WT_Q25_4.5h	limma	0.0473963	0.150428	no hit
RPL6B	P05739	60S ribosomal protein L6-B OS=Saccharomyces cerevisiae (strain ATCC 204508 / S288c) GN=RPL6B PE=1 SV=4	-0.103417	26.7491	-2.2453	0.0474075	0.150428	0.318592	0.961587	WT_Q97_4.5h - WT_Q25_4.5h	limma	0.0474075	0.150428	no hit
PIB2	P53191	Phosphatidylinositol 3-phosphate-binding protein 2 OS=Saccharomyces cerevisiae (strain ATCC 204508 / S288c) GN=PIB2 PE=1 SV=1	0.132714	24.0436	2.24506	0.0474272	0.150428	0.318644	0.961593	WT_Q97_4.5h - WT_Q25_4.5h	limma	0.0474272	0.150428	no hit
HSP31	Q04432	Glutathione-independent glyoxalase HSP31 OS=Saccharomyces cerevisiae (strain ATCC 204508 / S288c) GN=HSP31 PE=1 SV=1	-0.258374	24.9087	-2.24399	0.0475148	0.150529	0.318875	0.96162	WT_Q97_4.5h - WT_Q25_4.5h	limma	0.0475148	0.150529	no hit
FAT1	P38225	Very long-chain fatty acid transport protein OS=Saccharomyces cerevisiae (strain ATCC 204508 / S288c) GN=FAT1 PE=1 SV=2	-0.126845	25.6331	-2.24058	0.0477956	0.151241	0.319612	0.961705	WT_Q97_4.5h - WT_Q25_4.5h	limma	0.0477956	0.151241	no hit
CHO1	P08456	CDP-diacylglycerol--serine O-phosphatidyltransferase OS=Saccharomyces cerevisiae (strain ATCC 204508 / S288c) GN=CHO1 PE=1 SV=3	0.317521	22.2987	2.23954	0.0478813	0.151334	0.319837	0.961731	WT_Q97_4.5h - WT_Q25_4.5h	limma	0.0478813	0.151334	no hit
SCD6	P45978	Protein SCD6 OS=Saccharomyces cerevisiae (strain ATCC 204508 / S288c) GN=SCD6 PE=1 SV=1	0.215486	25.6199	2.23858	0.0479604	0.151407	0.320044	0.961755	WT_Q97_4.5h - WT_Q25_4.5h	limma	0.0479604	0.151407	no hit
END3	P39013	Actin cytoskeleton-regulatory complex protein END3 OS=Saccharomyces cerevisiae (strain ATCC 204508 / S288c) GN=END3 PE=1 SV=1	-0.212291	25.843	-2.23473	0.0482798	0.152237	0.320877	0.96185	WT_Q97_4.5h - WT_Q25_4.5h	limma	0.0482798	0.152237	no hit
VMA8	P32610	V-type proton ATPase subunit D OS=Saccharomyces cerevisiae (strain ATCC 204508 / S288c) GN=VMA8 PE=1 SV=1	-0.125744	26.5352	-2.23285	0.0484364	0.15244	0.321284	0.961897	WT_Q97_4.5h - WT_Q25_4.5h	limma	0.0484364	0.15244	no hit
MBF1	O14467	Multiprotein-bridging factor 1 OS=Saccharomyces cerevisiae (strain ATCC 204508 / S288c) GN=MBF1 PE=1 SV=2	0.140816	26.496	2.23216	0.0484935	0.15244	0.321432	0.961914	WT_Q97_4.5h - WT_Q25_4.5h	limma	0.0484935	0.15244	no hit
SMC3	P47037	Structural maintenance of chromosomes protein 3 OS=Saccharomyces cerevisiae (strain ATCC 204508 / S288c) GN=SMC3 PE=1 SV=1	0.161595	25.7659	2.23192	0.0485138	0.15244	0.321485	0.96192	WT_Q97_4.5h - WT_Q25_4.5h	limma	0.0485138	0.15244	no hit
TFC4	P33339	Transcription factor tau 131 kDa subunit OS=Saccharomyces cerevisiae (strain ATCC 204508 / S288c) GN=TFC4 PE=1 SV=1	0.100952	25.6355	2.23057	0.0486265	0.152616	0.321777	0.961953	WT_Q97_4.5h - WT_Q25_4.5h	limma	0.0486265	0.152616	no hit
YLR257W	Q06146	Uncharacterized protein YLR257W OS=Saccharomyces cerevisiae (strain ATCC 204508 / S288c) GN=YLR257W PE=1 SV=1	0.279797	24.467	2.22974	0.0486962	0.152657	0.321957	0.961973	WT_Q97_4.5h - WT_Q25_4.5h	limma	0.0486962	0.152657	no hit
AIM24	P47127	Altered inheritance of mitochondria protein 24, mitochondrial OS=Saccharomyces cerevisiae (strain ATCC 204508 / S288c) GN=AIM24 PE=1 SV=1	0.117038	26.5389	2.22906	0.0487535	0.152659	0.322105	0.96199	WT_Q97_4.5h - WT_Q25_4.5h	limma	0.0487535	0.152659	no hit
SLC1	P33333	Probable 1-acyl-sn-glycerol-3-phosphate acyltransferase OS=Saccharomyces cerevisiae (strain ATCC 204508 / S288c) GN=SLC1 PE=1 SV=1	-0.126634	25.3979	-2.22767	0.0488707	0.152674	0.322408	0.962025	WT_Q97_4.5h - WT_Q25_4.5h	limma	0.0488707	0.152674	no hit
CKA2	P19454	Casein kinase II subunit alpha' OS=Saccharomyces cerevisiae (strain ATCC 204508 / S288c) GN=CKA2 PE=1 SV=2	-0.13014	25.318	-2.22766	0.0488715	0.152674	0.32241	0.962025	WT_Q97_4.5h - WT_Q25_4.5h	limma	0.0488715	0.152674	no hit
VMA1	P17255	V-type proton ATPase catalytic subunit A OS=Saccharomyces cerevisiae (strain ATCC 204508 / S288c) GN=VMA1 PE=1 SV=3	-0.101546	29.1084	-2.22342	0.0492293	0.153465	0.323331	0.962129	WT_Q97_4.5h - WT_Q25_4.5h	limma	0.0492293	0.153465	no hit
HDA3	Q06623	HDA1 complex subunit 3 OS=Saccharomyces cerevisiae (strain ATCC 204508 / S288c) GN=HDA3 PE=1 SV=1	0.229249	23.2609	2.22331	0.0492387	0.153465	0.323355	0.962132	WT_Q97_4.5h - WT_Q25_4.5h	limma	0.0492387	0.153465	no hit
RSM24	Q03976	37S ribosomal protein S24, mitochondrial OS=Saccharomyces cerevisiae (strain ATCC 204508 / S288c) GN=RSM24 PE=1 SV=1	0.123695	24.4811	2.21804	0.0496873	0.154685	0.324503	0.962261	WT_Q97_4.5h - WT_Q25_4.5h	limma	0.0496873	0.154685	no hit
PDX1	P16451	Pyruvate dehydrogenase complex protein X component, mitochondrial OS=Saccharomyces cerevisiae (strain ATCC 204508 / S288c) GN=PDX1 PE=1 SV=1	0.488758	26.042	2.21597	0.0498655	0.15506	0.324957	0.962311	WT_Q97_4.5h - WT_Q25_4.5h	limma	0.0498655	0.15506	candidate
TEF4	P36008	Elongation factor 1-gamma 2 OS=Saccharomyces cerevisiae (strain ATCC 204508 / S288c) GN=TEF4 PE=1 SV=1	-0.129714	27.3601	-2.21416	0.050021	0.155365	0.325352	0.962355	WT_Q97_4.5h - WT_Q25_4.5h	limma	0.050021	0.155365	no hit
CWH41	P53008	Mannosyl-oligosaccharide glucosidase OS=Saccharomyces cerevisiae (strain ATCC 204508 / S288c) GN=CWH41 PE=1 SV=1	-0.106771	26.3073	-2.21214	0.0501947	0.155725	0.325792	0.962404	WT_Q97_4.5h - WT_Q25_4.5h	limma	0.0501947	0.155725	no hit
RMT2	Q03305	Protein arginine N-methyltransferase 2 OS=Saccharomyces cerevisiae (strain ATCC 204508 / S288c) GN=RMT2 PE=1 SV=1	0.112782	24.1702	2.20734	0.0506109	0.156836	0.326843	0.962521	WT_Q97_4.5h - WT_Q25_4.5h	limma	0.0506109	0.156836	no hit
YMR262W	P38430	Uncharacterized deoxyribonuclease YMR262W OS=Saccharomyces cerevisiae (strain ATCC 204508 / S288c) GN=YMR262W PE=1 SV=3	-0.220353	23.3374	-2.20609	0.0507196	0.156992	0.327116	0.962551	WT_Q97_4.5h - WT_Q25_4.5h	limma	0.0507196	0.156992	no hit
RNR4	P49723	Ribonucleoside-diphosphate reductase small chain 2 OS=Saccharomyces cerevisiae (strain ATCC 204508 / S288c) GN=RNR4 PE=1 SV=1	-0.145139	28.2156	-2.20469	0.0508426	0.157192	0.327425	0.962585	WT_Q97_4.5h - WT_Q25_4.5h	limma	0.0508426	0.157192	no hit
DCS2	Q12123	Inactive diphosphatase DCS2 OS=Saccharomyces cerevisiae (strain ATCC 204508 / S288c) GN=DCS2 PE=1 SV=3	-0.187529	26.2751	-2.19931	0.0513151	0.158471	0.328607	0.962714	WT_Q97_4.5h - WT_Q25_4.5h	limma	0.0513151	0.158471	no hit
SHP1	P34223	UBX domain-containing protein 1 OS=Saccharomyces cerevisiae (strain ATCC 204508 / S288c) GN=SHP1 PE=1 SV=1	0.120976	25.805	2.1976	0.0514655	0.158715	0.328981	0.962755	WT_Q97_4.5h - WT_Q25_4.5h	limma	0.0514655	0.158715	no hit
YHB1	P39676	Flavohemoprotein OS=Saccharomyces cerevisiae (strain ATCC 204508 / S288c) GN=YHB1 PE=1 SV=2	0.227503	27.9594	2.19708	0.0515117	0.158715	0.329096	0.962768	WT_Q97_4.5h - WT_Q25_4.5h	limma	0.0515117	0.158715	no hit
CDC24	P11433	Cell division control protein 24 OS=Saccharomyces cerevisiae (strain ATCC 204508 / S288c) GN=CDC24 PE=1 SV=2	0.118584	24.1032	2.19314	0.0518616	0.159524	0.329964	0.962862	WT_Q97_4.5h - WT_Q25_4.5h	limma	0.0518616	0.159524	no hit
HBT1	Q07653	Protein HBT1 OS=Saccharomyces cerevisiae (strain ATCC 204508 / S288c) GN=HBT1 PE=1 SV=1	0.571106	26.0396	2.19273	0.0518981	0.159524	0.330054	0.962872	WT_Q97_4.5h - WT_Q25_4.5h	limma	0.0518981	0.159524	candidate
SSA1	P10591	Heat shock protein SSA1 OS=Saccharomyces cerevisiae (strain ATCC 204508 / S288c) GN=SSA1 PE=1 SV=4	0.20882	27.8378	2.19198	0.0519658	0.159524	0.330222	0.96289	WT_Q97_4.5h - WT_Q25_4.5h	limma	0.0519658	0.159524	no hit
PRE8	P23639	Proteasome subunit alpha type-2 OS=Saccharomyces cerevisiae (strain ATCC 204508 / S288c) GN=PRE8 PE=1 SV=1	0.105428	26.7109	2.19147	0.052011	0.159524	0.330333	0.962902	WT_Q97_4.5h - WT_Q25_4.5h	limma	0.052011	0.159524	no hit
ARG5	Q01217	Protein ARG5,6, mitochondrial OS=Saccharomyces cerevisiae (strain ATCC 204508 / S288c) GN=ARG5,6 PE=1 SV=1	0.109276	27.9619	2.18914	0.0522192	0.159981	0.330847	0.962957	WT_Q97_4.5h - WT_Q25_4.5h	limma	0.0522192	0.159981	no hit
WTM1	Q12363	Transcriptional modulator WTM1 OS=Saccharomyces cerevisiae (strain ATCC 204508 / S288c) GN=WTM1 PE=1 SV=1	-0.111456	26.5799	-2.18502	0.0525902	0.160934	0.331758	0.963055	WT_Q97_4.5h - WT_Q25_4.5h	limma	0.0525902	0.160934	no hit
YKL100C	P34248	Probable intramembrane protease YKL100C OS=Saccharomyces cerevisiae (strain ATCC 204508 / S288c) GN=YKL100C PE=1 SV=1	-0.166168	25.5559	-2.18189	0.0528736	0.16148	0.332451	0.96313	WT_Q97_4.5h - WT_Q25_4.5h	limma	0.0528736	0.16148	no hit
SEC16	P48415	COPII coat assembly protein SEC16 OS=Saccharomyces cerevisiae (strain ATCC 204508 / S288c) GN=SEC16 PE=1 SV=2	0.0995659	25.9925	2.18173	0.0528883	0.16148	0.332487	0.963133	WT_Q97_4.5h - WT_Q25_4.5h	limma	0.0528883	0.16148	no hit
MRPL11	P36521	54S ribosomal protein L11, mitochondrial OS=Saccharomyces cerevisiae (strain ATCC 204508 / S288c) GN=MRPL11 PE=1 SV=2	0.259085	24.7325	2.17999	0.0530464	0.161593	0.332872	0.963174	WT_Q97_4.5h - WT_Q25_4.5h	limma	0.0530464	0.161593	no hit
RSN1	Q03516	Uncharacterized protein RSN1 OS=Saccharomyces cerevisiae (strain ATCC 204508 / S288c) GN=RSN1 PE=1 SV=1	-0.182488	25.0025	-2.17951	0.0530905	0.161593	0.332979	0.963186	WT_Q97_4.5h - WT_Q25_4.5h	limma	0.0530905	0.161593	no hit
SEC4	P07560	Ras-related protein SEC4 OS=Saccharomyces cerevisiae (strain ATCC 204508 / S288c) GN=SEC4 PE=1 SV=1	0.170197	26.4987	2.17935	0.053105	0.161593	0.333015	0.96319	WT_Q97_4.5h - WT_Q25_4.5h	limma	0.053105	0.161593	no hit
SES1	P07284	Serine--tRNA ligase, cytoplasmic OS=Saccharomyces cerevisiae (strain ATCC 204508 / S288c) GN=SES1 PE=1 SV=2	0.152936	28.3719	2.1769	0.0533292	0.162092	0.33356	0.963248	WT_Q97_4.5h - WT_Q25_4.5h	limma	0.0533292	0.162092	no hit
SER33	P40510	D-3-phosphoglycerate dehydrogenase 2 OS=Saccharomyces cerevisiae (strain ATCC 204508 / S288c) GN=SER33 PE=1 SV=1	-0.137219	23.95	-2.17566	0.0534422	0.162123	0.333833	0.963277	WT_Q97_4.5h - WT_Q25_4.5h	limma	0.0534422	0.162123	no hit
MGM101	P32787	Mitochondrial genome maintenance protein MGM101 OS=Saccharomyces cerevisiae (strain ATCC 204508 / S288c) GN=MGM101 PE=1 SV=1	0.109825	25.8534	2.17547	0.0534596	0.162123	0.333876	0.963281	WT_Q97_4.5h - WT_Q25_4.5h	limma	0.0534596	0.162123	no hit
PEX4	P29340	Ubiquitin-conjugating enzyme E2-21 kDa OS=Saccharomyces cerevisiae (strain ATCC 204508 / S288c) GN=PEX4 PE=1 SV=1	-0.147536	22.4558	-2.17468	0.0535326	0.162162	0.334052	0.9633	WT_Q97_4.5h - WT_Q25_4.5h	limma	0.0535326	0.162162	no hit
CAR2	P07991	Ornithine aminotransferase OS=Saccharomyces cerevisiae (strain ATCC 204508 / S288c) GN=CAR2 PE=1 SV=2	-0.298622	27.1451	-2.17378	0.0536149	0.162197	0.334251	0.963321	WT_Q97_4.5h - WT_Q25_4.5h	limma	0.0536149	0.162197	no hit
RBK1	P25332	Ribokinase OS=Saccharomyces cerevisiae (strain ATCC 204508 / S288c) GN=RBK1 PE=1 SV=2	0.118554	24.9711	2.17324	0.0536645	0.162197	0.334371	0.963333	WT_Q97_4.5h - WT_Q25_4.5h	limma	0.0536645	0.162197	no hit
YPK2	P18961	Serine/threonine-protein kinase YPK2/YKR2 OS=Saccharomyces cerevisiae (strain ATCC 204508 / S288c) GN=YPK2 PE=1 SV=1	0.234008	24.9821	2.17221	0.0537596	0.162302	0.334601	0.963358	WT_Q97_4.5h - WT_Q25_4.5h	limma	0.0537596	0.162302	no hit
ATP12	P22135	Protein ATP12, mitochondrial OS=Saccharomyces cerevisiae (strain ATCC 204508 / S288c) GN=ATP12 PE=1 SV=2	0.113287	25.3956	2.17009	0.0539559	0.162602	0.335074	0.963408	WT_Q97_4.5h - WT_Q25_4.5h	limma	0.0539559	0.162602	no hit
RIX7	Q07844	Ribosome biogenesis ATPase RIX7 OS=Saccharomyces cerevisiae (strain ATCC 204508 / S288c) GN=RIX7 PE=1 SV=1	0.216687	23.5181	2.16983	0.0539796	0.162602	0.335131	0.963414	WT_Q97_4.5h - WT_Q25_4.5h	limma	0.0539796	0.162602	no hit
JSN1	P47135	Protein JSN1 OS=Saccharomyces cerevisiae (strain ATCC 204508 / S288c) GN=JSN1 PE=1 SV=1	0.141884	22.8925	2.1691	0.0540473	0.162624	0.335293	0.963431	WT_Q97_4.5h - WT_Q25_4.5h	limma	0.0540473	0.162624	no hit
SKG3	Q06315	Protein SKG3 OS=Saccharomyces cerevisiae (strain ATCC 204508 / S288c) GN=SKG3 PE=1 SV=1	-0.217209	24.1408	-2.1662	0.0543167	0.163253	0.33594	0.963498	WT_Q97_4.5h - WT_Q25_4.5h	limma	0.0543167	0.163253	no hit
RPN6	Q12377	26S proteasome regulatory subunit RPN6 OS=Saccharomyces cerevisiae (strain ATCC 204508 / S288c) GN=RPN6 PE=1 SV=3	0.101789	27.0107	2.16433	0.0544914	0.163453	0.336358	0.963542	WT_Q97_4.5h - WT_Q25_4.5h	limma	0.0544914	0.163453	no hit
ISM1	P48526	Isoleucine--tRNA ligase, mitochondrial OS=Saccharomyces cerevisiae (strain ATCC 204508 / S288c) GN=ISM1 PE=1 SV=2	0.150631	25.1135	2.16419	0.0545045	0.163453	0.336389	0.963545	WT_Q97_4.5h - WT_Q25_4.5h	limma	0.0545045	0.163453	no hit
GAL3	P13045	Protein GAL3 OS=Saccharomyces cerevisiae (strain ATCC 204508 / S288c) GN=GAL3 PE=1 SV=2	-0.168005	25.8538	-2.16319	0.0545985	0.163553	0.336613	0.963569	WT_Q97_4.5h - WT_Q25_4.5h	limma	0.0545985	0.163553	no hit
MIC19	P43594	MICOS complex subunit MIC19 OS=Saccharomyces cerevisiae (strain ATCC 204508 / S288c) GN=MIC19 PE=1 SV=1	0.267449	25.9859	2.16225	0.0546861	0.163584	0.336822	0.963591	WT_Q97_4.5h - WT_Q25_4.5h	limma	0.0546861	0.163584	no hit
SKI2	P35207	Antiviral helicase SKI2 OS=Saccharomyces cerevisiae (strain ATCC 204508 / S288c) GN=SKI2 PE=1 SV=2	0.0975888	26.1377	2.16178	0.0547302	0.163584	0.336927	0.963602	WT_Q97_4.5h - WT_Q25_4.5h	limma	0.0547302	0.163584	no hit
COX12	Q01519	Cytochrome c oxidase subunit 6B OS=Saccharomyces cerevisiae (strain ATCC 204508 / S288c) GN=COX12 PE=1 SV=2	0.206447	25.1693	2.15652	0.0552254	0.164881	0.338103	0.963724	WT_Q97_4.5h - WT_Q25_4.5h	limma	0.0552254	0.164881	no hit
LSG1	P53145	Large subunit GTPase 1 OS=Saccharomyces cerevisiae (strain ATCC 204508 / S288c) GN=LSG1 PE=1 SV=1	-0.138637	26.7135	-2.15574	0.0552994	0.164919	0.338278	0.963742	WT_Q97_4.5h - WT_Q25_4.5h	limma	0.0552994	0.164919	no hit
TPO1	Q07824	Polyamine transporter 1 OS=Saccharomyces cerevisiae (strain ATCC 204508 / S288c) GN=TPO1 PE=1 SV=1	0.254865	22.6355	2.15359	0.0555034	0.165345	0.33876	0.963791	WT_Q97_4.5h - WT_Q25_4.5h	limma	0.0555034	0.165345	no hit
RPS30A|RPS30B	P0CX33|P0CX34	40S ribosomal protein S30-A OS=Saccharomyces cerevisiae (strain ATCC 204508 / S288c) GN=RPS30A PE=1 SV=1|40S ribosomal protein S30-B OS=Saccharomyces cerevisiae (strain ATCC 204508 / S288c) GN=RPS30B PE=1 SV=1	-0.173517	24.0455	-2.15221	0.0556355	0.165556	0.339071	0.963823	WT_Q97_4.5h - WT_Q25_4.5h	limma	0.0556355	0.165556	no hit
RSM28	Q03430	37S ribosomal protein RSM28, mitochondrial OS=Saccharomyces cerevisiae (strain ATCC 204508 / S288c) GN=RSM28 PE=1 SV=2	0.185848	23.0458	2.14982	0.0558632	0.16605	0.339606	0.963878	WT_Q97_4.5h - WT_Q25_4.5h	limma	0.0558632	0.16605	no hit
YDL121C	Q07541	Uncharacterized protein YDL121C OS=Saccharomyces cerevisiae (strain ATCC 204508 / S288c) GN=YDL121C PE=1 SV=1	0.135475	26.1134	2.14756	0.0560798	0.16651	0.340114	0.96393	WT_Q97_4.5h - WT_Q25_4.5h	limma	0.0560798	0.16651	no hit
ADE17	P38009	Bifunctional purine biosynthesis protein ADE17 OS=Saccharomyces cerevisiae (strain ATCC 204508 / S288c) GN=ADE17 PE=1 SV=2	-0.145784	26.8342	-2.14317	0.056503	0.167582	0.341102	0.964031	WT_Q97_4.5h - WT_Q25_4.5h	limma	0.056503	0.167582	no hit
MRPL36	P36531	54S ribosomal protein L36, mitochondrial OS=Saccharomyces cerevisiae (strain ATCC 204508 / S288c) GN=MRPL36 PE=1 SV=3	0.238739	24.0335	2.14218	0.056599	0.167624	0.341326	0.964054	WT_Q97_4.5h - WT_Q25_4.5h	limma	0.056599	0.167624	no hit
CAP2	P13517	F-actin-capping protein subunit beta OS=Saccharomyces cerevisiae (strain ATCC 204508 / S288c) GN=CAP2 PE=1 SV=3	0.179786	26.0923	2.14128	0.0566864	0.167624	0.341529	0.964074	WT_Q97_4.5h - WT_Q25_4.5h	limma	0.0566864	0.167624	no hit
EHT1	P38295	Medium-chain fatty acid ethyl ester synthase/esterase 2 OS=Saccharomyces cerevisiae (strain ATCC 204508 / S288c) GN=EHT1 PE=1 SV=1	0.158226	26.8703	2.1411	0.0567037	0.167624	0.341569	0.964078	WT_Q97_4.5h - WT_Q25_4.5h	limma	0.0567037	0.167624	no hit
RPL8B	P29453	60S ribosomal protein L8-B OS=Saccharomyces cerevisiae (strain ATCC 204508 / S288c) GN=RPL8B PE=1 SV=3	-0.133214	24.2372	-2.13669	0.0571337	0.16871	0.342566	0.964179	WT_Q97_4.5h - WT_Q25_4.5h	limma	0.0571337	0.16871	no hit
HCH1	P53834	Hsp90 co-chaperone HCH1 OS=Saccharomyces cerevisiae (strain ATCC 204508 / S288c) GN=HCH1 PE=1 SV=1	0.324239	25.5137	2.12996	0.0577947	0.170465	0.344087	0.964332	WT_Q97_4.5h - WT_Q25_4.5h	limma	0.0577947	0.170465	no hit
NHP10	Q03435	Non-histone protein 10 OS=Saccharomyces cerevisiae (strain ATCC 204508 / S288c) GN=NHP10 PE=1 SV=1	0.10692	25.6733	2.129	0.0578902	0.170465	0.344305	0.964354	WT_Q97_4.5h - WT_Q25_4.5h	limma	0.0578902	0.170465	no hit
UTP25	P40498	U3 small nucleolar RNA-associated protein 25 OS=Saccharomyces cerevisiae (strain ATCC 204508 / S288c) GN=UTP25 PE=1 SV=1	-0.213522	25.2529	-2.12872	0.0579176	0.170465	0.344368	0.96436	WT_Q97_4.5h - WT_Q25_4.5h	limma	0.0579176	0.170465	no hit
RPA49	Q01080	DNA-directed RNA polymerase I subunit RPA49 OS=Saccharomyces cerevisiae (strain ATCC 204508 / S288c) GN=RPA49 PE=1 SV=2	-0.24464	24.956	-2.12128	0.058659	0.172459	0.346057	0.964528	WT_Q97_4.5h - WT_Q25_4.5h	limma	0.058659	0.172459	no hit
YIR035C	P40579	Uncharacterized oxidoreductase YIR035C OS=Saccharomyces cerevisiae (strain ATCC 204508 / S288c) GN=YIR035C PE=1 SV=1	-0.114889	24.8718	-2.11862	0.0589261	0.173055	0.346662	0.964587	WT_Q97_4.5h - WT_Q25_4.5h	limma	0.0589261	0.173055	no hit
EUG1	P32474	Protein disulfide-isomerase EUG1 OS=Saccharomyces cerevisiae (strain ATCC 204508 / S288c) GN=EUG1 PE=1 SV=1	0.166636	23.9149	2.11582	0.0592086	0.173696	0.3473	0.96465	WT_Q97_4.5h - WT_Q25_4.5h	limma	0.0592086	0.173696	no hit
IDH1	P28834	Isocitrate dehydrogenase [NAD] subunit 1, mitochondrial OS=Saccharomyces cerevisiae (strain ATCC 204508 / S288c) GN=IDH1 PE=1 SV=2	0.108614	28.0618	2.11221	0.0595754	0.174582	0.348124	0.964731	WT_Q97_4.5h - WT_Q25_4.5h	limma	0.0595754	0.174582	no hit
ATP5	P09457	ATP synthase subunit 5, mitochondrial OS=Saccharomyces cerevisiae (strain ATCC 204508 / S288c) GN=ATP5 PE=1 SV=1	0.22282	27.7107	2.10993	0.0598072	0.174949	0.348644	0.964782	WT_Q97_4.5h - WT_Q25_4.5h	limma	0.0598072	0.174949	no hit
ADR1	P07248	Regulatory protein ADR1 OS=Saccharomyces cerevisiae (strain ATCC 204508 / S288c) GN=ADR1 PE=1 SV=2	0.193511	26.1623	2.1097	0.0598306	0.174949	0.348696	0.964787	WT_Q97_4.5h - WT_Q25_4.5h	limma	0.0598306	0.174949	no hit
CAT8	P39113	Regulatory protein CAT8 OS=Saccharomyces cerevisiae (strain ATCC 204508 / S288c) GN=CAT8 PE=1 SV=2	0.208649	24.485	2.10825	0.059979	0.175193	0.349028	0.964819	WT_Q97_4.5h - WT_Q25_4.5h	limma	0.059979	0.175193	no hit
GDH3	P39708	NADP-specific glutamate dehydrogenase 2 OS=Saccharomyces cerevisiae (strain ATCC 204508 / S288c) GN=GDH3 PE=3 SV=1	-0.209434	26.987	-2.10654	0.0601541	0.175514	0.349418	0.964857	WT_Q97_4.5h - WT_Q25_4.5h	limma	0.0601541	0.175514	no hit
UTP10	P42945	U3 small nucleolar RNA-associated protein 10 OS=Saccharomyces cerevisiae (strain ATCC 204508 / S288c) GN=UTP10 PE=1 SV=1	-0.143265	26.1392	-2.10511	0.0603018	0.175669	0.349747	0.964889	WT_Q97_4.5h - WT_Q25_4.5h	limma	0.0603018	0.175669	no hit
BOS1	P25385	Protein transport protein BOS1 OS=Saccharomyces cerevisiae (strain ATCC 204508 / S288c) GN=BOS1 PE=1 SV=1	0.264313	25.1974	2.10476	0.0603373	0.175669	0.349826	0.964896	WT_Q97_4.5h - WT_Q25_4.5h	limma	0.0603373	0.175669	no hit
PUS7	Q08647	Multisubstrate pseudouridine synthase 7 OS=Saccharomyces cerevisiae (strain ATCC 204508 / S288c) GN=PUS7 PE=1 SV=1	-0.098418	25.7414	-2.10392	0.0604238	0.175731	0.350018	0.964915	WT_Q97_4.5h - WT_Q25_4.5h	limma	0.0604238	0.175731	no hit
HOM6	P31116	Homoserine dehydrogenase OS=Saccharomyces cerevisiae (strain ATCC 204508 / S288c) GN=HOM6 PE=1 SV=1	-0.107822	28.3802	-2.10129	0.060696	0.176332	0.350622	0.964973	WT_Q97_4.5h - WT_Q25_4.5h	limma	0.060696	0.176332	no hit
YDR248C	Q03786	Probable gluconokinase OS=Saccharomyces cerevisiae (strain ATCC 204508 / S288c) GN=YDR248C PE=1 SV=1	-0.128637	25.2486	-2.09984	0.0608458	0.176577	0.350953	0.965005	WT_Q97_4.5h - WT_Q25_4.5h	limma	0.0608458	0.176577	no hit
IBA57	P47158	Putative transferase CAF17, mitochondrial OS=Saccharomyces cerevisiae (strain ATCC 204508 / S288c) GN=IBA57 PE=1 SV=1	0.121853	23.9496	2.09767	0.0610715	0.177027	0.351451	0.965053	WT_Q97_4.5h - WT_Q25_4.5h	limma	0.0610715	0.177027	no hit
NPL3	Q01560	Nucleolar protein 3 OS=Saccharomyces cerevisiae (strain ATCC 204508 / S288c) GN=NPL3 PE=1 SV=1	0.191001	25.9766	2.09709	0.0611321	0.177027	0.351585	0.965066	WT_Q97_4.5h - WT_Q25_4.5h	limma	0.0611321	0.177027	no hit
GEA2	P39993	ARF guanine-nucleotide exchange factor 2 OS=Saccharomyces cerevisiae (strain ATCC 204508 / S288c) GN=GEA2 PE=1 SV=1	0.136413	25.2736	2.09641	0.0612031	0.177042	0.351741	0.965081	WT_Q97_4.5h - WT_Q25_4.5h	limma	0.0612031	0.177042	no hit
MRP2	P10663	37S ribosomal protein MRP2, mitochondrial OS=Saccharomyces cerevisiae (strain ATCC 204508 / S288c) GN=MRP2 PE=1 SV=1	-0.121807	24.6238	-2.09445	0.0614084	0.177313	0.352192	0.965124	WT_Q97_4.5h - WT_Q25_4.5h	limma	0.0614084	0.177313	no hit
URB1	P34241	Nucleolar pre-ribosomal-associated protein 1 OS=Saccharomyces cerevisiae (strain ATCC 204508 / S288c) GN=URB1 PE=1 SV=2	0.145526	24.7062	2.0939	0.0614656	0.177313	0.352318	0.965136	WT_Q97_4.5h - WT_Q25_4.5h	limma	0.0614656	0.177313	no hit
ETR1	P38071	Enoyl-[acyl-carrier protein] reductase [NADPH, B-specific], mitochondrial OS=Saccharomyces cerevisiae (strain ATCC 204508 / S288c) GN=ETR1 PE=1 SV=3	-0.101041	27.5008	-2.09363	0.061494	0.177313	0.35238	0.965142	WT_Q97_4.5h - WT_Q25_4.5h	limma	0.061494	0.177313	no hit
SNU114	P36048	Pre-mRNA-splicing factor SNU114 OS=Saccharomyces cerevisiae (strain ATCC 204508 / S288c) GN=SNU114 PE=1 SV=1	0.145067	24.1475	2.09204	0.0616612	0.177605	0.352747	0.965177	WT_Q97_4.5h - WT_Q25_4.5h	limma	0.0616612	0.177605	no hit
PPN1	Q04119	Endopolyphosphatase OS=Saccharomyces cerevisiae (strain ATCC 204508 / S288c) GN=PPN1 PE=1 SV=1	-0.32838	23.496	-2.09123	0.0617464	0.177661	0.352933	0.965195	WT_Q97_4.5h - WT_Q25_4.5h	limma	0.0617464	0.177661	no hit
RHB1	P25378	Rheb-like protein RHB1 OS=Saccharomyces cerevisiae (strain ATCC 204508 / S288c) GN=RHB1 PE=1 SV=2	0.112634	24.241	2.08885	0.0619975	0.178193	0.353482	0.965247	WT_Q97_4.5h - WT_Q25_4.5h	limma	0.0619975	0.178193	no hit
GLO4	Q12320	Hydroxyacylglutathione hydrolase, mitochondrial OS=Saccharomyces cerevisiae (strain ATCC 204508 / S288c) GN=GLO4 PE=3 SV=1	-0.221066	25.2892	-2.08798	0.0620894	0.178267	0.353682	0.965266	WT_Q97_4.5h - WT_Q25_4.5h	limma	0.0620894	0.178267	no hit
MRPS5	P33759	37S ribosomal protein S5, mitochondrial OS=Saccharomyces cerevisiae (strain ATCC 204508 / S288c) GN=MRPS5 PE=1 SV=1	0.0833781	25.4874	2.08344	0.0625706	0.179458	0.354728	0.965365	WT_Q97_4.5h - WT_Q25_4.5h	limma	0.0625706	0.179458	no hit
VPS5	Q92331	Vacuolar protein sorting-associated protein 5 OS=Saccharomyces cerevisiae (strain ATCC 204508 / S288c) GN=VPS5 PE=1 SV=1	0.129578	25.8693	2.08064	0.0628706	0.179975	0.355377	0.965426	WT_Q97_4.5h - WT_Q25_4.5h	limma	0.0628706	0.179975	no hit
ELO3	P40319	Elongation of fatty acids protein 3 OS=Saccharomyces cerevisiae (strain ATCC 204508 / S288c) GN=ELO3 PE=1 SV=1	0.430044	24.0302	2.08051	0.0628845	0.179975	0.355407	0.965429	WT_Q97_4.5h - WT_Q25_4.5h	limma	0.0628845	0.179975	no hit
ADH2	P00331	Alcohol dehydrogenase 2 OS=Saccharomyces cerevisiae (strain ATCC 204508 / S288c) GN=ADH2 PE=1 SV=3	-0.420798	28.666	-2.07932	0.0630114	0.180147	0.35568	0.965454	WT_Q97_4.5h - WT_Q25_4.5h	limma	0.0630114	0.180147	no hit
TMA46	Q12000	Translation machinery-associated protein 46 OS=Saccharomyces cerevisiae (strain ATCC 204508 / S288c) GN=TMA46 PE=1 SV=2	-0.155973	25.7964	-2.07794	0.0631601	0.180381	0.356001	0.965484	WT_Q97_4.5h - WT_Q25_4.5h	limma	0.0631601	0.180381	no hit
GTR2	P53290	GTP-binding protein GTR2 OS=Saccharomyces cerevisiae (strain ATCC 204508 / S288c) GN=GTR2 PE=1 SV=1	0.146429	24.2127	2.07717	0.0632427	0.180426	0.356179	0.965501	WT_Q97_4.5h - WT_Q25_4.5h	limma	0.0632427	0.180426	no hit
YHR078W	P38799	Uncharacterized protein YHR078W OS=Saccharomyces cerevisiae (strain ATCC 204508 / S288c) GN=YHR078W PE=4 SV=1	-0.17146	23.5918	-2.07287	0.0637072	0.181559	0.357175	0.965594	WT_Q97_4.5h - WT_Q25_4.5h	limma	0.0637072	0.181559	no hit
PST2	Q12335	Protoplast secreted protein 2 OS=Saccharomyces cerevisiae (strain ATCC 204508 / S288c) GN=PST2 PE=1 SV=1	-0.143052	25.3733	-2.0718	0.0638239	0.181699	0.357425	0.965617	WT_Q97_4.5h - WT_Q25_4.5h	limma	0.0638239	0.181699	no hit
SDH2	P21801	Succinate dehydrogenase [ubiquinone] iron-sulfur subunit, mitochondrial OS=Saccharomyces cerevisiae (strain ATCC 204508 / S288c) GN=SDH2 PE=1 SV=1	0.181853	27.8854	2.07092	0.0639193	0.181761	0.357628	0.965636	WT_Q97_4.5h - WT_Q25_4.5h	limma	0.0639193	0.181761	no hit
NMT1	P14743	Glycylpeptide N-tetradecanoyltransferase OS=Saccharomyces cerevisiae (strain ATCC 204508 / S288c) GN=NMT1 PE=1 SV=1	0.314897	24.6052	2.07036	0.0639803	0.181761	0.357758	0.965648	WT_Q97_4.5h - WT_Q25_4.5h	limma	0.0639803	0.181761	no hit
VTI1	Q04338	t-SNARE VTI1 OS=Saccharomyces cerevisiae (strain ATCC 204508 / S288c) GN=VTI1 PE=1 SV=3	0.223595	23.9763	2.06399	0.0646774	0.183396	0.35924	0.965785	WT_Q97_4.5h - WT_Q25_4.5h	limma	0.0646774	0.183396	no hit
AAD16	Q02895	Putative aryl-alcohol dehydrogenase AAD16 OS=Saccharomyces cerevisiae (strain ATCC 204508 / S288c) GN=AAD16 PE=1 SV=1	-0.149023	23.9205	-2.06324	0.0647597	0.183396	0.359414	0.965801	WT_Q97_4.5h - WT_Q25_4.5h	limma	0.0647597	0.183396	no hit
YMR196W	Q04336	Uncharacterized protein YMR196W OS=Saccharomyces cerevisiae (strain ATCC 204508 / S288c) GN=YMR196W PE=1 SV=1	-0.174413	26.7169	-2.06323	0.06476	0.183396	0.359415	0.965801	WT_Q97_4.5h - WT_Q25_4.5h	limma	0.06476	0.183396	no hit
TOF1	P53840	Topoisomerase 1-associated factor 1 OS=Saccharomyces cerevisiae (strain ATCC 204508 / S288c) GN=TOF1 PE=1 SV=1	-0.109479	23.3013	-2.06234	0.0648582	0.183481	0.359622	0.96582	WT_Q97_4.5h - WT_Q25_4.5h	limma	0.0648582	0.183481	no hit
MDM38	Q08179	Mitochondrial distribution and morphology protein 38 OS=Saccharomyces cerevisiae (strain ATCC 204508 / S288c) GN=MDM38 PE=1 SV=1	0.141987	27.5016	2.05676	0.0654769	0.184689	0.360925	0.965939	WT_Q97_4.5h - WT_Q25_4.5h	limma	0.0654769	0.184689	no hit
HIS5	P07172	Histidinol-phosphate aminotransferase OS=Saccharomyces cerevisiae (strain ATCC 204508 / S288c) GN=HIS5 PE=3 SV=2	0.102292	26.4121	2.0565	0.0655057	0.184689	0.360985	0.965945	WT_Q97_4.5h - WT_Q25_4.5h	limma	0.0655057	0.184689	no hit
ADE5	P07244	Bifunctional purine biosynthetic protein ADE5,7 OS=Saccharomyces cerevisiae (strain ATCC 204508 / S288c) GN=ADE5,7 PE=1 SV=1	-0.0930237	28.0453	-2.05631	0.0655268	0.184689	0.36103	0.965949	WT_Q97_4.5h - WT_Q25_4.5h	limma	0.0655268	0.184689	no hit
PHB1	P40961	Prohibitin-1 OS=Saccharomyces cerevisiae (strain ATCC 204508 / S288c) GN=PHB1 PE=1 SV=2	0.129918	26.8338	2.05602	0.0655592	0.184689	0.361098	0.965955	WT_Q97_4.5h - WT_Q25_4.5h	limma	0.0655592	0.184689	no hit
FDC1	Q03034	Ferulic acid decarboxylase 1 OS=Saccharomyces cerevisiae (strain ATCC 204508 / S288c) GN=FDC1 PE=1 SV=1	0.164591	26.0187	2.05468	0.0657079	0.184725	0.361409	0.965983	WT_Q97_4.5h - WT_Q25_4.5h	limma	0.0657079	0.184725	no hit
ASM4	Q05166	Nucleoporin ASM4 OS=Saccharomyces cerevisiae (strain ATCC 204508 / S288c) GN=ASM4 PE=1 SV=1	-0.113835	24.3679	-2.05468	0.0657089	0.184725	0.361411	0.965983	WT_Q97_4.5h - WT_Q25_4.5h	limma	0.0657089	0.184725	no hit
ZWF1	P11412	Glucose-6-phosphate 1-dehydrogenase OS=Saccharomyces cerevisiae (strain ATCC 204508 / S288c) GN=ZWF1 PE=1 SV=4	-0.0822806	27.6459	-2.05171	0.0660405	0.185411	0.362104	0.966046	WT_Q97_4.5h - WT_Q25_4.5h	limma	0.0660405	0.185411	no hit
YNL115C	P53925	Uncharacterized vacuolar membrane protein YNL115C OS=Saccharomyces cerevisiae (strain ATCC 204508 / S288c) GN=YNL115C PE=1 SV=1	-0.19075	26.392	-2.05036	0.0661922	0.185411	0.36242	0.966075	WT_Q97_4.5h - WT_Q25_4.5h	limma	0.0661922	0.185411	no hit
YGL039W	P53183	Putative uncharacterized oxidoreductase YGL039W OS=Saccharomyces cerevisiae (strain ATCC 204508 / S288c) GN=YGL039W PE=1 SV=1	-0.196416	24.077	-2.05032	0.0661973	0.185411	0.362431	0.966076	WT_Q97_4.5h - WT_Q25_4.5h	limma	0.0661973	0.185411	no hit
RPN9	Q04062	26S proteasome regulatory subunit RPN9 OS=Saccharomyces cerevisiae (strain ATCC 204508 / S288c) GN=RPN9 PE=1 SV=1	0.0865291	27.4923	2.04961	0.0662764	0.185411	0.362596	0.966091	WT_Q97_4.5h - WT_Q25_4.5h	limma	0.0662764	0.185411	no hit
STR2	P47164	Cystathionine gamma-synthase OS=Saccharomyces cerevisiae (strain ATCC 204508 / S288c) GN=STR2 PE=1 SV=1	0.137795	24.4198	2.04943	0.0662968	0.185411	0.362638	0.966095	WT_Q97_4.5h - WT_Q25_4.5h	limma	0.0662968	0.185411	no hit
MRX3	P38172	MIOREX complex component 3 OS=Saccharomyces cerevisiae (strain ATCC 204508 / S288c) GN=MRX3 PE=1 SV=1	0.123988	24.1255	2.04835	0.066419	0.18556	0.362892	0.966118	WT_Q97_4.5h - WT_Q25_4.5h	limma	0.066419	0.18556	no hit
EGD2	P38879	Nascent polypeptide-associated complex subunit alpha OS=Saccharomyces cerevisiae (strain ATCC 204508 / S288c) GN=EGD2 PE=1 SV=3	-0.136005	26.7777	-2.04685	0.0665879	0.185839	0.363243	0.966149	WT_Q97_4.5h - WT_Q25_4.5h	limma	0.0665879	0.185839	no hit
TAT1	P38085	Valine/tyrosine/tryptophan amino-acid permease 1 OS=Saccharomyces cerevisiae (strain ATCC 204508 / S288c) GN=TAT1 PE=1 SV=1	-0.210909	24.6703	-2.04603	0.0666806	0.185906	0.363435	0.966166	WT_Q97_4.5h - WT_Q25_4.5h	limma	0.0666806	0.185906	no hit
TOP1	P04786	DNA topoisomerase 1 OS=Saccharomyces cerevisiae (strain ATCC 204508 / S288c) GN=TOP1 PE=1 SV=2	-0.144977	25.3687	-2.044	0.0669114	0.186357	0.363912	0.966209	WT_Q97_4.5h - WT_Q25_4.5h	limma	0.0669114	0.186357	no hit
TPI1	P00942	Triosephosphate isomerase OS=Saccharomyces cerevisiae (strain ATCC 204508 / S288c) GN=TPI1 PE=1 SV=2	-0.187363	27.9828	-2.04192	0.0671481	0.186687	0.364401	0.966253	WT_Q97_4.5h - WT_Q25_4.5h	limma	0.0671481	0.186687	no hit
GUS1	P46655	Glutamate--tRNA ligase, cytoplasmic OS=Saccharomyces cerevisiae (strain ATCC 204508 / S288c) GN=GUS1 PE=1 SV=3	-0.0834597	29.1961	-2.04174	0.0671686	0.186687	0.364443	0.966257	WT_Q97_4.5h - WT_Q25_4.5h	limma	0.0671686	0.186687	no hit
ECM14	P38836	Putative metallocarboxypeptidase ECM14 OS=Saccharomyces cerevisiae (strain ATCC 204508 / S288c) GN=ECM14 PE=1 SV=1	-0.183647	25.508	-2.04097	0.0672558	0.186737	0.364623	0.966273	WT_Q97_4.5h - WT_Q25_4.5h	limma	0.0672558	0.186737	no hit
YER156C	P40093	UPF0160 protein YER156C OS=Saccharomyces cerevisiae (strain ATCC 204508 / S288c) GN=YER156C PE=1 SV=1	-0.0868077	26.6498	-2.03865	0.0675208	0.18728	0.365168	0.966322	WT_Q97_4.5h - WT_Q25_4.5h	limma	0.0675208	0.18728	no hit
RIB4	P50861	6,7-dimethyl-8-ribityllumazine synthase OS=Saccharomyces cerevisiae (strain ATCC 204508 / S288c) GN=RIB4 PE=1 SV=2	-0.128717	24.7286	-2.03602	0.0678231	0.187844	0.365788	0.966377	WT_Q97_4.5h - WT_Q25_4.5h	limma	0.0678231	0.187844	no hit
UFE1	P41834	Syntaxin UFE1 OS=Saccharomyces cerevisiae (strain ATCC 204508 / S288c) GN=UFE1 PE=1 SV=2	0.178873	23.7748	2.03567	0.0678634	0.187844	0.36587	0.966384	WT_Q97_4.5h - WT_Q25_4.5h	limma	0.0678634	0.187844	no hit
DDI1	P40087	DNA damage-inducible protein 1 OS=Saccharomyces cerevisiae (strain ATCC 204508 / S288c) GN=DDI1 PE=1 SV=1	0.205753	24.5605	2.03392	0.068065	0.188208	0.366282	0.966421	WT_Q97_4.5h - WT_Q25_4.5h	limma	0.068065	0.188208	no hit
CAB5	Q03941	Dephospho-CoA kinase CAB5 OS=Saccharomyces cerevisiae (strain ATCC 204508 / S288c) GN=CAB5 PE=1 SV=1	-0.160761	23.3714	-2.03196	0.0682914	0.188641	0.366744	0.966462	WT_Q97_4.5h - WT_Q25_4.5h	limma	0.0682914	0.188641	no hit
YPR011C	Q12251	Uncharacterized mitochondrial carrier YPR011C OS=Saccharomyces cerevisiae (strain ATCC 204508 / S288c) GN=YPR011C PE=1 SV=1	-0.180618	23.4382	-2.02843	0.0687009	0.189388	0.367576	0.966535	WT_Q97_4.5h - WT_Q25_4.5h	limma	0.0687009	0.189388	no hit
YKL033W	Q86ZR7	Putative uncharacterized hydrolase YKL033W-A OS=Saccharomyces cerevisiae (strain ATCC 204508 / S288c) GN=YKL033W-A PE=3 SV=2	-0.12077	25.4112	-2.02842	0.0687024	0.189388	0.36758	0.966535	WT_Q97_4.5h - WT_Q25_4.5h	limma	0.0687024	0.189388	no hit
GPP1	P41277	Glycerol-1-phosphate phosphohydrolase 1 OS=Saccharomyces cerevisiae (strain ATCC 204508 / S288c) GN=GPP1 PE=1 SV=3	-0.177115	26.034	-2.02749	0.0688111	0.189492	0.3678	0.966555	WT_Q97_4.5h - WT_Q25_4.5h	limma	0.0688111	0.189492	no hit
FMP30	Q02883	N-acyl-phosphatidylethanolamine-hydrolyzing phospholipase D, mitochondrial OS=Saccharomyces cerevisiae (strain ATCC 204508 / S288c) GN=FMP30 PE=1 SV=1	0.148934	24.0262	2.0264	0.0689379	0.189492	0.368057	0.966577	WT_Q97_4.5h - WT_Q25_4.5h	limma	0.0689379	0.189492	no hit
BAT2	P47176	Branched-chain-amino-acid aminotransferase, cytosolic OS=Saccharomyces cerevisiae (strain ATCC 204508 / S288c) GN=BAT2 PE=1 SV=1	-0.219861	26.4851	-2.02613	0.06897	0.189492	0.368122	0.966583	WT_Q97_4.5h - WT_Q25_4.5h	limma	0.06897	0.189492	no hit
PNO1	Q99216	Pre-rRNA-processing protein PNO1 OS=Saccharomyces cerevisiae (strain ATCC 204508 / S288c) GN=PNO1 PE=1 SV=1	-0.190285	23.2138	-2.02569	0.0690213	0.189492	0.368225	0.966592	WT_Q97_4.5h - WT_Q25_4.5h	limma	0.0690213	0.189492	no hit
NOP2	P40991	25S rRNA (cytosine(2870)-C(5))-methyltransferase OS=Saccharomyces cerevisiae (strain ATCC 204508 / S288c) GN=NOP2 PE=1 SV=1	-0.211035	25.402	-2.02422	0.0691927	0.18977	0.368572	0.966622	WT_Q97_4.5h - WT_Q25_4.5h	limma	0.0691927	0.18977	no hit
PDI1	P17967	Protein disulfide-isomerase OS=Saccharomyces cerevisiae (strain ATCC 204508 / S288c) GN=PDI1 PE=1 SV=2	0.162624	28.3953	2.02313	0.0693203	0.189926	0.368829	0.966645	WT_Q97_4.5h - WT_Q25_4.5h	limma	0.0693203	0.189926	no hit
SEC13	Q04491	Protein transport protein SEC13 OS=Saccharomyces cerevisiae (strain ATCC 204508 / S288c) GN=SEC13 PE=1 SV=1	-0.111718	26.3666	-2.02156	0.0695059	0.190052	0.369203	0.966677	WT_Q97_4.5h - WT_Q25_4.5h	limma	0.0695059	0.190052	no hit
OST1	P41543	Dolichyl-diphosphooligosaccharide--protein glycosyltransferase subunit 1 OS=Saccharomyces cerevisiae (strain ATCC 204508 / S288c) GN=OST1 PE=1 SV=1	-0.0841016	24.4076	-2.02154	0.0695072	0.190052	0.369206	0.966678	WT_Q97_4.5h - WT_Q25_4.5h	limma	0.0695072	0.190052	no hit
RLI1	Q03195	Translation initiation factor RLI1 OS=Saccharomyces cerevisiae (strain ATCC 204508 / S288c) GN=RLI1 PE=1 SV=1	-0.200848	26.1967	-2.02004	0.069684	0.190342	0.369561	0.966709	WT_Q97_4.5h - WT_Q25_4.5h	limma	0.069684	0.190342	no hit
PYK2	P52489	Pyruvate kinase 2 OS=Saccharomyces cerevisiae (strain ATCC 204508 / S288c) GN=PYK2 PE=1 SV=1	0.130547	25.0743	2.01886	0.0698236	0.190432	0.369841	0.966733	WT_Q97_4.5h - WT_Q25_4.5h	limma	0.0698236	0.190432	no hit
PGM1	P33401	Phosphoglucomutase 1 OS=Saccharomyces cerevisiae (strain ATCC 204508 / S288c) GN=PGM1 PE=1 SV=1	0.0998068	25.4962	2.01838	0.0698803	0.190432	0.369955	0.966743	WT_Q97_4.5h - WT_Q25_4.5h	limma	0.0698803	0.190432	no hit
UBX3	Q12229	UBX domain-containing protein 3 OS=Saccharomyces cerevisiae (strain ATCC 204508 / S288c) GN=UBX3 PE=1 SV=1	0.145535	23.9884	2.01798	0.0699285	0.190432	0.370051	0.966751	WT_Q97_4.5h - WT_Q25_4.5h	limma	0.0699285	0.190432	no hit
RPB9	P27999	DNA-directed RNA polymerase II subunit RPB9 OS=Saccharomyces cerevisiae (strain ATCC 204508 / S288c) GN=RPB9 PE=1 SV=1	-0.107663	24.8479	-2.01645	0.0701093	0.190731	0.370413	0.966783	WT_Q97_4.5h - WT_Q25_4.5h	limma	0.0701093	0.190731	no hit
PCL8	Q08966	PHO85 cyclin-8 OS=Saccharomyces cerevisiae (strain ATCC 204508 / S288c) GN=PCL8 PE=1 SV=1	0.166487	21.6677	2.015	0.0702815	0.190906	0.370757	0.966813	WT_Q97_4.5h - WT_Q25_4.5h	limma	0.0702815	0.190906	no hit
CHC1	P22137	Clathrin heavy chain OS=Saccharomyces cerevisiae (strain ATCC 204508 / S288c) GN=CHC1 PE=1 SV=1	0.136864	28.7472	2.01472	0.0703151	0.190906	0.370824	0.966818	WT_Q97_4.5h - WT_Q25_4.5h	limma	0.0703151	0.190906	no hit
MRPL1	Q04599	54S ribosomal protein L1, mitochondrial OS=Saccharomyces cerevisiae (strain ATCC 204508 / S288c) GN=MRPL1 PE=1 SV=1	0.16307	24.9781	2.01382	0.0704223	0.191005	0.371038	0.966837	WT_Q97_4.5h - WT_Q25_4.5h	limma	0.0704223	0.191005	no hit
CPT1	P17898	Cholinephosphotransferase 1 OS=Saccharomyces cerevisiae (strain ATCC 204508 / S288c) GN=CPT1 PE=1 SV=3	-0.167416	25.0141	-2.01311	0.0705067	0.191041	0.371206	0.966851	WT_Q97_4.5h - WT_Q25_4.5h	limma	0.0705067	0.191041	no hit
MIX23	P38162	Mitochondrial intermembrane space cysteine motif-containing protein MIX23 OS=Saccharomyces cerevisiae (strain ATCC 204508 / S288c) GN=MIX23 PE=1 SV=1	0.132832	24.6554	2.01221	0.0706138	0.191087	0.37142	0.96687	WT_Q97_4.5h - WT_Q25_4.5h	limma	0.0706138	0.191087	no hit
ERV25	P54837	Endoplasmic reticulum vesicle protein 25 OS=Saccharomyces cerevisiae (strain ATCC 204508 / S288c) GN=ERV25 PE=1 SV=1	-0.129946	25.1695	-2.01178	0.0706654	0.191087	0.371522	0.966879	WT_Q97_4.5h - WT_Q25_4.5h	limma	0.0706654	0.191087	no hit
IDP2	P41939	Isocitrate dehydrogenase [NADP] cytoplasmic OS=Saccharomyces cerevisiae (strain ATCC 204508 / S288c) GN=IDP2 PE=1 SV=2	0.0944584	28.3596	2.01067	0.0707985	0.191255	0.371787	0.966901	WT_Q97_4.5h - WT_Q25_4.5h	limma	0.0707985	0.191255	no hit
NIP1	P32497	Eukaryotic translation initiation factor 3 subunit C OS=Saccharomyces cerevisiae (strain ATCC 204508 / S288c) GN=NIP1 PE=1 SV=2	-0.0869278	28.0144	-2.00944	0.0709462	0.191275	0.37208	0.966927	WT_Q97_4.5h - WT_Q25_4.5h	limma	0.0709462	0.191275	no hit
RGD1	P38339	RHO GTPase-activating protein RGD1 OS=Saccharomyces cerevisiae (strain ATCC 204508 / S288c) GN=RGD1 PE=1 SV=1	-0.175283	23.9195	-2.00941	0.0709497	0.191275	0.372087	0.966927	WT_Q97_4.5h - WT_Q25_4.5h	limma	0.0709497	0.191275	no hit
PEX7	P39108	Peroxisomal targeting signal 2 receptor OS=Saccharomyces cerevisiae (strain ATCC 204508 / S288c) GN=PEX7 PE=1 SV=1	-0.154426	24.0086	-2.00862	0.0710446	0.191275	0.372275	0.966943	WT_Q97_4.5h - WT_Q25_4.5h	limma	0.0710446	0.191275	no hit
TRS31	Q03337	Trafficking protein particle complex subunit 31 OS=Saccharomyces cerevisiae (strain ATCC 204508 / S288c) GN=TRS31 PE=1 SV=1	0.139521	22.9352	2.00824	0.0710894	0.191275	0.372364	0.966951	WT_Q97_4.5h - WT_Q25_4.5h	limma	0.0710894	0.191275	no hit
NDC1	P32500	Nucleoporin NDC1 OS=Saccharomyces cerevisiae (strain ATCC 204508 / S288c) GN=NDC1 PE=1 SV=1	-0.184206	25.3794	-2.00592	0.0713696	0.191837	0.372918	0.966998	WT_Q97_4.5h - WT_Q25_4.5h	limma	0.0713696	0.191837	no hit
MXR1	P40029	Peptide methionine sulfoxide reductase OS=Saccharomyces cerevisiae (strain ATCC 204508 / S288c) GN=MXR1 PE=1 SV=1	-0.104846	26.2884	-2.00258	0.0717736	0.19256	0.373714	0.967066	WT_Q97_4.5h - WT_Q25_4.5h	limma	0.0717736	0.19256	no hit
IDP1	P21954	Isocitrate dehydrogenase [NADP], mitochondrial OS=Saccharomyces cerevisiae (strain ATCC 204508 / S288c) GN=IDP1 PE=1 SV=1	-0.0804497	27.5847	-2.00252	0.0717813	0.19256	0.373729	0.967068	WT_Q97_4.5h - WT_Q25_4.5h	limma	0.0717813	0.19256	no hit
HSP10	P38910	10 kDa heat shock protein, mitochondrial OS=Saccharomyces cerevisiae (strain ATCC 204508 / S288c) GN=HSP10 PE=1 SV=1	0.180149	26.7336	1.99858	0.0722608	0.193653	0.37467	0.967148	WT_Q97_4.5h - WT_Q25_4.5h	limma	0.0722608	0.193653	no hit
SMC2	P38989	Structural maintenance of chromosomes protein 2 OS=Saccharomyces cerevisiae (strain ATCC 204508 / S288c) GN=SMC2 PE=1 SV=1	0.122395	24.5606	1.99734	0.0724113	0.193792	0.374965	0.967173	WT_Q97_4.5h - WT_Q25_4.5h	limma	0.0724113	0.193792	no hit
YJR142W	P47173	Uncharacterized protein YJR142W OS=Saccharomyces cerevisiae (strain ATCC 204508 / S288c) GN=YJR142W PE=1 SV=1	0.10357	25.4597	1.99697	0.0724565	0.193792	0.375053	0.96718	WT_Q97_4.5h - WT_Q25_4.5h	limma	0.0724565	0.193792	no hit
GOS1	P38736	Golgi SNAP receptor complex member 1 OS=Saccharomyces cerevisiae (strain ATCC 204508 / S288c) GN=GOS1 PE=1 SV=1	0.107072	24.913	1.99485	0.0727173	0.194297	0.375562	0.967223	WT_Q97_4.5h - WT_Q25_4.5h	limma	0.0727173	0.194297	no hit
PIP2	P52960	Peroxisome proliferation transcriptional regulator OS=Saccharomyces cerevisiae (strain ATCC 204508 / S288c) GN=PIP2 PE=1 SV=1	-0.183154	23.428	-1.99364	0.0728658	0.194501	0.375851	0.967248	WT_Q97_4.5h - WT_Q25_4.5h	limma	0.0728658	0.194501	no hit
SNZ3|SNZ2	P43545|P53824	Probable pyridoxal 5'-phosphate synthase subunit SNZ3 OS=Saccharomyces cerevisiae (strain ATCC 204508 / S288c) GN=SNZ3 PE=2 SV=1|Probable pyridoxal 5'-phosphate synthase subunit SNZ2 OS=Saccharomyces cerevisiae (strain ATCC 204508 / S288c) GN=SNZ2 PE=1 SV=1	0.2756	26.1216	1.9909	0.0732032	0.195193	0.376507	0.967303	WT_Q97_4.5h - WT_Q25_4.5h	limma	0.0732032	0.195193	no hit
ATP4	P05626	ATP synthase subunit 4, mitochondrial OS=Saccharomyces cerevisiae (strain ATCC 204508 / S288c) GN=ATP4 PE=1 SV=2	0.200746	27.1533	1.99032	0.0732757	0.195193	0.376647	0.967315	WT_Q97_4.5h - WT_Q25_4.5h	limma	0.0732757	0.195193	no hit
SSP120	P39931	Protein SSP120 OS=Saccharomyces cerevisiae (strain ATCC 204508 / S288c) GN=SSP120 PE=1 SV=1	-0.167428	25.7936	-1.98978	0.0733422	0.195193	0.376776	0.967325	WT_Q97_4.5h - WT_Q25_4.5h	limma	0.0733422	0.195193	no hit
HPA3	P39979	D-amino-acid N-acetyltransferase HPA3 OS=Saccharomyces cerevisiae (strain ATCC 204508 / S288c) GN=HPA3 PE=1 SV=2	-0.18988	25.0729	-1.98749	0.0736266	0.195757	0.377326	0.967371	WT_Q97_4.5h - WT_Q25_4.5h	limma	0.0736266	0.195757	no hit
VID30	P53076	Vacuolar import and degradation protein 30 OS=Saccharomyces cerevisiae (strain ATCC 204508 / S288c) GN=VID30 PE=1 SV=1	0.104283	25.9084	1.98538	0.0738882	0.196113	0.377831	0.967414	WT_Q97_4.5h - WT_Q25_4.5h	limma	0.0738882	0.196113	no hit
RSC8	P43609	Chromatin structure-remodeling complex protein RSC8 OS=Saccharomyces cerevisiae (strain ATCC 204508 / S288c) GN=RSC8 PE=1 SV=1	0.107729	26.9962	1.98524	0.0739061	0.196113	0.377866	0.967416	WT_Q97_4.5h - WT_Q25_4.5h	limma	0.0739061	0.196113	no hit
SEC65	P29478	Signal recognition particle subunit SEC65 OS=Saccharomyces cerevisiae (strain ATCC 204508 / S288c) GN=SEC65 PE=1 SV=1	-0.212708	25.032	-1.98358	0.0741129	0.196468	0.378264	0.96745	WT_Q97_4.5h - WT_Q25_4.5h	limma	0.0741129	0.196468	no hit
NTH1	P32356	Neutral trehalase OS=Saccharomyces cerevisiae (strain ATCC 204508 / S288c) GN=NTH1 PE=1 SV=3	0.171623	26.8504	1.97889	0.074702	0.197836	0.379393	0.967543	WT_Q97_4.5h - WT_Q25_4.5h	limma	0.074702	0.197836	no hit
NCR1	Q12200	Niemann-Pick type C-related protein 1 OS=Saccharomyces cerevisiae (strain ATCC 204508 / S288c) GN=NCR1 PE=1 SV=1	-0.131675	25.5325	-1.97615	0.075048	0.198557	0.380054	0.967598	WT_Q97_4.5h - WT_Q25_4.5h	limma	0.075048	0.198557	no hit
POL2	P21951	DNA polymerase epsilon catalytic subunit A OS=Saccharomyces cerevisiae (strain ATCC 204508 / S288c) GN=POL2 PE=1 SV=1	-0.0971898	24.31	-1.97451	0.0752555	0.198911	0.380449	0.967631	WT_Q97_4.5h - WT_Q25_4.5h	limma	0.0752555	0.198911	no hit
NQM1	P53228	Transaldolase NQM1 OS=Saccharomyces cerevisiae (strain ATCC 204508 / S288c) GN=NQM1 PE=1 SV=1	-0.163248	26.8083	-1.97111	0.075688	0.199858	0.38127	0.967698	WT_Q97_4.5h - WT_Q25_4.5h	limma	0.075688	0.199858	no hit
MNN9	P39107	Mannan polymerase complexes subunit MNN9 OS=Saccharomyces cerevisiae (strain ATCC 204508 / S288c) GN=MNN9 PE=1 SV=3	-0.117616	25.4694	-1.96582	0.0763652	0.2014	0.382549	0.967803	WT_Q97_4.5h - WT_Q25_4.5h	limma	0.0763652	0.2014	no hit
TAF14	P35189	Transcription initiation factor TFIID subunit 14 OS=Saccharomyces cerevisiae (strain ATCC 204508 / S288c) GN=TAF14 PE=1 SV=1	0.221015	24.9304	1.96538	0.0764214	0.2014	0.382655	0.967811	WT_Q97_4.5h - WT_Q25_4.5h	limma	0.0764214	0.2014	no hit
VMA5	P31412	V-type proton ATPase subunit C OS=Saccharomyces cerevisiae (strain ATCC 204508 / S288c) GN=VMA5 PE=1 SV=4	-0.081736	26.7104	-1.96433	0.0765565	0.201559	0.382909	0.967832	WT_Q97_4.5h - WT_Q25_4.5h	limma	0.0765565	0.201559	no hit
CAT2	P32796-2	Isoform Peroxisomal of Carnitine O-acetyltransferase, mitochondrial OS=Saccharomyces cerevisiae (strain ATCC 204508 / S288c) GN=CAT2	-0.212693	28.2833	-1.96108	0.0769759	0.202465	0.383696	0.967896	WT_Q97_4.5h - WT_Q25_4.5h	limma	0.0769759	0.202465	no hit
WTM2	Q12206	Transcriptional modulator WTM2 OS=Saccharomyces cerevisiae (strain ATCC 204508 / S288c) GN=WTM2 PE=1 SV=1	-0.122594	23.5985	-1.95884	0.0772667	0.202807	0.38424	0.96794	WT_Q97_4.5h - WT_Q25_4.5h	limma	0.0772667	0.202807	no hit
CCA1	P21269|P21269-2|P21269-3	CCA tRNA nucleotidyltransferase, mitochondrial OS=Saccharomyces cerevisiae (strain ATCC 204508 / S288c) GN=CCA1 PE=1 SV=1|Isoform Cytoplasmic+nuclear 1 of CCA tRNA nucleotidyltransferase, mitochondrial OS=Saccharomyces cerevisiae (strain ATCC 204508 / S288c) GN=CCA1|Isoform Cytoplasmic+nuclear 2 of CCA tRNA nucleotidyltransferase, mitochondrial OS=Saccharomyces cerevisiae (strain ATCC 204508 / S2…	-0.125507	25.0079	-1.95845	0.077318	0.202807	0.384336	0.967947	WT_Q97_4.5h - WT_Q25_4.5h	limma	0.077318	0.202807	no hit
TRP3	P00937	Multifunctional tryptophan biosynthesis protein OS=Saccharomyces cerevisiae (strain ATCC 204508 / S288c) GN=TRP3 PE=1 SV=2	0.101659	27.127	1.95834	0.0773316	0.202807	0.384361	0.967949	WT_Q97_4.5h - WT_Q25_4.5h	limma	0.0773316	0.202807	no hit
HXK1	P04806	Hexokinase-1 OS=Saccharomyces cerevisiae (strain ATCC 204508 / S288c) GN=HXK1 PE=1 SV=2	0.252409	27.6552	1.95768	0.0774179	0.202836	0.384522	0.967962	WT_Q97_4.5h - WT_Q25_4.5h	limma	0.0774179	0.202836	no hit
LYS12	P40495	Homoisocitrate dehydrogenase, mitochondrial OS=Saccharomyces cerevisiae (strain ATCC 204508 / S288c) GN=LYS12 PE=1 SV=1	-0.102547	27.7428	-1.95676	0.0775374	0.202952	0.384745	0.96798	WT_Q97_4.5h - WT_Q25_4.5h	limma	0.0775374	0.202952	no hit
ARO1	P08566	Pentafunctional AROM polypeptide OS=Saccharomyces cerevisiae (strain ATCC 204508 / S288c) GN=ARO1 PE=1 SV=1	-0.0908208	28.9651	-1.95365	0.077944	0.203819	0.385501	0.968041	WT_Q97_4.5h - WT_Q25_4.5h	limma	0.077944	0.203819	no hit
COX13	P32799	Cytochrome c oxidase subunit 6A, mitochondrial OS=Saccharomyces cerevisiae (strain ATCC 204508 / S288c) GN=COX13 PE=1 SV=1	0.116405	26.8432	1.95041	0.0783701	0.204556	0.38629	0.968104	WT_Q97_4.5h - WT_Q25_4.5h	limma	0.0783701	0.204556	no hit
HTB2	P02294	Histone H2B.2 OS=Saccharomyces cerevisiae (strain ATCC 204508 / S288c) GN=HTB2 PE=1 SV=2	-0.289563	24.4298	-1.95035	0.0783777	0.204556	0.386304	0.968106	WT_Q97_4.5h - WT_Q25_4.5h	limma	0.0783777	0.204556	no hit
FDH1	Q08911	Formate dehydrogenase 1 OS=Saccharomyces cerevisiae (strain ATCC 204508 / S288c) GN=FDH1 PE=1 SV=1	-1.41685	27.0424	-1.94444	0.0791605	0.20627	0.387746	0.96822	WT_Q97_4.5h - WT_Q25_4.5h	limma	0.0791605	0.20627	no hit
MRPL17	P36528	54S ribosomal protein L17, mitochondrial OS=Saccharomyces cerevisiae (strain ATCC 204508 / S288c) GN=MRPL17 PE=1 SV=2	0.123597	25.8732	1.94416	0.079198	0.20627	0.387815	0.968226	WT_Q97_4.5h - WT_Q25_4.5h	limma	0.079198	0.20627	no hit
TAF6	P53040	Transcription initiation factor TFIID subunit 6 OS=Saccharomyces cerevisiae (strain ATCC 204508 / S288c) GN=TAF6 PE=1 SV=1	0.164578	24.1549	1.94366	0.079264	0.20627	0.387936	0.968235	WT_Q97_4.5h - WT_Q25_4.5h	limma	0.079264	0.20627	no hit
YAL044W	Q3E793	Uncharacterized bolA-like protein YAL044W-A OS=Saccharomyces cerevisiae (strain ATCC 204508 / S288c) GN=YAL044W-A PE=1 SV=1	-0.189305	24.748	-1.94294	0.0793604	0.206322	0.388113	0.968249	WT_Q97_4.5h - WT_Q25_4.5h	limma	0.0793604	0.206322	no hit
CAB4	P53332	Phosphopantetheine adenylyltransferase OS=Saccharomyces cerevisiae (strain ATCC 204508 / S288c) GN=CAB4 PE=1 SV=1	-0.107968	24.7141	-1.94139	0.0795668	0.206659	0.388491	0.968279	WT_Q97_4.5h - WT_Q25_4.5h	limma	0.0795668	0.206659	no hit
CKI1	P20485	Choline kinase OS=Saccharomyces cerevisiae (strain ATCC 204508 / S288c) GN=CKI1 PE=1 SV=1	0.144688	26.7492	1.94069	0.0796601	0.206702	0.388662	0.968293	WT_Q97_4.5h - WT_Q25_4.5h	limma	0.0796601	0.206702	no hit
RNQ1	P25367	[PIN+] prion protein RNQ1 OS=Saccharomyces cerevisiae (strain ATCC 204508 / S288c) GN=RNQ1 PE=1 SV=2	-0.309773	25.2851	-1.93964	0.0798004	0.206867	0.388918	0.968313	WT_Q97_4.5h - WT_Q25_4.5h	limma	0.0798004	0.206867	no hit
RTN1	Q04947	Reticulon-like protein 1 OS=Saccharomyces cerevisiae (strain ATCC 204508 / S288c) GN=RTN1 PE=1 SV=1	-0.107149	27.5203	-1.93673	0.080191	0.207332	0.38963	0.968369	WT_Q97_4.5h - WT_Q25_4.5h	limma	0.080191	0.207332	no hit
MSS116	P15424	ATP-dependent RNA helicase MSS116, mitochondrial OS=Saccharomyces cerevisiae (strain ATCC 204508 / S288c) GN=MSS116 PE=1 SV=1	0.125525	26.4754	1.93627	0.0802538	0.207332	0.389744	0.968378	WT_Q97_4.5h - WT_Q25_4.5h	limma	0.0802538	0.207332	no hit
HRB1	P38922	Protein HRB1 OS=Saccharomyces cerevisiae (strain ATCC 204508 / S288c) GN=HRB1 PE=1 SV=2	0.200002	23.8017	1.93622	0.0802603	0.207332	0.389756	0.968379	WT_Q97_4.5h - WT_Q25_4.5h	limma	0.0802603	0.207332	no hit
NOP12	Q08208	Nucleolar protein 12 OS=Saccharomyces cerevisiae (strain ATCC 204508 / S288c) GN=NOP12 PE=1 SV=1	-0.280207	22.9333	-1.93602	0.0802875	0.207332	0.389805	0.968383	WT_Q97_4.5h - WT_Q25_4.5h	limma	0.0802875	0.207332	no hit
SIP5	P40210	Protein SIP5 OS=Saccharomyces cerevisiae (strain ATCC 204508 / S288c) GN=SIP5 PE=1 SV=1	0.165254	25.268	1.9347	0.0804644	0.207497	0.390126	0.968408	WT_Q97_4.5h - WT_Q25_4.5h	limma	0.0804644	0.207497	no hit
GRX7	P38068	Monothiol glutaredoxin-7 OS=Saccharomyces cerevisiae (strain ATCC 204508 / S288c) GN=GRX7 PE=1 SV=1	-0.149265	24.3606	-1.9344	0.080505	0.207497	0.3902	0.968414	WT_Q97_4.5h - WT_Q25_4.5h	limma	0.080505	0.207497	no hit
TFC3	P34111	Transcription factor tau 138 kDa subunit OS=Saccharomyces cerevisiae (strain ATCC 204508 / S288c) GN=TFC3 PE=1 SV=1	-0.202975	23.83	-1.93097	0.0809696	0.208495	0.391041	0.96848	WT_Q97_4.5h - WT_Q25_4.5h	limma	0.0809696	0.208495	no hit
HXT7	P39004	High-affinity hexose transporter HXT6 OS=Saccharomyces cerevisiae (strain ATCC 204508 / S288c) GN=HXT7 PE=1 SV=1	-0.36886	24.559	-1.92527	0.0817477	0.210297	0.392442	0.968589	WT_Q97_4.5h - WT_Q25_4.5h	limma	0.0817477	0.210297	no hit
EMP70	P32802	Transmembrane 9 superfamily member 1 OS=Saccharomyces cerevisiae (strain ATCC 204508 / S288c) GN=EMP70 PE=1 SV=2	-0.135828	24.4479	-1.91933	0.0825646	0.211761	0.393903	0.968702	WT_Q97_4.5h - WT_Q25_4.5h	limma	0.0825646	0.211761	no hit
PFK1	P16861	ATP-dependent 6-phosphofructokinase subunit alpha OS=Saccharomyces cerevisiae (strain ATCC 204508 / S288c) GN=PFK1 PE=1 SV=1	-0.0871439	29.2995	-1.91889	0.0826252	0.211761	0.394012	0.96871	WT_Q97_4.5h - WT_Q25_4.5h	limma	0.0826252	0.211761	no hit
MRP1	P10662	37S ribosomal protein MRP1, mitochondrial OS=Saccharomyces cerevisiae (strain ATCC 204508 / S288c) GN=MRP1 PE=1 SV=2	0.180776	25.5747	1.91858	0.0826685	0.211761	0.394089	0.968716	WT_Q97_4.5h - WT_Q25_4.5h	limma	0.0826685	0.211761	no hit
GUT2	P32191	Glycerol-3-phosphate dehydrogenase, mitochondrial OS=Saccharomyces cerevisiae (strain ATCC 204508 / S288c) GN=GUT2 PE=1 SV=2	0.0903725	28.8173	1.91844	0.0826877	0.211761	0.394123	0.968718	WT_Q97_4.5h - WT_Q25_4.5h	limma	0.0826877	0.211761	no hit
SER1	P33330	Phosphoserine aminotransferase OS=Saccharomyces cerevisiae (strain ATCC 204508 / S288c) GN=SER1 PE=1 SV=1	0.146236	27.0137	1.91829	0.0827094	0.211761	0.394161	0.968721	WT_Q97_4.5h - WT_Q25_4.5h	limma	0.0827094	0.211761	no hit
ACT1	P60010	Actin OS=Saccharomyces cerevisiae (strain ATCC 204508 / S288c) GN=ACT1 PE=1 SV=1	-0.101204	27.5689	-1.91615	0.0830059	0.212319	0.394689	0.968762	WT_Q97_4.5h - WT_Q25_4.5h	limma	0.0830059	0.212319	no hit
CLC1	P17891	Clathrin light chain OS=Saccharomyces cerevisiae (strain ATCC 204508 / S288c) GN=CLC1 PE=1 SV=1	0.19933	26.643	1.91532	0.0831207	0.212411	0.394892	0.968778	WT_Q97_4.5h - WT_Q25_4.5h	limma	0.0831207	0.212411	no hit
YGL242C	P53066	Ankyrin repeat-containing protein YGL242C OS=Saccharomyces cerevisiae (strain ATCC 204508 / S288c) GN=YGL242C PE=1 SV=1	0.207894	23.9374	1.91408	0.0832932	0.21265	0.395198	0.968801	WT_Q97_4.5h - WT_Q25_4.5h	limma	0.0832932	0.21265	no hit
GVP36	P40531	Protein GVP36 OS=Saccharomyces cerevisiae (strain ATCC 204508 / S288c) GN=GVP36 PE=1 SV=1	0.179395	28.0234	1.91273	0.0834826	0.212772	0.395533	0.968827	WT_Q97_4.5h - WT_Q25_4.5h	limma	0.0834826	0.212772	no hit
SIP2	P34164	SNF1 protein kinase subunit beta-2 OS=Saccharomyces cerevisiae (strain ATCC 204508 / S288c) GN=SIP2 PE=1 SV=3	0.244667	24.1493	1.91256	0.0835062	0.212772	0.395575	0.96883	WT_Q97_4.5h - WT_Q25_4.5h	limma	0.0835062	0.212772	no hit
TMN3	P40071	Transmembrane 9 superfamily member 3 OS=Saccharomyces cerevisiae (strain ATCC 204508 / S288c) GN=TMN3 PE=1 SV=1	-0.177513	23.798	-1.91204	0.0835778	0.212772	0.395702	0.968839	WT_Q97_4.5h - WT_Q25_4.5h	limma	0.0835778	0.212772	no hit
RGP1	P16664	Guanine nucleotide exchange factor subunit RGP1 OS=Saccharomyces cerevisiae (strain ATCC 204508 / S288c) GN=RGP1 PE=1 SV=2	0.133966	23.5275	1.91004	0.0838584	0.213154	0.396197	0.968877	WT_Q97_4.5h - WT_Q25_4.5h	limma	0.0838584	0.213154	no hit
YKL151C	P36059	ATP-dependent (S)-NAD(P)H-hydrate dehydratase OS=Saccharomyces cerevisiae (strain ATCC 204508 / S288c) GN=YKL151C PE=1 SV=1	-0.118843	25.2566	-1.90984	0.083886	0.213154	0.396246	0.968881	WT_Q97_4.5h - WT_Q25_4.5h	limma	0.083886	0.213154	no hit
ABZ1	P37254	Aminodeoxychorismate synthase OS=Saccharomyces cerevisiae (strain ATCC 204508 / S288c) GN=ABZ1 PE=1 SV=4	0.0894884	24.8909	1.90714	0.0842659	0.213918	0.396914	0.968932	WT_Q97_4.5h - WT_Q25_4.5h	limma	0.0842659	0.213918	no hit
ATG21	Q02887	Autophagy-related protein 21 OS=Saccharomyces cerevisiae (strain ATCC 204508 / S288c) GN=ATG21 PE=1 SV=1	0.138862	23.7129	1.90611	0.0844116	0.214086	0.39717	0.968951	WT_Q97_4.5h - WT_Q25_4.5h	limma	0.0844116	0.214086	no hit
SCM4	P32564	Protein SCM4 OS=Saccharomyces cerevisiae (strain ATCC 204508 / S288c) GN=SCM4 PE=1 SV=1	0.179595	25.3159	1.90253	0.0849177	0.215167	0.398056	0.969018	WT_Q97_4.5h - WT_Q25_4.5h	limma	0.0849177	0.215167	no hit
RNY1	Q02933	Ribonuclease T2-like OS=Saccharomyces cerevisiae (strain ATCC 204508 / S288c) GN=RNY1 PE=1 SV=1	-0.21209	25.8486	-1.90145	0.0850714	0.215354	0.398325	0.969038	WT_Q97_4.5h - WT_Q25_4.5h	limma	0.0850714	0.215354	no hit
SEC14	P24280	SEC14 cytosolic factor OS=Saccharomyces cerevisiae (strain ATCC 204508 / S288c) GN=SEC14 PE=1 SV=3	-0.0987962	27.3337	-1.89888	0.0854372	0.216078	0.398962	0.969086	WT_Q97_4.5h - WT_Q25_4.5h	limma	0.0854372	0.216078	no hit
NOP16	P40007	Nucleolar protein 16 OS=Saccharomyces cerevisiae (strain ATCC 204508 / S288c) GN=NOP16 PE=1 SV=1	-0.160125	24.3365	-1.89807	0.0855537	0.216169	0.399165	0.969101	WT_Q97_4.5h - WT_Q25_4.5h	limma	0.0855537	0.216169	no hit
PBI2	P0CT04	Protease B inhibitor 2 OS=Saccharomyces cerevisiae (strain ATCC 204508 / S288c) GN=PBI2 PE=1 SV=1	-0.109271	26.7073	-1.89608	0.0858385	0.216686	0.399659	0.969138	WT_Q97_4.5h - WT_Q25_4.5h	limma	0.0858385	0.216686	no hit
SAP155	P43612	SIT4-associating protein SAP155 OS=Saccharomyces cerevisiae (strain ATCC 204508 / S288c) GN=SAP155 PE=1 SV=4	0.0739498	26.6248	1.88984	0.0867374	0.218411	0.401212	0.969254	WT_Q97_4.5h - WT_Q25_4.5h	limma	0.0867374	0.218411	no hit
FBP26	P32604	Fructose-2,6-bisphosphatase OS=Saccharomyces cerevisiae (strain ATCC 204508 / S288c) GN=FBP26 PE=1 SV=2	0.0948274	25.9398	1.88928	0.0868178	0.218411	0.401351	0.969265	WT_Q97_4.5h - WT_Q25_4.5h	limma	0.0868178	0.218411	no hit
ALG11	P53954	GDP-Man:Man(3)GlcNAc(2)-PP-Dol alpha-1,2-mannosyltransferase OS=Saccharomyces cerevisiae (strain ATCC 204508 / S288c) GN=ALG11 PE=1 SV=1	-0.103165	25.8239	-1.88903	0.0868538	0.218411	0.401413	0.969269	WT_Q97_4.5h - WT_Q25_4.5h	limma	0.0868538	0.218411	no hit
POL5	P39985	DNA polymerase V OS=Saccharomyces cerevisiae (strain ATCC 204508 / S288c) GN=POL5 PE=1 SV=1	-0.153665	25.3107	-1.88897	0.0868631	0.218411	0.401429	0.96927	WT_Q97_4.5h - WT_Q25_4.5h	limma	0.0868631	0.218411	no hit
UBP8	P50102	Ubiquitin carboxyl-terminal hydrolase 8 OS=Saccharomyces cerevisiae (strain ATCC 204508 / S288c) GN=UBP8 PE=1 SV=1	-0.148763	23.6533	-1.88853	0.0869268	0.218411	0.401538	0.969278	WT_Q97_4.5h - WT_Q25_4.5h	limma	0.0869268	0.218411	no hit
AYR1	P40471	NADPH-dependent 1-acyldihydroxyacetone phosphate reductase OS=Saccharomyces cerevisiae (strain ATCC 204508 / S288c) GN=AYR1 PE=1 SV=1	-0.131591	26.3345	-1.8873	0.0871051	0.218655	0.401845	0.969301	WT_Q97_4.5h - WT_Q25_4.5h	limma	0.0871051	0.218655	no hit
CIT3	P43635	Citrate synthase 3, mitochondrial OS=Saccharomyces cerevisiae (strain ATCC 204508 / S288c) GN=CIT3 PE=1 SV=1	-0.289738	27.0175	-1.88424	0.0875513	0.219571	0.402609	0.969358	WT_Q97_4.5h - WT_Q25_4.5h	limma	0.0875513	0.219571	no hit
PDH1	Q12428	Probable 2-methylcitrate dehydratase OS=Saccharomyces cerevisiae (strain ATCC 204508 / S288c) GN=PDH1 PE=1 SV=1	-0.134855	28.363	-1.88328	0.0876917	0.21958	0.402849	0.969375	WT_Q97_4.5h - WT_Q25_4.5h	limma	0.0876917	0.21958	no hit
SAC1	P32368	Phosphoinositide phosphatase SAC1 OS=Saccharomyces cerevisiae (strain ATCC 204508 / S288c) GN=SAC1 PE=1 SV=1	-0.090009	27.1568	-1.88285	0.0877546	0.21958	0.402956	0.969383	WT_Q97_4.5h - WT_Q25_4.5h	limma	0.0877546	0.21958	no hit
YPT31	P38555	GTP-binding protein YPT31/YPT8 OS=Saccharomyces cerevisiae (strain ATCC 204508 / S288c) GN=YPT31 PE=1 SV=3	-0.167455	25.6444	-1.88221	0.0878473	0.21958	0.403115	0.969395	WT_Q97_4.5h - WT_Q25_4.5h	limma	0.0878473	0.21958	no hit
AAP1	P37898	Alanine/arginine aminopeptidase OS=Saccharomyces cerevisiae (strain ATCC 204508 / S288c) GN=AAP1 PE=1 SV=2	-0.110244	27.7121	-1.88157	0.0879416	0.21958	0.403276	0.969407	WT_Q97_4.5h - WT_Q25_4.5h	limma	0.0879416	0.21958	no hit
GDI1	P39958	Rab GDP-dissociation inhibitor OS=Saccharomyces cerevisiae (strain ATCC 204508 / S288c) GN=GDI1 PE=1 SV=1	-0.125658	26.9216	-1.88112	0.0880066	0.21958	0.403386	0.969415	WT_Q97_4.5h - WT_Q25_4.5h	limma	0.0880066	0.21958	no hit
DEG1	P31115	tRNA pseudouridine(38/39) synthase OS=Saccharomyces cerevisiae (strain ATCC 204508 / S288c) GN=DEG1 PE=1 SV=1	-0.0946086	24.2781	-1.88033	0.0881238	0.21958	0.403586	0.96943	WT_Q97_4.5h - WT_Q25_4.5h	limma	0.0881238	0.21958	no hit
RSA3	Q05942	Ribosome assembly protein 3 OS=Saccharomyces cerevisiae (strain ATCC 204508 / S288c) GN=RSA3 PE=1 SV=1	0.146201	24.1288	1.88032	0.0881252	0.21958	0.403588	0.96943	WT_Q97_4.5h - WT_Q25_4.5h	limma	0.0881252	0.21958	no hit
SEC26	P41810	Coatomer subunit beta OS=Saccharomyces cerevisiae (strain ATCC 204508 / S288c) GN=SEC26 PE=1 SV=2	0.0872393	27.4555	1.8789	0.0883332	0.21973	0.403942	0.969456	WT_Q97_4.5h - WT_Q25_4.5h	limma	0.0883332	0.21973	no hit
RGI1	P40043	Respiratory growth induced protein 1 OS=Saccharomyces cerevisiae (strain ATCC 204508 / S288c) GN=RGI1 PE=1 SV=1	0.354379	25.2526	1.87835	0.0884148	0.21973	0.404081	0.969466	WT_Q97_4.5h - WT_Q25_4.5h	limma	0.0884148	0.21973	no hit
ALG5	P40350	Dolichyl-phosphate beta-glucosyltransferase OS=Saccharomyces cerevisiae (strain ATCC 204508 / S288c) GN=ALG5 PE=1 SV=1	-0.143619	25.8875	-1.87822	0.0884334	0.21973	0.404113	0.969468	WT_Q97_4.5h - WT_Q25_4.5h	limma	0.0884334	0.21973	no hit
SCL1	P21243	Proteasome subunit alpha type-1 OS=Saccharomyces cerevisiae (strain ATCC 204508 / S288c) GN=SCL1 PE=1 SV=1	0.107195	27.0197	1.87769	0.0885114	0.21973	0.404245	0.969478	WT_Q97_4.5h - WT_Q25_4.5h	limma	0.0885114	0.21973	no hit
SAS10	Q12136	Something about silencing protein 10 OS=Saccharomyces cerevisiae (strain ATCC 204508 / S288c) GN=SAS10 PE=1 SV=1	-0.227249	24.5374	-1.87508	0.0888973	0.220485	0.404899	0.969526	WT_Q97_4.5h - WT_Q25_4.5h	limma	0.0888973	0.220485	no hit
TIM50	Q02776	Mitochondrial import inner membrane translocase subunit TIM50 OS=Saccharomyces cerevisiae (strain ATCC 204508 / S288c) GN=TIM50 PE=1 SV=1	0.229007	26.9669	1.87437	0.0890019	0.220542	0.405076	0.969539	WT_Q97_4.5h - WT_Q25_4.5h	limma	0.0890019	0.220542	no hit
XKS1	P42826	Xylulose kinase OS=Saccharomyces cerevisiae (strain ATCC 204508 / S288c) GN=XKS1 PE=1 SV=2	0.142872	26.3367	1.87344	0.0891411	0.220684	0.405311	0.969556	WT_Q97_4.5h - WT_Q25_4.5h	limma	0.0891411	0.220684	no hit
IMO32	P53219	Abhydrolase domain-containing protein IMO32 OS=Saccharomyces cerevisiae (strain ATCC 204508 / S288c) GN=IMO32 PE=1 SV=1	0.118369	25.6462	1.8713	0.0894583	0.221266	0.405846	0.969595	WT_Q97_4.5h - WT_Q25_4.5h	limma	0.0894583	0.221266	no hit
YKT6	P36015	Synaptobrevin homolog YKT6 OS=Saccharomyces cerevisiae (strain ATCC 204508 / S288c) GN=YKT6 PE=1 SV=1	0.10402	26.6561	1.87019	0.0896237	0.221349	0.406125	0.969615	WT_Q97_4.5h - WT_Q25_4.5h	limma	0.0896237	0.221349	no hit
SPC3	Q12133	Signal peptidase complex subunit SPC3 OS=Saccharomyces cerevisiae (strain ATCC 204508 / S288c) GN=SPC3 PE=1 SV=1	-0.158528	24.921	-1.86997	0.0896564	0.221349	0.40618	0.969619	WT_Q97_4.5h - WT_Q25_4.5h	limma	0.0896564	0.221349	no hit
DAP2	P18962	Dipeptidyl aminopeptidase B OS=Saccharomyces cerevisiae (strain ATCC 204508 / S288c) GN=DAP2 PE=1 SV=2	-0.109884	26.3759	-1.86833	0.0899015	0.221752	0.406592	0.969649	WT_Q97_4.5h - WT_Q25_4.5h	limma	0.0899015	0.221752	no hit
SRP101	P32916	Signal recognition particle receptor subunit alpha homolog OS=Saccharomyces cerevisiae (strain ATCC 204508 / S288c) GN=SRP101 PE=1 SV=2	0.154653	25.0169	1.86491	0.0904149	0.222814	0.407452	0.969711	WT_Q97_4.5h - WT_Q25_4.5h	limma	0.0904149	0.222814	no hit
YGL159W	P53110	Uncharacterized protein YGL159W OS=Saccharomyces cerevisiae (strain ATCC 204508 / S288c) GN=YGL159W PE=1 SV=1	0.116302	25.3134	1.86412	0.0905335	0.222903	0.40765	0.969725	WT_Q97_4.5h - WT_Q25_4.5h	limma	0.0905335	0.222903	no hit
CWC22	P53333	Pre-mRNA-splicing factor CWC22 OS=Saccharomyces cerevisiae (strain ATCC 204508 / S288c) GN=CWC22 PE=1 SV=1	-0.129708	23.3516	-1.86162	0.0909103	0.223383	0.408279	0.96977	WT_Q97_4.5h - WT_Q25_4.5h	limma	0.0909103	0.223383	no hit
MNS1	P32906	Endoplasmic reticulum mannosyl-oligosaccharide 1,2-alpha-mannosidase OS=Saccharomyces cerevisiae (strain ATCC 204508 / S288c) GN=MNS1 PE=1 SV=1	-0.099663	25.0341	-1.86159	0.0909158	0.223383	0.408288	0.969771	WT_Q97_4.5h - WT_Q25_4.5h	limma	0.0909158	0.223383	no hit
PFF1	P38244	Vacuolar membrane protease OS=Saccharomyces cerevisiae (strain ATCC 204508 / S288c) GN=PFF1 PE=1 SV=3	-0.104823	25.7972	-1.86118	0.0909772	0.223383	0.40839	0.969778	WT_Q97_4.5h - WT_Q25_4.5h	limma	0.0909772	0.223383	no hit
INM1	P38710	Inositol monophosphatase 1 OS=Saccharomyces cerevisiae (strain ATCC 204508 / S288c) GN=INM1 PE=1 SV=1	-0.126496	24.6051	-1.85913	0.0912881	0.223942	0.408907	0.969815	WT_Q97_4.5h - WT_Q25_4.5h	limma	0.0912881	0.223942	no hit
PAN1	P32521	Actin cytoskeleton-regulatory complex protein PAN1 OS=Saccharomyces cerevisiae (strain ATCC 204508 / S288c) GN=PAN1 PE=1 SV=2	-0.218597	26.3587	-1.85768	0.091508	0.224278	0.409272	0.969841	WT_Q97_4.5h - WT_Q25_4.5h	limma	0.091508	0.224278	no hit
VTC4	P47075	Vacuolar transporter chaperone 4 OS=Saccharomyces cerevisiae (strain ATCC 204508 / S288c) GN=VTC4 PE=1 SV=2	0.108255	27.1166	1.85351	0.0921445	0.225633	0.410325	0.969917	WT_Q97_4.5h - WT_Q25_4.5h	limma	0.0921445	0.225633	no hit
POL30	P15873	Proliferating cell nuclear antigen OS=Saccharomyces cerevisiae (strain ATCC 204508 / S288c) GN=POL30 PE=1 SV=1	-0.0793422	27.322	-1.85247	0.0923044	0.225819	0.410589	0.969935	WT_Q97_4.5h - WT_Q25_4.5h	limma	0.0923044	0.225819	no hit
ATP20	Q12233	ATP synthase subunit g, mitochondrial OS=Saccharomyces cerevisiae (strain ATCC 204508 / S288c) GN=ATP20 PE=1 SV=1	0.13898	26.593	1.85033	0.0926317	0.226414	0.411127	0.969973	WT_Q97_4.5h - WT_Q25_4.5h	limma	0.0926317	0.226414	no hit
NAB6	Q03735	RNA-binding protein NAB6 OS=Saccharomyces cerevisiae (strain ATCC 204508 / S288c) GN=NAB6 PE=1 SV=1	0.110865	24.4075	1.84932	0.0927875	0.22659	0.411383	0.969992	WT_Q97_4.5h - WT_Q25_4.5h	limma	0.0927875	0.22659	no hit
UBA2	P52488	Ubiquitin-activating enzyme E1-like OS=Saccharomyces cerevisiae (strain ATCC 204508 / S288c) GN=UBA2 PE=1 SV=1	0.108246	26.0824	1.84592	0.0933123	0.227647	0.412244	0.970052	WT_Q97_4.5h - WT_Q25_4.5h	limma	0.0933123	0.227647	no hit
MAE1	P36013	NAD-dependent malic enzyme, mitochondrial OS=Saccharomyces cerevisiae (strain ATCC 204508 / S288c) GN=MAE1 PE=1 SV=1	-0.0908325	26.501	-1.84517	0.0934294	0.227647	0.412435	0.970066	WT_Q97_4.5h - WT_Q25_4.5h	limma	0.0934294	0.227647	no hit
TDH2	P00358	Glyceraldehyde-3-phosphate dehydrogenase 2 OS=Saccharomyces cerevisiae (strain ATCC 204508 / S288c) GN=TDH2 PE=1 SV=3	-0.108389	25.4382	-1.84463	0.0935122	0.227647	0.41257	0.970075	WT_Q97_4.5h - WT_Q25_4.5h	limma	0.0935122	0.227647	no hit
TAP42	Q04372	Type 2A phosphatase-associated protein 42 OS=Saccharomyces cerevisiae (strain ATCC 204508 / S288c) GN=TAP42 PE=1 SV=1	0.212967	25.126	1.84434	0.0935581	0.227647	0.412645	0.970081	WT_Q97_4.5h - WT_Q25_4.5h	limma	0.0935581	0.227647	no hit
SEC62	P21825	Translocation protein SEC62 OS=Saccharomyces cerevisiae (strain ATCC 204508 / S288c) GN=SEC62 PE=1 SV=2	-0.11199	25.8796	-1.84287	0.0937859	0.227677	0.413017	0.970107	WT_Q97_4.5h - WT_Q25_4.5h	limma	0.0937859	0.227677	no hit
TFC8	Q12308	Transcription factor tau 60 kDa subunit OS=Saccharomyces cerevisiae (strain ATCC 204508 / S288c) GN=TFC8 PE=1 SV=1	0.122307	23.8626	1.8428	0.0937963	0.227677	0.413034	0.970108	WT_Q97_4.5h - WT_Q25_4.5h	limma	0.0937963	0.227677	no hit
UFD4	P33202	Ubiquitin fusion degradation protein 4 OS=Saccharomyces cerevisiae (strain ATCC 204508 / S288c) GN=UFD4 PE=1 SV=1	0.10478	25.1009	1.84263	0.0938238	0.227677	0.413079	0.970111	WT_Q97_4.5h - WT_Q25_4.5h	limma	0.0938238	0.227677	no hit
UTP20	P35194	U3 small nucleolar RNA-associated protein 20 OS=Saccharomyces cerevisiae (strain ATCC 204508 / S288c) GN=UTP20 PE=1 SV=3	-0.15282	24.9969	-1.8407	0.094124	0.227958	0.413567	0.970145	WT_Q97_4.5h - WT_Q25_4.5h	limma	0.094124	0.227958	no hit
SCS2	P40075	Vesicle-associated membrane protein-associated protein SCS2 OS=Saccharomyces cerevisiae (strain ATCC 204508 / S288c) GN=SCS2 PE=1 SV=3	0.220902	25.5932	1.84066	0.094131	0.227958	0.413579	0.970146	WT_Q97_4.5h - WT_Q25_4.5h	limma	0.094131	0.227958	no hit
SEA4	P38164	SEH-associated protein 4 OS=Saccharomyces cerevisiae (strain ATCC 204508 / S288c) GN=SEA4 PE=1 SV=2	0.176221	23.1368	1.84026	0.0941933	0.227958	0.41368	0.970153	WT_Q97_4.5h - WT_Q25_4.5h	limma	0.0941933	0.227958	no hit
RRP43	P25359	Exosome complex component RRP43 OS=Saccharomyces cerevisiae (strain ATCC 204508 / S288c) GN=RRP43 PE=1 SV=2	0.0883171	24.369	1.83906	0.0943807	0.228207	0.413984	0.970174	WT_Q97_4.5h - WT_Q25_4.5h	limma	0.0943807	0.228207	no hit
YDL124W	Q07551	NADPH-dependent alpha-keto amide reductase OS=Saccharomyces cerevisiae (strain ATCC 204508 / S288c) GN=YDL124W PE=1 SV=1	0.237415	27.3989	1.83778	0.0945802	0.228484	0.414308	0.970197	WT_Q97_4.5h - WT_Q25_4.5h	limma	0.0945802	0.228484	no hit
YGL185C	P53100	Putative 2-hydroxyacid dehydrogenase YGL185C OS=Saccharomyces cerevisiae (strain ATCC 204508 / S288c) GN=YGL185C PE=1 SV=1	-0.131501	25.4255	-1.83667	0.0947551	0.228702	0.414591	0.970217	WT_Q97_4.5h - WT_Q25_4.5h	limma	0.0947551	0.228702	no hit
YMR315W	Q04869	Uncharacterized protein YMR315W OS=Saccharomyces cerevisiae (strain ATCC 204508 / S288c) GN=YMR315W PE=1 SV=1	-0.110502	26.4056	-1.83405	0.095167	0.22949	0.415256	0.970263	WT_Q97_4.5h - WT_Q25_4.5h	limma	0.095167	0.22949	no hit
NUP170	P38181	Nucleoporin NUP170 OS=Saccharomyces cerevisiae (strain ATCC 204508 / S288c) GN=NUP170 PE=1 SV=1	-0.112069	26.3767	-1.83275	0.095372	0.229779	0.415587	0.970286	WT_Q97_4.5h - WT_Q25_4.5h	limma	0.095372	0.229779	no hit
DUS3	Q06053	tRNA-dihydrouridine(47) synthase [NAD(P)(+)] OS=Saccharomyces cerevisiae (strain ATCC 204508 / S288c) GN=DUS3 PE=1 SV=2	0.101196	25.7236	1.83092	0.0956613	0.23027	0.416052	0.970318	WT_Q97_4.5h - WT_Q25_4.5h	limma	0.0956613	0.23027	no hit
YGR012W	P53206	Putative cysteine synthase OS=Saccharomyces cerevisiae (strain ATCC 204508 / S288c) GN=YGR012W PE=1 SV=1	0.127382	25.0282	1.82743	0.0962162	0.2314	0.416943	0.97038	WT_Q97_4.5h - WT_Q25_4.5h	limma	0.0962162	0.2314	no hit
YRO2	P38079	Protein YRO2 OS=Saccharomyces cerevisiae (strain ATCC 204508 / S288c) GN=YRO2 PE=1 SV=1	0.198419	24.44	1.826	0.0964438	0.231634	0.417307	0.970405	WT_Q97_4.5h - WT_Q25_4.5h	limma	0.0964438	0.231634	no hit
GLN1	P32288	Glutamine synthetase OS=Saccharomyces cerevisiae (strain ATCC 204508 / S288c) GN=GLN1 PE=1 SV=4	-0.111358	26.9024	-1.82574	0.0964854	0.231634	0.417373	0.97041	WT_Q97_4.5h - WT_Q25_4.5h	limma	0.0964854	0.231634	no hit
LAC1	P28496	Sphingosine N-acyltransferase LAC1 OS=Saccharomyces cerevisiae (strain ATCC 204508 / S288c) GN=LAC1 PE=1 SV=2	-0.249738	23.9739	-1.82444	0.0966926	0.231925	0.417704	0.970432	WT_Q97_4.5h - WT_Q25_4.5h	limma	0.0966926	0.231925	no hit
CDC37	P06101	Hsp90 co-chaperone Cdc37 OS=Saccharomyces cerevisiae (strain ATCC 204508 / S288c) GN=CDC37 PE=1 SV=2	0.162535	26.9723	1.82201	0.0970828	0.232621	0.418326	0.970475	WT_Q97_4.5h - WT_Q25_4.5h	limma	0.0970828	0.232621	no hit
UGA1	P17649	4-aminobutyrate aminotransferase OS=Saccharomyces cerevisiae (strain ATCC 204508 / S288c) GN=UGA1 PE=1 SV=2	-0.100669	26.5546	-1.8213	0.0971975	0.232621	0.418508	0.970487	WT_Q97_4.5h - WT_Q25_4.5h	limma	0.0971975	0.232621	no hit
GPT2	P36148	Glycerol-3-phosphate O-acyltransferase 2 OS=Saccharomyces cerevisiae (strain ATCC 204508 / S288c) GN=GPT2 PE=1 SV=1	0.0932506	26.9241	1.82069	0.0972939	0.232621	0.418661	0.970498	WT_Q97_4.5h - WT_Q25_4.5h	limma	0.0972939	0.232621	no hit
GLC3	P32775	1,4-alpha-glucan-branching enzyme OS=Saccharomyces cerevisiae (strain ATCC 204508 / S288c) GN=GLC3 PE=1 SV=2	-0.105318	26.8249	-1.82048	0.0973281	0.232621	0.418716	0.970502	WT_Q97_4.5h - WT_Q25_4.5h	limma	0.0973281	0.232621	no hit
GLK1	P17709	Glucokinase-1 OS=Saccharomyces cerevisiae (strain ATCC 204508 / S288c) GN=GLK1 PE=1 SV=1	-0.095156	28.5466	-1.81275	0.0985793	0.235385	0.420694	0.970636	WT_Q97_4.5h - WT_Q25_4.5h	limma	0.0985793	0.235385	no hit
SRB4	P32569	Mediator of RNA polymerase II transcription subunit 17 OS=Saccharomyces cerevisiae (strain ATCC 204508 / S288c) GN=SRB4 PE=1 SV=1	0.0876098	25.1175	1.81226	0.0986593	0.235385	0.42082	0.970645	WT_Q97_4.5h - WT_Q25_4.5h	limma	0.0986593	0.235385	no hit
EFB1	P32471	Elongation factor 1-beta OS=Saccharomyces cerevisiae (strain ATCC 204508 / S288c) GN=EFB1 PE=1 SV=4	-0.169478	26.4909	-1.81096	0.0988722	0.235685	0.421154	0.970667	WT_Q97_4.5h - WT_Q25_4.5h	limma	0.0988722	0.235685	no hit
POT1	P27796	3-ketoacyl-CoA thiolase, peroxisomal OS=Saccharomyces cerevisiae (strain ATCC 204508 / S288c) GN=POT1 PE=1 SV=1	-0.181684	27.3279	-1.81005	0.099021	0.235831	0.421388	0.970683	WT_Q97_4.5h - WT_Q25_4.5h	limma	0.099021	0.235831	no hit
MPD2	Q99316	Protein disulfide isomerase MPD2 OS=Saccharomyces cerevisiae (strain ATCC 204508 / S288c) GN=MPD2 PE=1 SV=1	-0.123607	25.6704	-1.80652	0.0995981	0.236996	0.422292	0.970744	WT_Q97_4.5h - WT_Q25_4.5h	limma	0.0995981	0.236996	no hit
SSH1	P38353	Sec sixty-one protein homolog OS=Saccharomyces cerevisiae (strain ATCC 204508 / S288c) GN=SSH1 PE=1 SV=1	-0.170266	26.4166	-1.80522	0.0998121	0.237233	0.422626	0.970767	WT_Q97_4.5h - WT_Q25_4.5h	limma	0.0998121	0.237233	no hit
PRP24	P49960	U4/U6 snRNA-associated-splicing factor PRP24 OS=Saccharomyces cerevisiae (strain ATCC 204508 / S288c) GN=PRP24 PE=1 SV=1	0.107342	23.3756	1.80458	0.0999187	0.237233	0.422792	0.970778	WT_Q97_4.5h - WT_Q25_4.5h	limma	0.0999187	0.237233	no hit
TMA20	P89886	Translation machinery-associated protein 20 OS=Saccharomyces cerevisiae (strain ATCC 204508 / S288c) GN=TMA20 PE=1 SV=1	-0.166716	26.1124	-1.80432	0.0999618	0.237233	0.42286	0.970782	WT_Q97_4.5h - WT_Q25_4.5h	limma	0.0999618	0.237233	no hit
GET1	P53192	Golgi to ER traffic protein 1 OS=Saccharomyces cerevisiae (strain ATCC 204508 / S288c) GN=GET1 PE=1 SV=1	-0.157131	24.593	-1.80326	0.100135	0.237436	0.42313	0.9708	WT_Q97_4.5h - WT_Q25_4.5h	limma	0.100135	0.237436	no hit
HBS1	P32769	Elongation factor 1 alpha-like protein OS=Saccharomyces cerevisiae (strain ATCC 204508 / S288c) GN=HBS1 PE=1 SV=2	0.125348	25.4075	1.80117	0.100481	0.238046	0.423667	0.970836	WT_Q97_4.5h - WT_Q25_4.5h	limma	0.100481	0.238046	no hit
RBG1	P39729	Ribosome-interacting GTPase 1 OS=Saccharomyces cerevisiae (strain ATCC 204508 / S288c) GN=RBG1 PE=1 SV=1	-0.122951	26.2373	-1.79929	0.100794	0.238578	0.424153	0.970869	WT_Q97_4.5h - WT_Q25_4.5h	limma	0.100794	0.238578	no hit
DIC1	Q06143	Mitochondrial dicarboxylate transporter OS=Saccharomyces cerevisiae (strain ATCC 204508 / S288c) GN=DIC1 PE=1 SV=1	-0.362215	26.102	-1.79766	0.101065	0.238824	0.424572	0.970897	WT_Q97_4.5h - WT_Q25_4.5h	limma	0.101065	0.238824	no hit
VPS1	P21576	Vacuolar protein sorting-associated protein 1 OS=Saccharomyces cerevisiae (strain ATCC 204508 / S288c) GN=VPS1 PE=1 SV=2	0.0902155	28.2749	1.7976	0.101075	0.238824	0.424588	0.970898	WT_Q97_4.5h - WT_Q25_4.5h	limma	0.101075	0.238824	no hit
CYT2	Q00873	Cytochrome c1 heme lyase OS=Saccharomyces cerevisiae (strain ATCC 204508 / S288c) GN=CYT2 PE=3 SV=1	-0.0854892	23.5709	-1.79657	0.101246	0.239018	0.424852	0.970915	WT_Q97_4.5h - WT_Q25_4.5h	limma	0.101246	0.239018	no hit
FPR1	P20081	FK506-binding protein 1 OS=Saccharomyces cerevisiae (strain ATCC 204508 / S288c) GN=FPR1 PE=1 SV=2	-0.112356	26.5186	-1.78879	0.102553	0.241891	0.426862	0.971048	WT_Q97_4.5h - WT_Q25_4.5h	limma	0.102553	0.241891	no hit
ESC1	Q03661	Silent chromatin protein ESC1 OS=Saccharomyces cerevisiae (strain ATCC 204508 / S288c) GN=ESC1 PE=1 SV=1	0.128489	23.8	1.78636	0.102963	0.242366	0.427489	0.971089	WT_Q97_4.5h - WT_Q25_4.5h	limma	0.102963	0.242366	no hit
ERJ5	P43613	ER-localized J domain-containing protein 5 OS=Saccharomyces cerevisiae (strain ATCC 204508 / S288c) GN=ERJ5 PE=1 SV=1	-0.108574	24.1876	-1.78633	0.102968	0.242366	0.427497	0.97109	WT_Q97_4.5h - WT_Q25_4.5h	limma	0.102968	0.242366	no hit
ARG3	P05150	Ornithine carbamoyltransferase OS=Saccharomyces cerevisiae (strain ATCC 204508 / S288c) GN=ARG3 PE=1 SV=1	0.0870132	26.1507	1.786	0.103023	0.242366	0.427582	0.971096	WT_Q97_4.5h - WT_Q25_4.5h	limma	0.103023	0.242366	no hit
BNI1	P41832	Protein BNI1 OS=Saccharomyces cerevisiae (strain ATCC 204508 / S288c) GN=BNI1 PE=1 SV=3	0.157476	22.9736	1.78247	0.103625	0.243568	0.428498	0.971156	WT_Q97_4.5h - WT_Q25_4.5h	limma	0.103625	0.243568	no hit
YRF1	P0CX14|P0CX15|P0CX20|P0CX21|P0CX22|P40105|P53819	Y' element ATP-dependent helicase protein 1 copy 1 OS=Saccharomyces cerevisiae (strain ATCC 204508 / S288c) GN=YRF1-1 PE=2 SV=1|Y' element ATP-dependent helicase protein 1 copy 2 OS=Saccharomyces cerevisiae (strain ATCC 204508 / S288c) GN=YRF1-2 PE=2 SV=2|Y' element ATP-dependent helicase protein 1 copy 3 OS=Saccharomyces cerevisiae (strain ATCC 204508 / S288c) GN=YRF1-3 PE=2 SV=1|Y' element ATP-…	-0.204663	22.725	-1.78146	0.103797	0.24376	0.428759	0.971173	WT_Q97_4.5h - WT_Q25_4.5h	limma	0.103797	0.24376	no hit
PMR1	P13586	Calcium-transporting ATPase 1 OS=Saccharomyces cerevisiae (strain ATCC 204508 / S288c) GN=PMR1 PE=1 SV=1	-0.0826839	26.797	-1.77882	0.104248	0.24437	0.429443	0.971217	WT_Q97_4.5h - WT_Q25_4.5h	limma	0.104248	0.24437	no hit
TOA1	P32773	Transcription initiation factor IIA large subunit OS=Saccharomyces cerevisiae (strain ATCC 204508 / S288c) GN=TOA1 PE=1 SV=1	0.157125	24.3789	1.77841	0.104319	0.24437	0.42955	0.971224	WT_Q97_4.5h - WT_Q25_4.5h	limma	0.104319	0.24437	no hit
ZUO1	P32527	Zuotin OS=Saccharomyces cerevisiae (strain ATCC 204508 / S288c) GN=ZUO1 PE=1 SV=1	-0.124536	27.2546	-1.77779	0.104424	0.24437	0.42971	0.971235	WT_Q97_4.5h - WT_Q25_4.5h	limma	0.104424	0.24437	no hit
TRX3	P25372	Thioredoxin-3, mitochondrial OS=Saccharomyces cerevisiae (strain ATCC 204508 / S288c) GN=TRX3 PE=1 SV=1	-0.124714	25.5805	-1.77731	0.104507	0.24437	0.429834	0.971243	WT_Q97_4.5h - WT_Q25_4.5h	limma	0.104507	0.24437	no hit
BCH1	Q05029	Protein BCH1 OS=Saccharomyces cerevisiae (strain ATCC 204508 / S288c) GN=BCH1 PE=1 SV=1	0.0930377	25.5822	1.77729	0.10451	0.24437	0.429839	0.971243	WT_Q97_4.5h - WT_Q25_4.5h	limma	0.10451	0.24437	no hit
PLP2	Q12017	Phosducin-like protein 2 OS=Saccharomyces cerevisiae (strain ATCC 204508 / S288c) GN=PLP2 PE=1 SV=1	0.148078	24.9641	1.77459	0.104974	0.245136	0.43054	0.971288	WT_Q97_4.5h - WT_Q25_4.5h	limma	0.104974	0.245136	no hit
KIN3	P22209	Serine/threonine-protein kinase KIN3 OS=Saccharomyces cerevisiae (strain ATCC 204508 / S288c) GN=KIN3 PE=3 SV=2	0.2403	23.0678	1.77412	0.105056	0.245136	0.430664	0.971296	WT_Q97_4.5h - WT_Q25_4.5h	limma	0.105056	0.245136	no hit
MRPL27	P36526	54S ribosomal protein L27, mitochondrial OS=Saccharomyces cerevisiae (strain ATCC 204508 / S288c) GN=MRPL27 PE=1 SV=2	-0.0972356	24.8441	-1.77381	0.10511	0.245136	0.430745	0.971302	WT_Q97_4.5h - WT_Q25_4.5h	limma	0.10511	0.245136	no hit
RPC40	P07703	DNA-directed RNA polymerases I and III subunit RPAC1 OS=Saccharomyces cerevisiae (strain ATCC 204508 / S288c) GN=RPC40 PE=1 SV=1	0.138716	26.1018	1.77287	0.105273	0.245302	0.430989	0.971318	WT_Q97_4.5h - WT_Q25_4.5h	limma	0.105273	0.245302	no hit
DSL1	P53847	Protein transport protein DSL1 OS=Saccharomyces cerevisiae (strain ATCC 204508 / S288c) GN=DSL1 PE=1 SV=1	0.101799	25.8579	1.77119	0.105563	0.245767	0.431426	0.971346	WT_Q97_4.5h - WT_Q25_4.5h	limma	0.105563	0.245767	no hit
MCK1	P21965	Protein kinase MCK1 OS=Saccharomyces cerevisiae (strain ATCC 204508 / S288c) GN=MCK1 PE=1 SV=1	-0.0972834	26.0628	-1.76948	0.105859	0.246071	0.431869	0.971374	WT_Q97_4.5h - WT_Q25_4.5h	limma	0.105859	0.246071	no hit
ANP1	P32629	Mannan polymerase II complex ANP1 subunit OS=Saccharomyces cerevisiae (strain ATCC 204508 / S288c) GN=ANP1 PE=1 SV=3	-0.102364	25.6752	-1.76938	0.105876	0.246071	0.431895	0.971376	WT_Q97_4.5h - WT_Q25_4.5h	limma	0.105876	0.246071	no hit
MDH1	P17505	Malate dehydrogenase, mitochondrial OS=Saccharomyces cerevisiae (strain ATCC 204508 / S288c) GN=MDH1 PE=1 SV=2	0.153252	28.4317	1.76614	0.106441	0.247024	0.43274	0.97143	WT_Q97_4.5h - WT_Q25_4.5h	limma	0.106441	0.247024	no hit
ARG2	P40360	Amino-acid acetyltransferase, mitochondrial OS=Saccharomyces cerevisiae (strain ATCC 204508 / S288c) GN=ARG2 PE=1 SV=1	-0.102756	23.1718	-1.76598	0.106469	0.247024	0.432781	0.971433	WT_Q97_4.5h - WT_Q25_4.5h	limma	0.106469	0.247024	no hit
RPL40A|RPL40B	P0CH08|P0CH09	Ubiquitin-60S ribosomal protein L40 OS=Saccharomyces cerevisiae (strain ATCC 204508 / S288c) GN=RPL40A PE=1 SV=1|Ubiquitin-60S ribosomal protein L40 OS=Saccharomyces cerevisiae (strain ATCC 204508 / S288c) GN=RPL40B PE=1 SV=1	-0.106527	25.303	-1.76539	0.106573	0.247051	0.432936	0.971443	WT_Q97_4.5h - WT_Q25_4.5h	limma	0.106573	0.247051	no hit
GAS5	Q08193	1,3-beta-glucanosyltransferase GAS5 OS=Saccharomyces cerevisiae (strain ATCC 204508 / S288c) GN=GAS5 PE=1 SV=1	-0.194108	26.4299	-1.76444	0.106738	0.247222	0.433182	0.971459	WT_Q97_4.5h - WT_Q25_4.5h	limma	0.106738	0.247222	no hit
TKL2	P33315	Transketolase 2 OS=Saccharomyces cerevisiae (strain ATCC 204508 / S288c) GN=TKL2 PE=1 SV=1	-0.207953	27.0178	-1.76332	0.106934	0.247402	0.433474	0.971477	WT_Q97_4.5h - WT_Q25_4.5h	limma	0.106934	0.247402	no hit
RPL29	P05747	60S ribosomal protein L29 OS=Saccharomyces cerevisiae (strain ATCC 204508 / S288c) GN=RPL29 PE=1 SV=3	-0.261541	25.2526	-1.76295	0.107	0.247402	0.433571	0.971483	WT_Q97_4.5h - WT_Q25_4.5h	limma	0.107	0.247402	no hit
SWI1	P09547	SWI/SNF chromatin-remodeling complex subunit SWI1 OS=Saccharomyces cerevisiae (strain ATCC 204508 / S288c) GN=SWI1 PE=1 SV=1	-0.127713	24.3532	-1.76193	0.107178	0.247448	0.433836	0.9715	WT_Q97_4.5h - WT_Q25_4.5h	limma	0.107178	0.247448	no hit
DJP1	P40564	DnaJ-like protein 1 OS=Saccharomyces cerevisiae (strain ATCC 204508 / S288c) GN=DJP1 PE=1 SV=1	0.118443	25.621	1.76179	0.107203	0.247448	0.433873	0.971503	WT_Q97_4.5h - WT_Q25_4.5h	limma	0.107203	0.247448	no hit
CIR2	Q08822	Probable electron transfer flavoprotein-ubiquinone oxidoreductase, mitochondrial OS=Saccharomyces cerevisiae (strain ATCC 204508 / S288c) GN=CIR2 PE=1 SV=1	0.0771731	27.3807	1.76072	0.107392	0.247672	0.434154	0.971521	WT_Q97_4.5h - WT_Q25_4.5h	limma	0.107392	0.247672	no hit
MRS6	P32864	Rab proteins geranylgeranyltransferase component A OS=Saccharomyces cerevisiae (strain ATCC 204508 / S288c) GN=MRS6 PE=1 SV=2	-0.0950038	25.5634	-1.75721	0.108011	0.248695	0.43507	0.971579	WT_Q97_4.5h - WT_Q25_4.5h	limma	0.108011	0.248695	no hit
YIP5	P53108	Protein YIP5 OS=Saccharomyces cerevisiae (strain ATCC 204508 / S288c) GN=YIP5 PE=1 SV=1	0.172861	24.3782	1.75644	0.108147	0.248695	0.435271	0.971592	WT_Q97_4.5h - WT_Q25_4.5h	limma	0.108147	0.248695	no hit
LOS1	P33418	Exportin-T OS=Saccharomyces cerevisiae (strain ATCC 204508 / S288c) GN=LOS1 PE=1 SV=1	0.11659	23.7506	1.75612	0.108204	0.248695	0.435354	0.971597	WT_Q97_4.5h - WT_Q25_4.5h	limma	0.108204	0.248695	no hit
DOG2	P38773	2-deoxyglucose-6-phosphate phosphatase 2 OS=Saccharomyces cerevisiae (strain ATCC 204508 / S288c) GN=DOG2 PE=1 SV=1	0.248823	24.2528	1.75563	0.108292	0.248695	0.435484	0.971605	WT_Q97_4.5h - WT_Q25_4.5h	limma	0.108292	0.248695	no hit
LAP3	Q01532|Q01532-2	Cysteine proteinase 1, mitochondrial OS=Saccharomyces cerevisiae (strain ATCC 204508 / S288c) GN=LAP3 PE=1 SV=3|Isoform Cytoplasmic of Cysteine proteinase 1, mitochondrial OS=Saccharomyces cerevisiae (strain ATCC 204508 / S288c) GN=LAP3	-0.209316	27.4784	-1.75473	0.108451	0.248695	0.435718	0.97162	WT_Q97_4.5h - WT_Q25_4.5h	limma	0.108451	0.248695	no hit
MRPL35	Q06678	54S ribosomal protein L35, mitochondrial OS=Saccharomyces cerevisiae (strain ATCC 204508 / S288c) GN=MRPL35 PE=1 SV=1	0.145309	25.626	1.7544	0.108509	0.248695	0.435804	0.971625	WT_Q97_4.5h - WT_Q25_4.5h	limma	0.108509	0.248695	no hit
ARD1	P07347	N-terminal acetyltransferase A complex catalytic subunit ARD1 OS=Saccharomyces cerevisiae (strain ATCC 204508 / S288c) GN=ARD1 PE=1 SV=2	-0.278074	24.2379	-1.75432	0.108523	0.248695	0.435824	0.971627	WT_Q97_4.5h - WT_Q25_4.5h	limma	0.108523	0.248695	no hit
HRI1	Q05905	Protein HRI1 OS=Saccharomyces cerevisiae (strain ATCC 204508 / S288c) GN=HRI1 PE=1 SV=1	-0.142805	26.4418	-1.75404	0.108573	0.248695	0.435898	0.971631	WT_Q97_4.5h - WT_Q25_4.5h	limma	0.108573	0.248695	no hit
HTZ1	Q12692	Histone H2A.Z OS=Saccharomyces cerevisiae (strain ATCC 204508 / S288c) GN=HTZ1 PE=1 SV=3	-0.162066	23.8686	-1.74843	0.109575	0.250776	0.437368	0.971724	WT_Q97_4.5h - WT_Q25_4.5h	limma	0.109575	0.250776	no hit
DCP2	P53550	m7GpppN-mRNA hydrolase OS=Saccharomyces cerevisiae (strain ATCC 204508 / S288c) GN=DCP2 PE=1 SV=1	0.0937775	26.8113	1.74568	0.110069	0.251693	0.438089	0.971769	WT_Q97_4.5h - WT_Q25_4.5h	limma	0.110069	0.251693	no hit
YNL108C	P53929	Uncharacterized protein YNL108C OS=Saccharomyces cerevisiae (strain ATCC 204508 / S288c) GN=YNL108C PE=1 SV=1	0.112203	24.8065	1.74271	0.110605	0.252704	0.438869	0.971818	WT_Q97_4.5h - WT_Q25_4.5h	limma	0.110605	0.252704	no hit
NUP145	P49687	Nucleoporin NUP145 OS=Saccharomyces cerevisiae (strain ATCC 204508 / S288c) GN=NUP145 PE=1 SV=1	0.0747205	26.3128	1.74208	0.110719	0.25275	0.439034	0.971828	WT_Q97_4.5h - WT_Q25_4.5h	limma	0.110719	0.25275	no hit
PDA1	P16387	Pyruvate dehydrogenase E1 component subunit alpha, mitochondrial OS=Saccharomyces cerevisiae (strain ATCC 204508 / S288c) GN=PDA1 PE=1 SV=2	-0.0878115	28.256	-1.74086	0.11094	0.253041	0.439355	0.971848	WT_Q97_4.5h - WT_Q25_4.5h	limma	0.11094	0.253041	no hit
PRE4	P30657	Proteasome subunit beta type-7 OS=Saccharomyces cerevisiae (strain ATCC 204508 / S288c) GN=PRE4 PE=1 SV=1	0.119432	25.5539	1.73671	0.111695	0.254547	0.440447	0.971916	WT_Q97_4.5h - WT_Q25_4.5h	limma	0.111695	0.254547	no hit
GEP7	P53171	Genetic interactor of prohibitin 7, mitochondrial OS=Saccharomyces cerevisiae (strain ATCC 204508 / S288c) GN=GEP7 PE=1 SV=1	0.170907	23.4991	1.73556	0.111905	0.25481	0.44075	0.971935	WT_Q97_4.5h - WT_Q25_4.5h	limma	0.111905	0.25481	no hit
RPC17	P47076	DNA-directed RNA polymerase III subunit RPC9 OS=Saccharomyces cerevisiae (strain ATCC 204508 / S288c) GN=RPC17 PE=1 SV=2	0.154508	24.764	1.7335	0.112281	0.255451	0.441291	0.971968	WT_Q97_4.5h - WT_Q25_4.5h	limma	0.112281	0.255451	no hit
TDA1	Q03533	Serine/threonine-protein kinase TDA1 OS=Saccharomyces cerevisiae (strain ATCC 204508 / S288c) GN=TDA1 PE=1 SV=1	-0.110231	25.8985	-1.73188	0.112579	0.255914	0.44172	0.971995	WT_Q97_4.5h - WT_Q25_4.5h	limma	0.112579	0.255914	no hit
SDH5	Q08230	Succinate dehydrogenase assembly factor 2, mitochondrial OS=Saccharomyces cerevisiae (strain ATCC 204508 / S288c) GN=SDH5 PE=1 SV=1	0.208675	24.1547	1.73099	0.112742	0.256068	0.441953	0.972009	WT_Q97_4.5h - WT_Q25_4.5h	limma	0.112742	0.256068	no hit
MCM2	P29469	DNA replication licensing factor MCM2 OS=Saccharomyces cerevisiae (strain ATCC 204508 / S288c) GN=MCM2 PE=1 SV=2	0.101754	25.6606	1.72916	0.11308	0.256618	0.442436	0.972039	WT_Q97_4.5h - WT_Q25_4.5h	limma	0.11308	0.256618	no hit
SNU13	P39990	13 kDa ribonucleoprotein-associated protein OS=Saccharomyces cerevisiae (strain ATCC 204508 / S288c) GN=SNU13 PE=1 SV=1	-0.154301	25.1681	-1.72757	0.113373	0.257068	0.442856	0.972065	WT_Q97_4.5h - WT_Q25_4.5h	limma	0.113373	0.257068	no hit
TIF5	P38431|P38431-2	Eukaryotic translation initiation factor 5 OS=Saccharomyces cerevisiae (strain ATCC 204508 / S288c) GN=TIF5 PE=1 SV=1|Isoform Short of Eukaryotic translation initiation factor 5 OS=Saccharomyces cerevisiae (strain ATCC 204508 / S288c) GN=TIF5	-0.107415	26.8505	-1.72656	0.113559	0.257274	0.443122	0.972081	WT_Q97_4.5h - WT_Q25_4.5h	limma	0.113559	0.257274	no hit
TKL1	P23254	Transketolase 1 OS=Saccharomyces cerevisiae (strain ATCC 204508 / S288c) GN=TKL1 PE=1 SV=4	-0.104113	28.3155	-1.72581	0.113698	0.257346	0.44332	0.972093	WT_Q97_4.5h - WT_Q25_4.5h	limma	0.113698	0.257346	no hit
SMC1	P32908	Structural maintenance of chromosomes protein 1 OS=Saccharomyces cerevisiae (strain ATCC 204508 / S288c) GN=SMC1 PE=1 SV=1	0.100921	26.4868	1.72527	0.113799	0.257346	0.443463	0.972102	WT_Q97_4.5h - WT_Q25_4.5h	limma	0.113799	0.257346	no hit
SDH4	P37298	Succinate dehydrogenase [ubiquinone] cytochrome b small subunit, mitochondrial OS=Saccharomyces cerevisiae (strain ATCC 204508 / S288c) GN=SDH4 PE=1 SV=1	0.10086	25.7766	1.72485	0.113878	0.257346	0.443575	0.972109	WT_Q97_4.5h - WT_Q25_4.5h	limma	0.113878	0.257346	no hit
GFA1	P14742	Glutamine--fructose-6-phosphate aminotransferase [isomerizing] OS=Saccharomyces cerevisiae (strain ATCC 204508 / S288c) GN=GFA1 PE=1 SV=4	0.0848517	27.9451	1.72285	0.114249	0.25797	0.444104	0.972141	WT_Q97_4.5h - WT_Q25_4.5h	limma	0.114249	0.25797	no hit
OXP1	P28273	5-oxoprolinase OS=Saccharomyces cerevisiae (strain ATCC 204508 / S288c) GN=OXP1 PE=1 SV=2	0.0832357	28.0336	1.72225	0.11436	0.258003	0.444261	0.972151	WT_Q97_4.5h - WT_Q25_4.5h	limma	0.11436	0.258003	no hit
CDC10	P25342	Cell division control protein 10 OS=Saccharomyces cerevisiae (strain ATCC 204508 / S288c) GN=CDC10 PE=1 SV=1	0.0729412	26.2274	1.72136	0.114527	0.258165	0.444498	0.972165	WT_Q97_4.5h - WT_Q25_4.5h	limma	0.114527	0.258165	no hit
RSC2	Q06488	Chromatin structure-remodeling complex subunit RSC2 OS=Saccharomyces cerevisiae (strain ATCC 204508 / S288c) GN=RSC2 PE=1 SV=1	0.114462	24.144	1.71957	0.11486	0.2587	0.44497	0.972194	WT_Q97_4.5h - WT_Q25_4.5h	limma	0.11486	0.2587	no hit
PHO88	P38264	Inorganic phosphate transport protein PHO88 OS=Saccharomyces cerevisiae (strain ATCC 204508 / S288c) GN=PHO88 PE=1 SV=1	0.188977	25.9011	1.71792	0.11517	0.25918	0.445408	0.97222	WT_Q97_4.5h - WT_Q25_4.5h	limma	0.11517	0.25918	no hit
MSH6	Q03834	DNA mismatch repair protein MSH6 OS=Saccharomyces cerevisiae (strain ATCC 204508 / S288c) GN=MSH6 PE=1 SV=1	-0.118399	23.8746	-1.71588	0.115552	0.259823	0.445947	0.972253	WT_Q97_4.5h - WT_Q25_4.5h	limma	0.115552	0.259823	no hit
CAF4	P36130	CCR4-associated factor 4 OS=Saccharomyces cerevisiae (strain ATCC 204508 / S288c) GN=CAF4 PE=1 SV=3	0.148106	22.7878	1.71389	0.115928	0.260253	0.446476	0.972285	WT_Q97_4.5h - WT_Q25_4.5h	limma	0.115928	0.260253	no hit
PRE5	P40302	Proteasome subunit alpha type-6 OS=Saccharomyces cerevisiae (strain ATCC 204508 / S288c) GN=PRE5 PE=1 SV=1	0.080029	27.111	1.71385	0.115936	0.260253	0.446487	0.972286	WT_Q97_4.5h - WT_Q25_4.5h	limma	0.115936	0.260253	no hit
RCL1	Q08096	RNA 3'-terminal phosphate cyclase-like protein OS=Saccharomyces cerevisiae (strain ATCC 204508 / S288c) GN=RCL1 PE=1 SV=1	-0.137743	23.375	-1.71218	0.11625	0.260483	0.446929	0.972312	WT_Q97_4.5h - WT_Q25_4.5h	limma	0.11625	0.260483	no hit
LEM3	P42838	Alkylphosphocholine resistance protein LEM3 OS=Saccharomyces cerevisiae (strain ATCC 204508 / S288c) GN=LEM3 PE=1 SV=1	-0.198481	24.122	-1.71209	0.116268	0.260483	0.446954	0.972314	WT_Q97_4.5h - WT_Q25_4.5h	limma	0.116268	0.260483	no hit
ERG8	P24521	Phosphomevalonate kinase OS=Saccharomyces cerevisiae (strain ATCC 204508 / S288c) GN=ERG8 PE=1 SV=2	0.145813	25.5022	1.71174	0.116334	0.260483	0.447046	0.972319	WT_Q97_4.5h - WT_Q25_4.5h	limma	0.116334	0.260483	no hit
TIM44	Q01852	Mitochondrial import inner membrane translocase subunit TIM44 OS=Saccharomyces cerevisiae (strain ATCC 204508 / S288c) GN=TIM44 PE=1 SV=1	0.0713235	27.763	1.71016	0.116634	0.260483	0.447466	0.972344	WT_Q97_4.5h - WT_Q25_4.5h	limma	0.116634	0.260483	no hit
HIS2	P38635	Histidinol-phosphatase OS=Saccharomyces cerevisiae (strain ATCC 204508 / S288c) GN=HIS2 PE=1 SV=2	-0.16118	24.8676	-1.71007	0.116651	0.260483	0.447491	0.972346	WT_Q97_4.5h - WT_Q25_4.5h	limma	0.116651	0.260483	no hit
RSM23	Q01163	37S ribosomal protein S23, mitochondrial OS=Saccharomyces cerevisiae (strain ATCC 204508 / S288c) GN=RSM23 PE=1 SV=3	0.107757	26.2927	1.7099	0.116682	0.260483	0.447534	0.972349	WT_Q97_4.5h - WT_Q25_4.5h	limma	0.116682	0.260483	no hit
SQT1	P35184	Ribosome assembly protein SQT1 OS=Saccharomyces cerevisiae (strain ATCC 204508 / S288c) GN=SQT1 PE=1 SV=2	-0.219826	23.8026	-1.70973	0.116715	0.260483	0.44758	0.972351	WT_Q97_4.5h - WT_Q25_4.5h	limma	0.116715	0.260483	no hit
EMC1	P25574	ER membrane protein complex subunit 1 OS=Saccharomyces cerevisiae (strain ATCC 204508 / S288c) GN=EMC1 PE=1 SV=1	-0.0861427	26.327	-1.70849	0.11695	0.260689	0.447908	0.972371	WT_Q97_4.5h - WT_Q25_4.5h	limma	0.11695	0.260689	no hit
RSC1	P53236	Chromatin structure-remodeling complex subunit RSC1 OS=Saccharomyces cerevisiae (strain ATCC 204508 / S288c) GN=RSC1 PE=1 SV=1	0.149953	24.0336	1.70823	0.117001	0.260689	0.447979	0.972375	WT_Q97_4.5h - WT_Q25_4.5h	limma	0.117001	0.260689	no hit
APM3	P38153	AP-3 complex subunit mu OS=Saccharomyces cerevisiae (strain ATCC 204508 / S288c) GN=APM3 PE=1 SV=2	0.0974156	23.4056	1.70606	0.117413	0.261083	0.448555	0.97241	WT_Q97_4.5h - WT_Q25_4.5h	limma	0.117413	0.261083	no hit
YKR070W	P36151	Uncharacterized protein YKR070W OS=Saccharomyces cerevisiae (strain ATCC 204508 / S288c) GN=YKR070W PE=1 SV=1	0.14686	25.6948	1.70583	0.117457	0.261083	0.448616	0.972413	WT_Q97_4.5h - WT_Q25_4.5h	limma	0.117457	0.261083	no hit
MAP1	Q01662	Methionine aminopeptidase 1 OS=Saccharomyces cerevisiae (strain ATCC 204508 / S288c) GN=MAP1 PE=1 SV=2	-0.20651	24.9817	-1.70577	0.117468	0.261083	0.448632	0.972414	WT_Q97_4.5h - WT_Q25_4.5h	limma	0.117468	0.261083	no hit
YAT2	P40017	Carnitine O-acetyltransferase YAT2 OS=Saccharomyces cerevisiae (strain ATCC 204508 / S288c) GN=YAT2 PE=1 SV=1	0.0817583	27.4403	1.70506	0.117604	0.26117	0.448821	0.972426	WT_Q97_4.5h - WT_Q25_4.5h	limma	0.117604	0.26117	no hit
YHR202W	P38887	Uncharacterized protein YHR202W OS=Saccharomyces cerevisiae (strain ATCC 204508 / S288c) GN=YHR202W PE=1 SV=1	-0.0976739	24.5406	-1.70446	0.117719	0.261211	0.448981	0.972435	WT_Q97_4.5h - WT_Q25_4.5h	limma	0.117719	0.261211	no hit
ERP2	P39704	Protein ERP2 OS=Saccharomyces cerevisiae (strain ATCC 204508 / S288c) GN=ERP2 PE=1 SV=1	0.0757288	25.0828	1.69938	0.118695	0.263159	0.450335	0.972516	WT_Q97_4.5h - WT_Q25_4.5h	limma	0.118695	0.263159	no hit
INO80	P53115	Putative DNA helicase INO80 OS=Saccharomyces cerevisiae (strain ATCC 204508 / S288c) GN=INO80 PE=1 SV=1	0.093775	24.9152	1.69688	0.119178	0.263935	0.451002	0.972555	WT_Q97_4.5h - WT_Q25_4.5h	limma	0.119178	0.263935	no hit
SIN3	P22579	Transcriptional regulatory protein SIN3 OS=Saccharomyces cerevisiae (strain ATCC 204508 / S288c) GN=SIN3 PE=1 SV=2	0.0876659	26.8254	1.69628	0.119294	0.263935	0.451162	0.972565	WT_Q97_4.5h - WT_Q25_4.5h	limma	0.119294	0.263935	no hit
STT3	P39007	Dolichyl-diphosphooligosaccharide--protein glycosyltransferase subunit STT3 OS=Saccharomyces cerevisiae (strain ATCC 204508 / S288c) GN=STT3 PE=1 SV=2	-0.143317	27.3594	-1.69578	0.119391	0.263935	0.451295	0.972573	WT_Q97_4.5h - WT_Q25_4.5h	limma	0.119391	0.263935	no hit
SAM1	P10659	S-adenosylmethionine synthase 1 OS=Saccharomyces cerevisiae (strain ATCC 204508 / S288c) GN=SAM1 PE=1 SV=2	-0.111792	25.6446	-1.69554	0.119437	0.263935	0.451358	0.972576	WT_Q97_4.5h - WT_Q25_4.5h	limma	0.119437	0.263935	no hit
CDC21	P06785	Thymidylate synthase OS=Saccharomyces cerevisiae (strain ATCC 204508 / S288c) GN=CDC21 PE=1 SV=1	-0.0817925	26.257	-1.691	0.120319	0.265668	0.452571	0.972648	WT_Q97_4.5h - WT_Q25_4.5h	limma	0.120319	0.265668	no hit
TRM112	P53738	Multifunctional methyltransferase subunit TRM112 OS=Saccharomyces cerevisiae (strain ATCC 204508 / S288c) GN=TRM112 PE=1 SV=1	-0.156748	24.6835	-1.68932	0.120646	0.266173	0.453019	0.972674	WT_Q97_4.5h - WT_Q25_4.5h	limma	0.120646	0.266173	no hit
NPC2	Q12408	Phosphatidylglycerol/phosphatidylinositol transfer protein OS=Saccharomyces cerevisiae (strain ATCC 204508 / S288c) GN=NPC2 PE=1 SV=1	-0.210473	24.7781	-1.68875	0.120759	0.266202	0.453172	0.972683	WT_Q97_4.5h - WT_Q25_4.5h	limma	0.120759	0.266202	no hit
GCV1	P48015	Aminomethyltransferase, mitochondrial OS=Saccharomyces cerevisiae (strain ATCC 204508 / S288c) GN=GCV1 PE=1 SV=2	-0.137036	25.0745	-1.68762	0.120979	0.266441	0.453474	0.972701	WT_Q97_4.5h - WT_Q25_4.5h	limma	0.120979	0.266441	no hit
CKB2	P38930	Casein kinase II subunit beta' OS=Saccharomyces cerevisiae (strain ATCC 204508 / S288c) GN=CKB2 PE=1 SV=1	-0.107736	24.013	-1.68669	0.121162	0.266441	0.453724	0.972715	WT_Q97_4.5h - WT_Q25_4.5h	limma	0.121162	0.266441	no hit
PEX11	Q12462	Peroxisomal membrane protein PMP27 OS=Saccharomyces cerevisiae (strain ATCC 204508 / S288c) GN=PEX11 PE=1 SV=2	-0.202463	24.8844	-1.68668	0.121163	0.266441	0.453725	0.972716	WT_Q97_4.5h - WT_Q25_4.5h	limma	0.121163	0.266441	no hit
RPC37	P36121	DNA-directed RNA polymerase III subunit RPC5 OS=Saccharomyces cerevisiae (strain ATCC 204508 / S288c) GN=RPC37 PE=1 SV=1	-0.087389	24.6258	-1.68478	0.121537	0.267045	0.454234	0.972745	WT_Q97_4.5h - WT_Q25_4.5h	limma	0.121537	0.267045	no hit
TCB3	Q03640	Tricalbin-3 OS=Saccharomyces cerevisiae (strain ATCC 204508 / S288c) GN=TCB3 PE=1 SV=1	-0.110987	27.2946	-1.68228	0.12203	0.267685	0.454904	0.972784	WT_Q97_4.5h - WT_Q25_4.5h	limma	0.12203	0.267685	no hit
APE1	P14904	Vacuolar aminopeptidase 1 OS=Saccharomyces cerevisiae (strain ATCC 204508 / S288c) GN=APE1 PE=1 SV=2	-0.194416	27.502	-1.68164	0.122157	0.267685	0.455077	0.972794	WT_Q97_4.5h - WT_Q25_4.5h	limma	0.122157	0.267685	no hit
KGD2	P19262	Dihydrolipoyllysine-residue succinyltransferase component of 2-oxoglutarate dehydrogenase complex, mitochondrial OS=Saccharomyces cerevisiae (strain ATCC 204508 / S288c) GN=KGD2 PE=1 SV=2	0.173893	27.8052	1.68163	0.122158	0.267685	0.455078	0.972795	WT_Q97_4.5h - WT_Q25_4.5h	limma	0.122158	0.267685	no hit
YDR415C	Q04033	Probable aminopeptidase YDR415C OS=Saccharomyces cerevisiae (strain ATCC 204508 / S288c) GN=YDR415C PE=3 SV=1	-0.198256	25.0626	-1.6813	0.122225	0.267685	0.455169	0.9728	WT_Q97_4.5h - WT_Q25_4.5h	limma	0.122225	0.267685	no hit
MRPL50	P53724	54S ribosomal protein L50, mitochondrial OS=Saccharomyces cerevisiae (strain ATCC 204508 / S288c) GN=MRPL50 PE=1 SV=1	0.197939	23.62	1.67962	0.122556	0.268183	0.455617	0.972826	WT_Q97_4.5h - WT_Q25_4.5h	limma	0.122556	0.268183	no hit
ASG1	P40467	Activator of stress genes 1 OS=Saccharomyces cerevisiae (strain ATCC 204508 / S288c) GN=ASG1 PE=1 SV=1	0.0895733	25.1332	1.67914	0.122652	0.268183	0.455746	0.972833	WT_Q97_4.5h - WT_Q25_4.5h	limma	0.122652	0.268183	no hit
AGP2	P38090	General amino acid permease AGP2 OS=Saccharomyces cerevisiae (strain ATCC 204508 / S288c) GN=AGP2 PE=1 SV=1	-0.118695	23.7348	-1.67227	0.124022	0.270774	0.457592	0.97294	WT_Q97_4.5h - WT_Q25_4.5h	limma	0.124022	0.270774	no hit
YML079W	Q03629	Uncharacterized protein YML079W OS=Saccharomyces cerevisiae (strain ATCC 204508 / S288c) GN=YML079W PE=1 SV=1	-0.136504	24.9078	-1.6722	0.124038	0.270774	0.457613	0.972941	WT_Q97_4.5h - WT_Q25_4.5h	limma	0.124038	0.270774	no hit
UTP18	P40362	U3 small nucleolar RNA-associated protein 18 OS=Saccharomyces cerevisiae (strain ATCC 204508 / S288c) GN=UTP18 PE=1 SV=1	0.165244	24.4215	1.66981	0.124517	0.271601	0.458256	0.972978	WT_Q97_4.5h - WT_Q25_4.5h	limma	0.124517	0.271601	no hit
PAA1	Q12447	Polyamine N-acetyltransferase 1 OS=Saccharomyces cerevisiae (strain ATCC 204508 / S288c) GN=PAA1 PE=1 SV=1	0.0853167	26.7852	1.66767	0.124947	0.272319	0.458831	0.973011	WT_Q97_4.5h - WT_Q25_4.5h	limma	0.124947	0.272319	no hit
ESL2	P36168	EST/SMG-like protein 1 OS=Saccharomyces cerevisiae (strain ATCC 204508 / S288c) GN=ESL2 PE=1 SV=1	-0.0811197	25.3822	-1.66632	0.12522	0.272693	0.459195	0.973032	WT_Q97_4.5h - WT_Q25_4.5h	limma	0.12522	0.272693	no hit
GLE1	Q12315	Nucleoporin GLE1 OS=Saccharomyces cerevisiae (strain ATCC 204508 / S288c) GN=GLE1 PE=1 SV=1	-0.168353	22.7454	-1.66481	0.125526	0.273138	0.459602	0.973055	WT_Q97_4.5h - WT_Q25_4.5h	limma	0.125526	0.273138	no hit
URA4	P20051	Dihydroorotase OS=Saccharomyces cerevisiae (strain ATCC 204508 / S288c) GN=URA4 PE=1 SV=2	0.104743	25.809	1.66367	0.125756	0.273419	0.459908	0.973073	WT_Q97_4.5h - WT_Q25_4.5h	limma	0.125756	0.273419	no hit
TOP2	P06786	DNA topoisomerase 2 OS=Saccharomyces cerevisiae (strain ATCC 204508 / S288c) GN=TOP2 PE=1 SV=2	-0.179008	25.564	-1.66188	0.126122	0.273718	0.460393	0.9731	WT_Q97_4.5h - WT_Q25_4.5h	limma	0.126122	0.273718	no hit
RPS6A|RPS6B	P0CX37|P0CX38	40S ribosomal protein S6-A OS=Saccharomyces cerevisiae (strain ATCC 204508 / S288c) GN=RPS6A PE=1 SV=1|40S ribosomal protein S6-B OS=Saccharomyces cerevisiae (strain ATCC 204508 / S288c) GN=RPS6B PE=1 SV=1	-0.106621	28.042	-1.66156	0.126185	0.273718	0.460478	0.973105	WT_Q97_4.5h - WT_Q25_4.5h	limma	0.126185	0.273718	no hit
LAS17	Q12446	Proline-rich protein LAS17 OS=Saccharomyces cerevisiae (strain ATCC 204508 / S288c) GN=LAS17 PE=1 SV=1	-0.138979	23.7478	-1.6615	0.126198	0.273718	0.460495	0.973106	WT_Q97_4.5h - WT_Q25_4.5h	limma	0.126198	0.273718	no hit
RSM10	Q03201	37S ribosomal protein S10, mitochondrial OS=Saccharomyces cerevisiae (strain ATCC 204508 / S288c) GN=RSM10 PE=1 SV=1	0.0904778	25.6109	1.66071	0.126359	0.273846	0.460708	0.973118	WT_Q97_4.5h - WT_Q25_4.5h	limma	0.126359	0.273846	no hit
MPP10	P47083	U3 small nucleolar RNA-associated protein MPP10 OS=Saccharomyces cerevisiae (strain ATCC 204508 / S288c) GN=MPP10 PE=1 SV=1	-0.169274	23.1883	-1.66017	0.12647	0.273865	0.460855	0.973126	WT_Q97_4.5h - WT_Q25_4.5h	limma	0.12647	0.273865	no hit
ATP10	P18496	Mitochondrial ATPase complex subunit ATP10 OS=Saccharomyces cerevisiae (strain ATCC 204508 / S288c) GN=ATP10 PE=1 SV=2	-0.103622	24.9067	-1.65885	0.126739	0.274227	0.46121	0.973146	WT_Q97_4.5h - WT_Q25_4.5h	limma	0.126739	0.274227	no hit
BET3	P36149	Trafficking protein particle complex subunit BET3 OS=Saccharomyces cerevisiae (strain ATCC 204508 / S288c) GN=BET3 PE=1 SV=1	0.110798	25.8469	1.65835	0.126841	0.274228	0.461345	0.973154	WT_Q97_4.5h - WT_Q25_4.5h	limma	0.126841	0.274228	no hit
NUP188	P52593	Nucleoporin NUP188 OS=Saccharomyces cerevisiae (strain ATCC 204508 / S288c) GN=NUP188 PE=1 SV=1	-0.112427	26.4097	-1.65568	0.127389	0.275192	0.462068	0.973195	WT_Q97_4.5h - WT_Q25_4.5h	limma	0.127389	0.275192	no hit
SET5	P38890	Putative protein lysine methyltransferase SET5 OS=Saccharomyces cerevisiae (strain ATCC 204508 / S288c) GN=SET5 PE=1 SV=1	0.08593	25.4925	1.65515	0.127497	0.275205	0.462211	0.973203	WT_Q97_4.5h - WT_Q25_4.5h	limma	0.127497	0.275205	no hit
YGR111W	P53265	Uncharacterized protein YGR111W OS=Saccharomyces cerevisiae (strain ATCC 204508 / S288c) GN=YGR111W PE=1 SV=1	-0.116449	26.4194	-1.65451	0.127628	0.275269	0.462384	0.973213	WT_Q97_4.5h - WT_Q25_4.5h	limma	0.127628	0.275269	no hit
URA3	P03962	Orotidine 5'-phosphate decarboxylase OS=Saccharomyces cerevisiae (strain ATCC 204508 / S288c) GN=URA3 PE=1 SV=2	-0.140434	27.2448	-1.65236	0.128071	0.276002	0.462965	0.973246	WT_Q97_4.5h - WT_Q25_4.5h	limma	0.128071	0.276002	no hit
CKA1	P15790	Casein kinase II subunit alpha OS=Saccharomyces cerevisiae (strain ATCC 204508 / S288c) GN=CKA1 PE=1 SV=1	-0.121689	26.2294	-1.65135	0.12828	0.276134	0.46324	0.973261	WT_Q97_4.5h - WT_Q25_4.5h	limma	0.12828	0.276134	no hit
AIM46	P38885	Altered inheritance of mitochondria protein 46, mitochondrial OS=Saccharomyces cerevisiae (strain ATCC 204508 / S288c) GN=AIM46 PE=1 SV=1	-0.138691	23.6154	-1.65107	0.128337	0.276134	0.463314	0.973265	WT_Q97_4.5h - WT_Q25_4.5h	limma	0.128337	0.276134	no hit
CKB1	P43639	Casein kinase II subunit beta OS=Saccharomyces cerevisiae (strain ATCC 204508 / S288c) GN=CKB1 PE=1 SV=1	-0.113571	24.8465	-1.64948	0.128667	0.276602	0.463746	0.973289	WT_Q97_4.5h - WT_Q25_4.5h	limma	0.128667	0.276602	no hit
OSH7	P38755	Oxysterol-binding protein homolog 7 OS=Saccharomyces cerevisiae (strain ATCC 204508 / S288c) GN=OSH7 PE=1 SV=1	0.0911419	26.3679	1.64903	0.128759	0.276602	0.463867	0.973296	WT_Q97_4.5h - WT_Q25_4.5h	limma	0.128759	0.276602	no hit
TCB2	P48231	Tricalbin-2 OS=Saccharomyces cerevisiae (strain ATCC 204508 / S288c) GN=TCB2 PE=1 SV=1	-0.153142	24.7711	-1.64731	0.129117	0.27715	0.464335	0.973322	WT_Q97_4.5h - WT_Q25_4.5h	limma	0.129117	0.27715	no hit
YDR391C	Q04170	Uncharacterized protein YDR391C OS=Saccharomyces cerevisiae (strain ATCC 204508 / S288c) GN=YDR391C PE=1 SV=1	-0.103312	22.6449	-1.645	0.129597	0.277958	0.46496	0.973357	WT_Q97_4.5h - WT_Q25_4.5h	limma	0.129597	0.277958	no hit
YUR1	P26725	Probable mannosyltransferase YUR1 OS=Saccharomyces cerevisiae (strain ATCC 204508 / S288c) GN=YUR1 PE=1 SV=1	0.146857	22.6611	1.64242	0.130136	0.278893	0.465661	0.973396	WT_Q97_4.5h - WT_Q25_4.5h	limma	0.130136	0.278893	no hit
NET1	P47035	Nucleolar protein NET1 OS=Saccharomyces cerevisiae (strain ATCC 204508 / S288c) GN=NET1 PE=1 SV=1	0.133652	25.3336	1.64143	0.130344	0.279117	0.465931	0.973411	WT_Q97_4.5h - WT_Q25_4.5h	limma	0.130344	0.279117	no hit
TRM11	Q12463	tRNA (guanine(10)-N2)-methyltransferase OS=Saccharomyces cerevisiae (strain ATCC 204508 / S288c) GN=TRM11 PE=1 SV=1	-0.113676	25.4115	-1.64065	0.130507	0.279244	0.466143	0.973423	WT_Q97_4.5h - WT_Q25_4.5h	limma	0.130507	0.279244	no hit
PRB1	P09232	Cerevisin OS=Saccharomyces cerevisiae (strain ATCC 204508 / S288c) GN=PRB1 PE=1 SV=1	-0.137096	27.0267	-1.63987	0.130671	0.279343	0.466355	0.973435	WT_Q97_4.5h - WT_Q25_4.5h	limma	0.130671	0.279343	no hit
YPR127W	Q06494	Putative pyridoxal reductase OS=Saccharomyces cerevisiae (strain ATCC 204508 / S288c) GN=YPR127W PE=1 SV=1	-0.0957667	26.8501	-1.63944	0.130761	0.279343	0.466471	0.973441	WT_Q97_4.5h - WT_Q25_4.5h	limma	0.130761	0.279343	no hit
TWF1	P53250	Twinfilin-1 OS=Saccharomyces cerevisiae (strain ATCC 204508 / S288c) GN=TWF1 PE=1 SV=1	0.136155	26.2229	1.63861	0.130937	0.279497	0.466698	0.973454	WT_Q97_4.5h - WT_Q25_4.5h	limma	0.130937	0.279497	no hit
YAF9	P53930	Protein AF-9 homolog OS=Saccharomyces cerevisiae (strain ATCC 204508 / S288c) GN=YAF9 PE=1 SV=1	-0.0934836	23.4388	-1.63746	0.131178	0.279665	0.46701	0.973471	WT_Q97_4.5h - WT_Q25_4.5h	limma	0.131178	0.279665	no hit
DSS4	P32601	Protein DSS4 OS=Saccharomyces cerevisiae (strain ATCC 204508 / S288c) GN=DSS4 PE=1 SV=2	0.169061	23.0529	1.63725	0.131222	0.279665	0.467067	0.973474	WT_Q97_4.5h - WT_Q25_4.5h	limma	0.131222	0.279665	no hit
MRP49	P32388	54S ribosomal protein MRP49, mitochondrial OS=Saccharomyces cerevisiae (strain ATCC 204508 / S288c) GN=MRP49 PE=1 SV=1	0.129483	22.2659	1.63605	0.131476	0.279822	0.467394	0.973492	WT_Q97_4.5h - WT_Q25_4.5h	limma	0.131476	0.279822	no hit
MCM7	P38132	DNA replication licensing factor MCM7 OS=Saccharomyces cerevisiae (strain ATCC 204508 / S288c) GN=MCM7 PE=1 SV=4	0.0896438	24.7161	1.63591	0.131504	0.279822	0.46743	0.973494	WT_Q97_4.5h - WT_Q25_4.5h	limma	0.131504	0.279822	no hit
PRE7	P23724	Proteasome subunit beta type-6 OS=Saccharomyces cerevisiae (strain ATCC 204508 / S288c) GN=PRE7 PE=1 SV=1	0.0776702	26.4595	1.63449	0.131805	0.280241	0.467817	0.973516	WT_Q97_4.5h - WT_Q25_4.5h	limma	0.131805	0.280241	no hit
NSG1	P38837	Protein NSG1 OS=Saccharomyces cerevisiae (strain ATCC 204508 / S288c) GN=NSG1 PE=1 SV=1	-0.0924155	24.4554	-1.63017	0.132722	0.281969	0.468995	0.97358	WT_Q97_4.5h - WT_Q25_4.5h	limma	0.132722	0.281969	no hit
RPP2B	P02400	60S acidic ribosomal protein P2-beta OS=Saccharomyces cerevisiae (strain ATCC 204508 / S288c) GN=RPP2B PE=1 SV=2	-0.261172	26.1897	-1.62841	0.133098	0.282545	0.469476	0.973607	WT_Q97_4.5h - WT_Q25_4.5h	limma	0.133098	0.282545	no hit
ECM33	P38248	Cell wall protein ECM33 OS=Saccharomyces cerevisiae (strain ATCC 204508 / S288c) GN=ECM33 PE=1 SV=3	-0.166786	26.0978	-1.62504	0.133818	0.283851	0.470395	0.973657	WT_Q97_4.5h - WT_Q25_4.5h	limma	0.133818	0.283851	no hit
AGP1	P25376	General amino acid permease AGP1 OS=Saccharomyces cerevisiae (strain ATCC 204508 / S288c) GN=AGP1 PE=1 SV=3	-0.257756	23.8935	-1.62422	0.133993	0.283998	0.470618	0.973669	WT_Q97_4.5h - WT_Q25_4.5h	limma	0.133993	0.283998	no hit
ERG13	P54839	Hydroxymethylglutaryl-CoA synthase OS=Saccharomyces cerevisiae (strain ATCC 204508 / S288c) GN=ERG13 PE=1 SV=1	0.0855338	27.3768	1.62327	0.134197	0.284207	0.470877	0.973683	WT_Q97_4.5h - WT_Q25_4.5h	limma	0.134197	0.284207	no hit
ADH1	P00330	Alcohol dehydrogenase 1 OS=Saccharomyces cerevisiae (strain ATCC 204508 / S288c) GN=ADH1 PE=1 SV=5	-0.204416	28.7623	-1.62019	0.134862	0.285392	0.471721	0.973729	WT_Q97_4.5h - WT_Q25_4.5h	limma	0.134862	0.285392	no hit
ENO1	P00924	Enolase 1 OS=Saccharomyces cerevisiae (strain ATCC 204508 / S288c) GN=ENO1 PE=1 SV=3	0.198352	28.3077	1.61736	0.135474	0.286453	0.472495	0.973771	WT_Q97_4.5h - WT_Q25_4.5h	limma	0.135474	0.286453	no hit
SEC22	P22214	Protein transport protein SEC22 OS=Saccharomyces cerevisiae (strain ATCC 204508 / S288c) GN=SEC22 PE=1 SV=1	-0.119739	25.66	-1.61689	0.135576	0.286453	0.472624	0.973778	WT_Q97_4.5h - WT_Q25_4.5h	limma	0.135576	0.286453	no hit
SSO2	P39926	Protein SSO2 OS=Saccharomyces cerevisiae (strain ATCC 204508 / S288c) GN=SSO2 PE=1 SV=2	0.172066	24.9491	1.61593	0.135785	0.286668	0.472887	0.973792	WT_Q97_4.5h - WT_Q25_4.5h	limma	0.135785	0.286668	no hit
TDH3	P00359	Glyceraldehyde-3-phosphate dehydrogenase 3 OS=Saccharomyces cerevisiae (strain ATCC 204508 / S288c) GN=TDH3 PE=1 SV=3	-0.0914249	26.7585	-1.61153	0.136744	0.288468	0.474093	0.973857	WT_Q97_4.5h - WT_Q25_4.5h	limma	0.136744	0.288468	no hit
EFM5	P53200	Protein-lysine N-methyltransferase EFM5 OS=Saccharomyces cerevisiae (strain ATCC 204508 / S288c) GN=EFM5 PE=1 SV=2	-0.0803864	26.2369	-1.61067	0.136931	0.288636	0.474328	0.97387	WT_Q97_4.5h - WT_Q25_4.5h	limma	0.136931	0.288636	no hit
SIT4	P20604	Serine/threonine-protein phosphatase PP1-1 OS=Saccharomyces cerevisiae (strain ATCC 204508 / S288c) GN=SIT4 PE=1 SV=1	0.121017	25.5981	1.60905	0.137288	0.288955	0.474775	0.973894	WT_Q97_4.5h - WT_Q25_4.5h	limma	0.137288	0.288955	no hit
AAC1	P04710	ADP,ATP carrier protein 1 OS=Saccharomyces cerevisiae (strain ATCC 204508 / S288c) GN=AAC1 PE=1 SV=1	-0.183772	26.9786	-1.60841	0.137427	0.288955	0.474948	0.973903	WT_Q97_4.5h - WT_Q25_4.5h	limma	0.137427	0.288955	no hit
NUP49	Q02199	Nucleoporin NUP49/NSP49 OS=Saccharomyces cerevisiae (strain ATCC 204508 / S288c) GN=NUP49 PE=1 SV=1	0.334286	24.1285	1.60795	0.137528	0.288955	0.475075	0.97391	WT_Q97_4.5h - WT_Q25_4.5h	limma	0.137528	0.288955	no hit
IQG1	Q12280	Ras GTPase-activating-like protein IQG1 OS=Saccharomyces cerevisiae (strain ATCC 204508 / S288c) GN=IQG1 PE=1 SV=1	-0.0926304	24.3544	-1.60791	0.137537	0.288955	0.475087	0.97391	WT_Q97_4.5h - WT_Q25_4.5h	limma	0.137537	0.288955	no hit
PIN4	P34217	RNA-binding protein PIN4 OS=Saccharomyces cerevisiae (strain ATCC 204508 / S288c) GN=PIN4 PE=1 SV=1	-0.211163	24.6259	-1.60707	0.137723	0.288955	0.475319	0.973923	WT_Q97_4.5h - WT_Q25_4.5h	limma	0.137723	0.288955	no hit
SEC6	P32844	Exocyst complex component SEC6 OS=Saccharomyces cerevisiae (strain ATCC 204508 / S288c) GN=SEC6 PE=1 SV=2	0.0930225	24.6859	1.60705	0.137725	0.288955	0.475322	0.973923	WT_Q97_4.5h - WT_Q25_4.5h	limma	0.137725	0.288955	no hit
OSW5	P40219	Outer spore wall protein 5 OS=Saccharomyces cerevisiae (strain ATCC 204508 / S288c) GN=OSW5 PE=1 SV=1	0.468907	23.0201	1.60441	0.138307	0.289876	0.476047	0.973962	WT_Q97_4.5h - WT_Q25_4.5h	limma	0.138307	0.289876	no hit
GAS1	P22146	1,3-beta-glucanosyltransferase GAS1 OS=Saccharomyces cerevisiae (strain ATCC 204508 / S288c) GN=GAS1 PE=1 SV=2	-0.130669	27.1491	-1.60409	0.138379	0.289876	0.476137	0.973966	WT_Q97_4.5h - WT_Q25_4.5h	limma	0.138379	0.289876	no hit
PTA1	Q01329	Pre-tRNA-processing protein PTA1 OS=Saccharomyces cerevisiae (strain ATCC 204508 / S288c) GN=PTA1 PE=1 SV=1	0.0856196	25.7723	1.6021	0.138818	0.29057	0.476683	0.973995	WT_Q97_4.5h - WT_Q25_4.5h	limma	0.138818	0.29057	no hit
MCD4	P36051	GPI ethanolamine phosphate transferase 1 OS=Saccharomyces cerevisiae (strain ATCC 204508 / S288c) GN=MCD4 PE=1 SV=1	0.194627	24.7101	1.59852	0.139614	0.292009	0.477669	0.974048	WT_Q97_4.5h - WT_Q25_4.5h	limma	0.139614	0.292009	no hit
SCW4	P53334	Probable family 17 glucosidase SCW4 OS=Saccharomyces cerevisiae (strain ATCC 204508 / S288c) GN=SCW4 PE=1 SV=1	0.128691	25.3674	1.5969	0.139976	0.292212	0.478117	0.974071	WT_Q97_4.5h - WT_Q25_4.5h	limma	0.139976	0.292212	no hit
YBP1	P38315	YAP1-binding protein 1 OS=Saccharomyces cerevisiae (strain ATCC 204508 / S288c) GN=YBP1 PE=1 SV=1	0.096129	25.26	1.59618	0.140135	0.292212	0.478313	0.974082	WT_Q97_4.5h - WT_Q25_4.5h	limma	0.140135	0.292212	no hit
MNP1	P53163	54S ribosomal protein L12, mitochondrial OS=Saccharomyces cerevisiae (strain ATCC 204508 / S288c) GN=MNP1 PE=1 SV=1	0.269064	25.6464	1.59604	0.140167	0.292212	0.478351	0.974084	WT_Q97_4.5h - WT_Q25_4.5h	limma	0.140167	0.292212	no hit
NAM7	P30771	ATP-dependent helicase NAM7 OS=Saccharomyces cerevisiae (strain ATCC 204508 / S288c) GN=NAM7 PE=1 SV=1	-0.0978524	24.3574	-1.59586	0.140208	0.292212	0.478403	0.974087	WT_Q97_4.5h - WT_Q25_4.5h	limma	0.140208	0.292212	no hit
OPI3	P05375	Phosphatidyl-N-methylethanolamine N-methyltransferase OS=Saccharomyces cerevisiae (strain ATCC 204508 / S288c) GN=OPI3 PE=1 SV=1	-0.108979	25.4693	-1.59566	0.140253	0.292212	0.478458	0.974089	WT_Q97_4.5h - WT_Q25_4.5h	limma	0.140253	0.292212	no hit
SUI3	P09064	Eukaryotic translation initiation factor 2 subunit beta OS=Saccharomyces cerevisiae (strain ATCC 204508 / S288c) GN=SUI3 PE=1 SV=2	0.277435	26.4908	1.59493	0.140417	0.292255	0.47866	0.9741	WT_Q97_4.5h - WT_Q25_4.5h	limma	0.140417	0.292255	no hit
COQ1	P18900	Hexaprenyl pyrophosphate synthase, mitochondrial OS=Saccharomyces cerevisiae (strain ATCC 204508 / S288c) GN=COQ1 PE=1 SV=1	0.268593	23.4746	1.5946	0.14049	0.292255	0.47875	0.974105	WT_Q97_4.5h - WT_Q25_4.5h	limma	0.14049	0.292255	no hit
ACC1	Q00955	Acetyl-CoA carboxylase OS=Saccharomyces cerevisiae (strain ATCC 204508 / S288c) GN=ACC1 PE=1 SV=2	-0.109178	30.2352	-1.59231	0.141003	0.293095	0.479381	0.974138	WT_Q97_4.5h - WT_Q25_4.5h	limma	0.141003	0.293095	no hit
GCD10	P41814	tRNA (adenine(58)-N(1))-methyltransferase non-catalytic subunit TRM6 OS=Saccharomyces cerevisiae (strain ATCC 204508 / S288c) GN=GCD10 PE=1 SV=1	0.120891	24.6569	1.59176	0.141127	0.293127	0.479534	0.974146	WT_Q97_4.5h - WT_Q25_4.5h	limma	0.141127	0.293127	no hit
VTC2	P43585	Vacuolar transporter chaperone 2 OS=Saccharomyces cerevisiae (strain ATCC 204508 / S288c) GN=VTC2 PE=1 SV=1	0.0740029	27.1321	1.591	0.141299	0.293211	0.479744	0.974157	WT_Q97_4.5h - WT_Q25_4.5h	limma	0.141299	0.293211	no hit
RIM11	P38615	Serine/threonine-protein kinase RIM11/MSD1 OS=Saccharomyces cerevisiae (strain ATCC 204508 / S288c) GN=RIM11 PE=1 SV=1	0.158529	24.5277	1.59061	0.141385	0.293211	0.47985	0.974163	WT_Q97_4.5h - WT_Q25_4.5h	limma	0.141385	0.293211	no hit
LCB2	P40970	Serine palmitoyltransferase 2 OS=Saccharomyces cerevisiae (strain ATCC 204508 / S288c) GN=LCB2 PE=1 SV=1	-0.0784317	26.4553	-1.58978	0.141573	0.293374	0.48008	0.974175	WT_Q97_4.5h - WT_Q25_4.5h	limma	0.141573	0.293374	no hit
FCP1	Q03254	RNA polymerase II subunit A C-terminal domain phosphatase OS=Saccharomyces cerevisiae (strain ATCC 204508 / S288c) GN=FCP1 PE=1 SV=1	-0.116313	24.1264	-1.58839	0.141887	0.293799	0.480464	0.974195	WT_Q97_4.5h - WT_Q25_4.5h	limma	0.141887	0.293799	no hit
OYE2	Q03558	NADPH dehydrogenase 2 OS=Saccharomyces cerevisiae (strain ATCC 204508 / S288c) GN=OYE2 PE=1 SV=3	0.118702	27.1258	1.58654	0.142304	0.294438	0.480975	0.974222	WT_Q97_4.5h - WT_Q25_4.5h	limma	0.142304	0.294438	no hit
MSD1	P15179	Aspartate--tRNA ligase, mitochondrial OS=Saccharomyces cerevisiae (strain ATCC 204508 / S288c) GN=MSD1 PE=1 SV=1	0.0702912	25.115	1.585	0.142654	0.294934	0.481401	0.974244	WT_Q97_4.5h - WT_Q25_4.5h	limma	0.142654	0.294934	no hit
SCO1	P23833	Protein SCO1, mitochondrial OS=Saccharomyces cerevisiae (strain ATCC 204508 / S288c) GN=SCO1 PE=1 SV=1	0.104334	24.745	1.58359	0.142975	0.295372	0.481792	0.974264	WT_Q97_4.5h - WT_Q25_4.5h	limma	0.142975	0.295372	no hit
GPD1	Q00055	Glycerol-3-phosphate dehydrogenase [NAD(+)] 1 OS=Saccharomyces cerevisiae (strain ATCC 204508 / S288c) GN=GPD1 PE=1 SV=4	-0.121092	27.9505	-1.58186	0.143367	0.295955	0.482269	0.974289	WT_Q97_4.5h - WT_Q25_4.5h	limma	0.143367	0.295955	no hit
MKK1	P32490	MAP kinase kinase MKK1/SSP32 OS=Saccharomyces cerevisiae (strain ATCC 204508 / S288c) GN=MKK1 PE=1 SV=1	-0.118918	23.266	-1.57917	0.143982	0.296995	0.483014	0.974328	WT_Q97_4.5h - WT_Q25_4.5h	limma	0.143982	0.296995	no hit
YGR021W	P53212	Probable transcriptional regulatory protein HAH1 OS=Saccharomyces cerevisiae (strain ATCC 204508 / S288c) GN=YGR021W PE=1 SV=1	0.102768	24.9762	1.57869	0.144091	0.296995	0.483147	0.974334	WT_Q97_4.5h - WT_Q25_4.5h	limma	0.144091	0.296995	no hit
HXK2	P04807	Hexokinase-2 OS=Saccharomyces cerevisiae (strain ATCC 204508 / S288c) GN=HXK2 PE=1 SV=4	0.131126	28.231	1.57709	0.14446	0.297528	0.483593	0.974358	WT_Q97_4.5h - WT_Q25_4.5h	limma	0.14446	0.297528	no hit
YGL140C	P53120	Uncharacterized membrane protein YGL140C OS=Saccharomyces cerevisiae (strain ATCC 204508 / S288c) GN=YGL140C PE=1 SV=1	-0.10112	24.8409	-1.57598	0.144715	0.297669	0.483901	0.974373	WT_Q97_4.5h - WT_Q25_4.5h	limma	0.144715	0.297669	no hit
WBP1	P33767	Dolichyl-diphosphooligosaccharide--protein glycosyltransferase subunit WBP1 OS=Saccharomyces cerevisiae (strain ATCC 204508 / S288c) GN=WBP1 PE=1 SV=1	-0.0854616	26.0699	-1.57583	0.144749	0.297669	0.483942	0.974376	WT_Q97_4.5h - WT_Q25_4.5h	limma	0.144749	0.297669	no hit
DNF3	Q12674	Probable phospholipid-transporting ATPase DNF3 OS=Saccharomyces cerevisiae (strain ATCC 204508 / S288c) GN=DNF3 PE=1 SV=1	-0.187436	23.1252	-1.57521	0.144891	0.297734	0.484114	0.974384	WT_Q97_4.5h - WT_Q25_4.5h	limma	0.144891	0.297734	no hit
PUS1	Q12211	tRNA pseudouridine synthase 1 OS=Saccharomyces cerevisiae (strain ATCC 204508 / S288c) GN=PUS1 PE=1 SV=1	0.0853065	26.382	1.57363	0.145256	0.298255	0.484553	0.974407	WT_Q97_4.5h - WT_Q25_4.5h	limma	0.145256	0.298255	no hit
AFG2	P32794	ATPase family gene 2 protein OS=Saccharomyces cerevisiae (strain ATCC 204508 / S288c) GN=AFG2 PE=1 SV=1	0.0999018	24.5622	1.57263	0.145484	0.29846	0.484828	0.974421	WT_Q97_4.5h - WT_Q25_4.5h	limma	0.145484	0.29846	no hit
RPO31	P04051	DNA-directed RNA polymerase III subunit RPC1 OS=Saccharomyces cerevisiae (strain ATCC 204508 / S288c) GN=RPO31 PE=1 SV=1	0.0777421	26.4248	1.57182	0.145672	0.29846	0.485053	0.974433	WT_Q97_4.5h - WT_Q25_4.5h	limma	0.145672	0.29846	no hit
CDC33	P07260	Eukaryotic translation initiation factor 4E OS=Saccharomyces cerevisiae (strain ATCC 204508 / S288c) GN=CDC33 PE=1 SV=1	-0.0848011	26.5849	-1.57176	0.145688	0.29846	0.485072	0.974434	WT_Q97_4.5h - WT_Q25_4.5h	limma	0.145688	0.29846	no hit
VAN1	P23642	Mannan polymerase I complex VAN1 subunit OS=Saccharomyces cerevisiae (strain ATCC 204508 / S288c) GN=VAN1 PE=1 SV=3	0.259127	23.5038	1.56977	0.146146	0.299173	0.485623	0.974462	WT_Q97_4.5h - WT_Q25_4.5h	limma	0.146146	0.299173	no hit
ERP1	Q05359	Protein ERP1 OS=Saccharomyces cerevisiae (strain ATCC 204508 / S288c) GN=ERP1 PE=1 SV=1	-0.12953	24.8603	-1.56874	0.146387	0.299362	0.485911	0.974477	WT_Q97_4.5h - WT_Q25_4.5h	limma	0.146387	0.299362	no hit
GLN4	P13188	Glutamine--tRNA ligase OS=Saccharomyces cerevisiae (strain ATCC 204508 / S288c) GN=GLN4 PE=1 SV=2	0.0730197	28.1075	1.56842	0.146461	0.299362	0.485999	0.974481	WT_Q97_4.5h - WT_Q25_4.5h	limma	0.146461	0.299362	no hit
FSH1	P38777	Family of serine hydrolases 1 OS=Saccharomyces cerevisiae (strain ATCC 204508 / S288c) GN=FSH1 PE=1 SV=1	0.159881	26.7434	1.56726	0.14673	0.299469	0.486321	0.974498	WT_Q97_4.5h - WT_Q25_4.5h	limma	0.14673	0.299469	no hit
ADE13	Q05911	Adenylosuccinate lyase OS=Saccharomyces cerevisiae (strain ATCC 204508 / S288c) GN=ADE13 PE=1 SV=1	-0.0841798	27.3093	-1.56724	0.146735	0.299469	0.486328	0.974498	WT_Q97_4.5h - WT_Q25_4.5h	limma	0.146735	0.299469	no hit
TIP41	Q12199	Type 2A phosphatase activator TIP41 OS=Saccharomyces cerevisiae (strain ATCC 204508 / S288c) GN=TIP41 PE=1 SV=1	-0.0986951	24.8984	-1.56354	0.147599	0.300851	0.487358	0.974551	WT_Q97_4.5h - WT_Q25_4.5h	limma	0.147599	0.300851	no hit
ALG6	Q12001	Dolichyl pyrophosphate Man9GlcNAc2 alpha-1,3-glucosyltransferase OS=Saccharomyces cerevisiae (strain ATCC 204508 / S288c) GN=ALG6 PE=1 SV=1	-0.117808	24.439	-1.56338	0.147635	0.300851	0.487402	0.974553	WT_Q97_4.5h - WT_Q25_4.5h	limma	0.147635	0.300851	no hit
MDN1	Q12019	Midasin OS=Saccharomyces cerevisiae (strain ATCC 204508 / S288c) GN=MDN1 PE=1 SV=1	-0.0794957	28.1634	-1.56287	0.147755	0.300867	0.487544	0.97456	WT_Q97_4.5h - WT_Q25_4.5h	limma	0.147755	0.300867	no hit
YGR054W	P53235	Eukaryotic translation initiation factor 2A OS=Saccharomyces cerevisiae (strain ATCC 204508 / S288c) GN=YGR054W PE=1 SV=1	0.275825	26.129	1.56205	0.147946	0.301027	0.487771	0.974572	WT_Q97_4.5h - WT_Q25_4.5h	limma	0.147946	0.301027	no hit
MRPL39	P36533	54S ribosomal protein L39, mitochondrial OS=Saccharomyces cerevisiae (strain ATCC 204508 / S288c) GN=MRPL39 PE=1 SV=3	0.163878	23.3205	1.56084	0.14823	0.301177	0.488109	0.974589	WT_Q97_4.5h - WT_Q25_4.5h	limma	0.14823	0.301177	no hit
GRH1	Q04410	GRASP65 homolog protein 1 OS=Saccharomyces cerevisiae (strain ATCC 204508 / S288c) GN=GRH1 PE=1 SV=1	-0.113167	24.9513	-1.56008	0.14841	0.301177	0.488322	0.9746	WT_Q97_4.5h - WT_Q25_4.5h	limma	0.14841	0.301177	no hit
LRP1	P38801	Exosome complex protein LRP1 OS=Saccharomyces cerevisiae (strain ATCC 204508 / S288c) GN=LRP1 PE=1 SV=1	-0.0951601	25.2886	-1.56001	0.148424	0.301177	0.48834	0.9746	WT_Q97_4.5h - WT_Q25_4.5h	limma	0.148424	0.301177	no hit
SMD3	P43321	Small nuclear ribonucleoprotein Sm D3 OS=Saccharomyces cerevisiae (strain ATCC 204508 / S288c) GN=SMD3 PE=1 SV=1	-0.0983388	23.8618	-1.55984	0.148466	0.301177	0.488389	0.974603	WT_Q97_4.5h - WT_Q25_4.5h	limma	0.148466	0.301177	no hit
LSM2	P38203	U6 snRNA-associated Sm-like protein LSm2 OS=Saccharomyces cerevisiae (strain ATCC 204508 / S288c) GN=LSM2 PE=1 SV=1	-0.0867465	25.7088	-1.55849	0.148783	0.301464	0.488765	0.974622	WT_Q97_4.5h - WT_Q25_4.5h	limma	0.148783	0.301464	no hit
AIM36	Q03798	Altered inheritance of mitochondria protein 36, mitochondrial OS=Saccharomyces cerevisiae (strain ATCC 204508 / S288c) GN=AIM36 PE=1 SV=1	0.0917341	25.1623	1.55829	0.148831	0.301464	0.488822	0.974625	WT_Q97_4.5h - WT_Q25_4.5h	limma	0.148831	0.301464	no hit
TRM9	P49957	tRNA (carboxymethyluridine(34)-5-O)-methyltransferase OS=Saccharomyces cerevisiae (strain ATCC 204508 / S288c) GN=TRM9 PE=1 SV=1	0.0737587	25.066	1.5571	0.149111	0.301644	0.489153	0.974642	WT_Q97_4.5h - WT_Q25_4.5h	limma	0.149111	0.301644	no hit
SWI3	P32591	SWI/SNF complex subunit SWI3 OS=Saccharomyces cerevisiae (strain ATCC 204508 / S288c) GN=SWI3 PE=1 SV=1	0.197361	24.4995	1.55692	0.149152	0.301644	0.489202	0.974644	WT_Q97_4.5h - WT_Q25_4.5h	limma	0.149152	0.301644	no hit
SCP1	Q08873	Transgelin OS=Saccharomyces cerevisiae (strain ATCC 204508 / S288c) GN=SCP1 PE=1 SV=1	-0.136343	24.0725	-1.55649	0.149255	0.301644	0.489324	0.97465	WT_Q97_4.5h - WT_Q25_4.5h	limma	0.149255	0.301644	no hit
FMP32	P43557	Protein FMP32, mitochondrial OS=Saccharomyces cerevisiae (strain ATCC 204508 / S288c) GN=FMP32 PE=1 SV=1	-0.0702993	25.4502	-1.55365	0.149926	0.302771	0.490114	0.97469	WT_Q97_4.5h - WT_Q25_4.5h	limma	0.149926	0.302771	no hit
CWH43	P25618	Protein CWH43 OS=Saccharomyces cerevisiae (strain ATCC 204508 / S288c) GN=CWH43 PE=1 SV=2	-0.105418	25.6523	-1.55187	0.150348	0.303397	0.490612	0.974715	WT_Q97_4.5h - WT_Q25_4.5h	limma	0.150348	0.303397	no hit
UBX2	Q04228	UBX domain-containing protein 2 OS=Saccharomyces cerevisiae (strain ATCC 204508 / S288c) GN=UBX2 PE=1 SV=1	0.0842114	25.8237	1.55043	0.150691	0.303861	0.491014	0.974735	WT_Q97_4.5h - WT_Q25_4.5h	limma	0.150691	0.303861	no hit
ERV1	P27882	Mitochondrial FAD-linked sulfhydryl oxidase ERV1 OS=Saccharomyces cerevisiae (strain ATCC 204508 / S288c) GN=ERV1 PE=1 SV=2	0.151981	24.6015	1.54934	0.15095	0.304157	0.491319	0.974751	WT_Q97_4.5h - WT_Q25_4.5h	limma	0.15095	0.304157	no hit
YPR010C	A5Z2X5	UPF0495 protein YPR010C-A OS=Saccharomyces cerevisiae (strain ATCC 204508 / S288c) GN=YPR010C-A PE=3 SV=1	0.521561	24.081	1.54649	0.151632	0.305302	0.492117	0.97479	WT_Q97_4.5h - WT_Q25_4.5h	limma	0.151632	0.305302	no hit
PSA1	P41940	Mannose-1-phosphate guanyltransferase OS=Saccharomyces cerevisiae (strain ATCC 204508 / S288c) GN=PSA1 PE=1 SV=2	-0.063448	27.217	-1.54491	0.152011	0.305836	0.492559	0.974813	WT_Q97_4.5h - WT_Q25_4.5h	limma	0.152011	0.305836	no hit
YDR286C	Q05530	Glutaredoxin-like protein YDR286C OS=Saccharomyces cerevisiae (strain ATCC 204508 / S288c) GN=YDR286C PE=3 SV=1	0.134085	22.888	1.54409	0.152207	0.305913	0.492788	0.974824	WT_Q97_4.5h - WT_Q25_4.5h	limma	0.152207	0.305913	no hit
SUA7	P29055	Transcription initiation factor IIB OS=Saccharomyces cerevisiae (strain ATCC 204508 / S288c) GN=SUA7 PE=1 SV=1	-0.164441	23.728	-1.54381	0.152276	0.305913	0.492869	0.974828	WT_Q97_4.5h - WT_Q25_4.5h	limma	0.152276	0.305913	no hit
ERG24	P32462	Delta(14)-sterol reductase OS=Saccharomyces cerevisiae (strain ATCC 204508 / S288c) GN=ERG24 PE=1 SV=1	-0.181229	23.7366	-1.54252	0.152585	0.306305	0.493228	0.974846	WT_Q97_4.5h - WT_Q25_4.5h	limma	0.152585	0.306305	no hit
ARC15	P40518	Actin-related protein 2/3 complex subunit 5 OS=Saccharomyces cerevisiae (strain ATCC 204508 / S288c) GN=ARC15 PE=1 SV=1	0.0705937	24.4846	1.54175	0.152772	0.306453	0.493446	0.974857	WT_Q97_4.5h - WT_Q25_4.5h	limma	0.152772	0.306453	no hit
MRP4	P32902	37S ribosomal protein MRP4, mitochondrial OS=Saccharomyces cerevisiae (strain ATCC 204508 / S288c) GN=MRP4 PE=1 SV=1	0.136553	25.2462	1.53785	0.153712	0.30811	0.494538	0.974911	WT_Q97_4.5h - WT_Q25_4.5h	limma	0.153712	0.30811	no hit
LRO1	P40345	Phospholipid:diacylglycerol acyltransferase OS=Saccharomyces cerevisiae (strain ATCC 204508 / S288c) GN=LRO1 PE=1 SV=1	-0.0747129	24.0652	-1.53606	0.154147	0.308526	0.495041	0.974936	WT_Q97_4.5h - WT_Q25_4.5h	limma	0.154147	0.308526	no hit
FRS2	P15625	Phenylalanine--tRNA ligase alpha subunit OS=Saccharomyces cerevisiae (strain ATCC 204508 / S288c) GN=FRS2 PE=1 SV=3	0.188547	27.649	1.53576	0.15422	0.308526	0.495125	0.97494	WT_Q97_4.5h - WT_Q25_4.5h	limma	0.15422	0.308526	no hit
VPS24	P36095	Vacuolar protein-sorting-associated protein 24 OS=Saccharomyces cerevisiae (strain ATCC 204508 / S288c) GN=VPS24 PE=1 SV=1	0.0920576	24.4475	1.53559	0.154263	0.308526	0.495175	0.974942	WT_Q97_4.5h - WT_Q25_4.5h	limma	0.154263	0.308526	no hit
UIP4	Q08926	ULP1-interacting protein 4 OS=Saccharomyces cerevisiae (strain ATCC 204508 / S288c) GN=UIP4 PE=1 SV=1	-0.150473	26.1704	-1.53409	0.154628	0.309026	0.495596	0.974963	WT_Q97_4.5h - WT_Q25_4.5h	limma	0.154628	0.309026	no hit
FMP40	Q08968	UPF0061 protein FMP40 OS=Saccharomyces cerevisiae (strain ATCC 204508 / S288c) GN=FMP40 PE=1 SV=1	0.0889544	26.6198	1.53161	0.155231	0.309808	0.496291	0.974997	WT_Q97_4.5h - WT_Q25_4.5h	limma	0.155231	0.309808	no hit
YKR018C	P36114	Mitochondrial outer membrane protein YKR018C OS=Saccharomyces cerevisiae (strain ATCC 204508 / S288c) GN=YKR018C PE=1 SV=1	-0.0853474	26.6645	-1.53131	0.155306	0.309808	0.496377	0.975001	WT_Q97_4.5h - WT_Q25_4.5h	limma	0.155306	0.309808	no hit
APD1	P38281	Actin patches distal protein 1 OS=Saccharomyces cerevisiae (strain ATCC 204508 / S288c) GN=APD1 PE=1 SV=1	-0.0836403	25.5182	-1.53107	0.155364	0.309808	0.496444	0.975005	WT_Q97_4.5h - WT_Q25_4.5h	limma	0.155364	0.309808	no hit
ATG18	P43601	Autophagy-related protein 18 OS=Saccharomyces cerevisiae (strain ATCC 204508 / S288c) GN=ATG18 PE=1 SV=1	-0.0918758	24.3434	-1.52917	0.155829	0.310507	0.496979	0.975031	WT_Q97_4.5h - WT_Q25_4.5h	limma	0.155829	0.310507	no hit
URA5	P13298	Orotate phosphoribosyltransferase 1 OS=Saccharomyces cerevisiae (strain ATCC 204508 / S288c) GN=URA5 PE=1 SV=2	0.100857	25.8972	1.52834	0.156033	0.310684	0.497213	0.975042	WT_Q97_4.5h - WT_Q25_4.5h	limma	0.156033	0.310684	no hit
FSF1	Q12029	Probable mitochondrial transport protein FSF1 OS=Saccharomyces cerevisiae (strain ATCC 204508 / S288c) GN=FSF1 PE=1 SV=1	0.0968199	25.8813	1.52575	0.15667	0.311722	0.497942	0.975078	WT_Q97_4.5h - WT_Q25_4.5h	limma	0.15667	0.311722	no hit
ABP1	P15891	Actin-binding protein OS=Saccharomyces cerevisiae (strain ATCC 204508 / S288c) GN=ABP1 PE=1 SV=4	0.144528	27.8077	1.52328	0.157278	0.312252	0.498636	0.975112	WT_Q97_4.5h - WT_Q25_4.5h	limma	0.157278	0.312252	no hit
YOR289W	Q12012	Uncharacterized protein YOR289W OS=Saccharomyces cerevisiae (strain ATCC 204508 / S288c) GN=YOR289W PE=1 SV=1	-0.0999598	25.9778	-1.52295	0.157362	0.312252	0.498732	0.975117	WT_Q97_4.5h - WT_Q25_4.5h	limma	0.157362	0.312252	no hit
URH1	Q04179	Uridine nucleosidase OS=Saccharomyces cerevisiae (strain ATCC 204508 / S288c) GN=URH1 PE=1 SV=2	0.0701487	23.0191	1.52294	0.157363	0.312252	0.498733	0.975117	WT_Q97_4.5h - WT_Q25_4.5h	limma	0.157363	0.312252	no hit
TYR1	P20049	Prephenate dehydrogenase [NADP(+)] OS=Saccharomyces cerevisiae (strain ATCC 204508 / S288c) GN=TYR1 PE=1 SV=2	0.0978258	25.126	1.52248	0.157478	0.312252	0.498864	0.975123	WT_Q97_4.5h - WT_Q25_4.5h	limma	0.157478	0.312252	no hit
ILV5	P06168	Ketol-acid reductoisomerase, mitochondrial OS=Saccharomyces cerevisiae (strain ATCC 204508 / S288c) GN=ILV5 PE=1 SV=1	-0.0729732	28.7829	-1.52176	0.157655	0.312252	0.499066	0.975133	WT_Q97_4.5h - WT_Q25_4.5h	limma	0.157655	0.312252	no hit
RPT1	P33299	26S protease regulatory subunit 7 homolog OS=Saccharomyces cerevisiae (strain ATCC 204508 / S288c) GN=RPT1 PE=1 SV=1	0.067467	26.7379	1.52136	0.157755	0.312252	0.499179	0.975138	WT_Q97_4.5h - WT_Q25_4.5h	limma	0.157755	0.312252	no hit
NUT1	P53114	Mediator of RNA polymerase II transcription subunit 5 OS=Saccharomyces cerevisiae (strain ATCC 204508 / S288c) GN=NUT1 PE=1 SV=1	0.0903807	25.146	1.52108	0.157823	0.312252	0.499257	0.975142	WT_Q97_4.5h - WT_Q25_4.5h	limma	0.157823	0.312252	no hit
CDC31	P06704	Cell division control protein 31 OS=Saccharomyces cerevisiae (strain ATCC 204508 / S288c) GN=CDC31 PE=1 SV=2	-0.110246	24.9205	-1.52092	0.157863	0.312252	0.499303	0.975144	WT_Q97_4.5h - WT_Q25_4.5h	limma	0.157863	0.312252	no hit
RSE1	Q04693	Pre-mRNA-splicing factor RSE1 OS=Saccharomyces cerevisiae (strain ATCC 204508 / S288c) GN=RSE1 PE=1 SV=1	0.0903015	24.2918	1.51929	0.158268	0.312664	0.499763	0.975167	WT_Q97_4.5h - WT_Q25_4.5h	limma	0.158268	0.312664	no hit
CSR2	Q12734	Transcription factor CSR2 OS=Saccharomyces cerevisiae (strain ATCC 204508 / S288c) GN=CSR2 PE=1 SV=1	0.106679	23.9304	1.51915	0.158303	0.312664	0.499803	0.975169	WT_Q97_4.5h - WT_Q25_4.5h	limma	0.158303	0.312664	no hit
CDC60	P26637	Leucine--tRNA ligase, cytoplasmic OS=Saccharomyces cerevisiae (strain ATCC 204508 / S288c) GN=CDC60 PE=1 SV=1	0.122696	28.5016	1.51798	0.158594	0.313008	0.500133	0.975184	WT_Q97_4.5h - WT_Q25_4.5h	limma	0.158594	0.313008	no hit
PHO85	P17157	Cyclin-dependent protein kinase PHO85 OS=Saccharomyces cerevisiae (strain ATCC 204508 / S288c) GN=PHO85 PE=1 SV=2	0.0715694	26.1224	1.51619	0.159041	0.313661	0.50064	0.975209	WT_Q97_4.5h - WT_Q25_4.5h	limma	0.159041	0.313661	no hit
OST6	Q03723	Dolichyl-diphosphooligosaccharide--protein glycosyltransferase subunit OST6 OS=Saccharomyces cerevisiae (strain ATCC 204508 / S288c) GN=OST6 PE=1 SV=1	0.0848004	22.3193	1.51435	0.159501	0.314338	0.50116	0.975234	WT_Q97_4.5h - WT_Q25_4.5h	limma	0.159501	0.314338	no hit
HLJ1	P48353	Protein HLJ1 OS=Saccharomyces cerevisiae (strain ATCC 204508 / S288c) GN=HLJ1 PE=1 SV=1	0.187049	24.3317	1.51062	0.160437	0.315951	0.502214	0.975285	WT_Q97_4.5h - WT_Q25_4.5h	limma	0.160437	0.315951	no hit
CUS1	Q02554	Cold sensitive U2 snRNA suppressor 1 OS=Saccharomyces cerevisiae (strain ATCC 204508 / S288c) GN=CUS1 PE=1 SV=1	-0.10391	24.1266	-1.50837	0.161003	0.316694	0.502851	0.975315	WT_Q97_4.5h - WT_Q25_4.5h	limma	0.161003	0.316694	no hit
PMT4	P46971	Dolichyl-phosphate-mannose--protein mannosyltransferase 4 OS=Saccharomyces cerevisiae (strain ATCC 204508 / S288c) GN=PMT4 PE=1 SV=1	-0.0742302	25.3459	-1.50819	0.161049	0.316694	0.502902	0.975318	WT_Q97_4.5h - WT_Q25_4.5h	limma	0.161049	0.316694	no hit
SRM1	P21827	Guanine nucleotide exchange factor SRM1 OS=Saccharomyces cerevisiae (strain ATCC 204508 / S288c) GN=SRM1 PE=1 SV=1	-0.109876	25.9889	-1.50361	0.162208	0.31874	0.5042	0.97538	WT_Q97_4.5h - WT_Q25_4.5h	limma	0.162208	0.31874	no hit
RHO5	P53879	GTP-binding protein RHO5 OS=Saccharomyces cerevisiae (strain ATCC 204508 / S288c) GN=RHO5 PE=1 SV=2	-0.119922	24.7505	-1.50312	0.162332	0.318752	0.504339	0.975386	WT_Q97_4.5h - WT_Q25_4.5h	limma	0.162332	0.318752	no hit
AIM45	Q12480	Probable electron transfer flavoprotein subunit alpha, mitochondrial OS=Saccharomyces cerevisiae (strain ATCC 204508 / S288c) GN=AIM45 PE=1 SV=1	0.0840056	26.6989	1.50055	0.162984	0.31965	0.505066	0.975421	WT_Q97_4.5h - WT_Q25_4.5h	limma	0.162984	0.31965	no hit
HEM4	P06174	Uroporphyrinogen-III synthase OS=Saccharomyces cerevisiae (strain ATCC 204508 / S288c) GN=HEM4 PE=1 SV=2	0.0986839	24.6843	1.50013	0.163093	0.31965	0.505187	0.975427	WT_Q97_4.5h - WT_Q25_4.5h	limma	0.163093	0.31965	no hit
TRM10	Q12400	tRNA (guanine(9)-N1)-methyltransferase OS=Saccharomyces cerevisiae (strain ATCC 204508 / S288c) GN=TRM10 PE=1 SV=1	-0.0983039	24.1887	-1.49992	0.163145	0.31965	0.505245	0.975429	WT_Q97_4.5h - WT_Q25_4.5h	limma	0.163145	0.31965	no hit
LTV1	P34078	Protein LTV1 OS=Saccharomyces cerevisiae (strain ATCC 204508 / S288c) GN=LTV1 PE=1 SV=2	0.115617	24.9385	1.49878	0.163437	0.319991	0.50557	0.975445	WT_Q97_4.5h - WT_Q25_4.5h	limma	0.163437	0.319991	no hit
SPN1	Q06505	Transcription factor SPN1 OS=Saccharomyces cerevisiae (strain ATCC 204508 / S288c) GN=SPN1 PE=1 SV=1	0.114892	26.1304	1.49777	0.163694	0.320261	0.505855	0.975458	WT_Q97_4.5h - WT_Q25_4.5h	limma	0.163694	0.320261	no hit
POM33	Q12164	Pore membrane protein of 33 kDa OS=Saccharomyces cerevisiae (strain ATCC 204508 / S288c) GN=POM33 PE=1 SV=1	-0.0731356	25.2896	-1.49657	0.164002	0.320631	0.506197	0.975474	WT_Q97_4.5h - WT_Q25_4.5h	limma	0.164002	0.320631	no hit
RIC1	P40395	Guanine nucleotide exchange factor subunit RIC1 OS=Saccharomyces cerevisiae (strain ATCC 204508 / S288c) GN=RIC1 PE=1 SV=1	-0.086375	24.9951	-1.49293	0.164938	0.322226	0.507232	0.975523	WT_Q97_4.5h - WT_Q25_4.5h	limma	0.164938	0.322226	no hit
ARC40	P38328	Actin-related protein 2/3 complex subunit 1 OS=Saccharomyces cerevisiae (strain ATCC 204508 / S288c) GN=ARC40 PE=1 SV=1	-0.149003	25.3615	-1.49179	0.165233	0.322273	0.507557	0.975539	WT_Q97_4.5h - WT_Q25_4.5h	limma	0.165233	0.322273	no hit
DMA2	P53924	E3 ubiquitin-protein ligase DMA2 OS=Saccharomyces cerevisiae (strain ATCC 204508 / S288c) GN=DMA2 PE=1 SV=1	0.11095	24.1245	1.49134	0.165348	0.322273	0.507685	0.975545	WT_Q97_4.5h - WT_Q25_4.5h	limma	0.165348	0.322273	no hit
USA1	Q03714	U1 SNP1-associating protein 1 OS=Saccharomyces cerevisiae (strain ATCC 204508 / S288c) GN=USA1 PE=1 SV=1	0.0826458	24.6112	1.49127	0.165365	0.322273	0.507704	0.975545	WT_Q97_4.5h - WT_Q25_4.5h	limma	0.165365	0.322273	no hit
URA7	P28274	CTP synthase 1 OS=Saccharomyces cerevisiae (strain ATCC 204508 / S288c) GN=URA7 PE=1 SV=2	0.106219	27.2001	1.49098	0.16544	0.322273	0.507786	0.975549	WT_Q97_4.5h - WT_Q25_4.5h	limma	0.16544	0.322273	no hit
RCF2	P53721	Respiratory supercomplex factor 2, mitochondrial OS=Saccharomyces cerevisiae (strain ATCC 204508 / S288c) GN=RCF2 PE=1 SV=1	-0.0966762	24.4216	-1.48927	0.165883	0.322902	0.508273	0.975572	WT_Q97_4.5h - WT_Q25_4.5h	limma	0.165883	0.322902	no hit
ACH1	P32316	Acetyl-CoA hydrolase OS=Saccharomyces cerevisiae (strain ATCC 204508 / S288c) GN=ACH1 PE=1 SV=2	0.0924308	28.3851	1.48867	0.166038	0.322972	0.508444	0.97558	WT_Q97_4.5h - WT_Q25_4.5h	limma	0.166038	0.322972	no hit
PUP2	P32379	Proteasome subunit alpha type-5 OS=Saccharomyces cerevisiae (strain ATCC 204508 / S288c) GN=PUP2 PE=1 SV=2	0.0671787	26.9314	1.48794	0.166227	0.323106	0.508652	0.97559	WT_Q97_4.5h - WT_Q25_4.5h	limma	0.166227	0.323106	no hit
YMR090W	Q04304	UPF0659 protein YMR090W OS=Saccharomyces cerevisiae (strain ATCC 204508 / S288c) GN=YMR090W PE=1 SV=1	-0.21183	25.9368	-1.48524	0.16693	0.324239	0.509423	0.975626	WT_Q97_4.5h - WT_Q25_4.5h	limma	0.16693	0.324239	no hit
CMK1	P27466	Calcium/calmodulin-dependent protein kinase I OS=Saccharomyces cerevisiae (strain ATCC 204508 / S288c) GN=CMK1 PE=1 SV=2	0.102822	26.911	1.484	0.167251	0.324628	0.509774	0.975642	WT_Q97_4.5h - WT_Q25_4.5h	limma	0.167251	0.324628	no hit
MRPL19	P53875	54S ribosomal protein L19, mitochondrial OS=Saccharomyces cerevisiae (strain ATCC 204508 / S288c) GN=MRPL19 PE=1 SV=1	0.189509	24.8872	1.47922	0.168502	0.326821	0.51114	0.975706	WT_Q97_4.5h - WT_Q25_4.5h	limma	0.168502	0.326821	no hit
RCK2	P38623	Serine/threonine-protein kinase RCK2 OS=Saccharomyces cerevisiae (strain ATCC 204508 / S288c) GN=RCK2 PE=1 SV=3	0.0798224	26.5889	1.47596	0.16936	0.32825	0.512073	0.975749	WT_Q97_4.5h - WT_Q25_4.5h	limma	0.16936	0.32825	no hit
FMP42	Q04991	Protein FMP42 OS=Saccharomyces cerevisiae (strain ATCC 204508 / S288c) GN=FMP42 PE=1 SV=1	-0.159598	23.0016	-1.47462	0.169712	0.328522	0.512453	0.975767	WT_Q97_4.5h - WT_Q25_4.5h	limma	0.169712	0.328522	no hit
SPC2	Q04969	Signal peptidase complex subunit SPC2 OS=Saccharomyces cerevisiae (strain ATCC 204508 / S288c) GN=SPC2 PE=1 SV=1	-0.12066	25.1508	-1.4745	0.169745	0.328522	0.512489	0.975768	WT_Q97_4.5h - WT_Q25_4.5h	limma	0.169745	0.328522	no hit
ATG20	Q07528	Autophagy-related protein 20 OS=Saccharomyces cerevisiae (strain ATCC 204508 / S288c) GN=ATG20 PE=1 SV=1	0.0865617	24.9376	1.47302	0.170136	0.329043	0.512913	0.975788	WT_Q97_4.5h - WT_Q25_4.5h	limma	0.170136	0.329043	no hit
ROT2	P38138	Glucosidase 2 subunit alpha OS=Saccharomyces cerevisiae (strain ATCC 204508 / S288c) GN=ROT2 PE=1 SV=1	-0.0847607	25.874	-1.47148	0.170544	0.329473	0.513354	0.975808	WT_Q97_4.5h - WT_Q25_4.5h	limma	0.170544	0.329473	no hit
NIP7	Q08962	60S ribosome subunit biogenesis protein NIP7 OS=Saccharomyces cerevisiae (strain ATCC 204508 / S288c) GN=NIP7 PE=1 SV=1	-0.101769	25.0814	-1.47126	0.170603	0.329473	0.513417	0.975811	WT_Q97_4.5h - WT_Q25_4.5h	limma	0.170603	0.329473	no hit
PRO3	P32263	Pyrroline-5-carboxylate reductase OS=Saccharomyces cerevisiae (strain ATCC 204508 / S288c) GN=PRO3 PE=1 SV=1	0.149728	26.1753	1.4683	0.171387	0.330751	0.514262	0.97585	WT_Q97_4.5h - WT_Q25_4.5h	limma	0.171387	0.330751	no hit
CCT7	P42943	T-complex protein 1 subunit eta OS=Saccharomyces cerevisiae (strain ATCC 204508 / S288c) GN=CCT7 PE=1 SV=1	0.0661578	26.9686	1.46315	0.172764	0.33317	0.515741	0.975917	WT_Q97_4.5h - WT_Q25_4.5h	limma	0.172764	0.33317	no hit
URA1	P28272	Dihydroorotate dehydrogenase (fumarate) OS=Saccharomyces cerevisiae (strain ATCC 204508 / S288c) GN=URA1 PE=1 SV=1	0.213909	26.4459	1.46133	0.173252	0.333873	0.516263	0.975941	WT_Q97_4.5h - WT_Q25_4.5h	limma	0.173252	0.333873	no hit
TIF6	Q12522	Eukaryotic translation initiation factor 6 OS=Saccharomyces cerevisiae (strain ATCC 204508 / S288c) GN=TIF6 PE=1 SV=1	0.138007	24.3415	1.46055	0.173461	0.334036	0.516485	0.975951	WT_Q97_4.5h - WT_Q25_4.5h	limma	0.173461	0.334036	no hit
UTP4	Q06679	U3 small nucleolar RNA-associated protein 4 OS=Saccharomyces cerevisiae (strain ATCC 204508 / S288c) GN=UTP4 PE=1 SV=1	-0.0955006	25.577	-1.45994	0.173625	0.334114	0.516661	0.975959	WT_Q97_4.5h - WT_Q25_4.5h	limma	0.173625	0.334114	no hit
YLH47	Q06493	LETM1 domain-containing protein YLH47, mitochondrial OS=Saccharomyces cerevisiae (strain ATCC 204508 / S288c) GN=YLH47 PE=1 SV=1	0.102716	25.3501	1.45753	0.174275	0.335125	0.517353	0.975991	WT_Q97_4.5h - WT_Q25_4.5h	limma	0.174275	0.335125	no hit
BIO3	P50277	Adenosylmethionine-8-amino-7-oxononanoate aminotransferase OS=Saccharomyces cerevisiae (strain ATCC 204508 / S288c) GN=BIO3 PE=3 SV=1	0.275025	23.6636	1.4563	0.174608	0.335526	0.517708	0.976007	WT_Q97_4.5h - WT_Q25_4.5h	limma	0.174608	0.335526	no hit
MRPL25	P23369	54S ribosomal protein L25, mitochondrial OS=Saccharomyces cerevisiae (strain ATCC 204508 / S288c) GN=MRPL25 PE=1 SV=2	-0.111429	24.5083	-1.4556	0.174798	0.335653	0.51791	0.976016	WT_Q97_4.5h - WT_Q25_4.5h	limma	0.174798	0.335653	no hit
LPD1	P09624	Dihydrolipoyl dehydrogenase, mitochondrial OS=Saccharomyces cerevisiae (strain ATCC 204508 / S288c) GN=LPD1 PE=1 SV=1	-0.154129	28.9793	-1.45503	0.174952	0.335708	0.518073	0.976023	WT_Q97_4.5h - WT_Q25_4.5h	limma	0.174952	0.335708	no hit
KRS1	P15180	Lysine--tRNA ligase, cytoplasmic OS=Saccharomyces cerevisiae (strain ATCC 204508 / S288c) GN=KRS1 PE=1 SV=2	0.127768	28.1226	1.45388	0.175263	0.336066	0.518402	0.976038	WT_Q97_4.5h - WT_Q25_4.5h	limma	0.175263	0.336066	no hit
YER079W	P40052	Uncharacterized protein YER079W OS=Saccharomyces cerevisiae (strain ATCC 204508 / S288c) GN=YER079W PE=1 SV=1	-0.194924	23.8813	-1.45181	0.175826	0.336794	0.518999	0.976065	WT_Q97_4.5h - WT_Q25_4.5h	limma	0.175826	0.336794	no hit
RRP5	Q05022	rRNA biogenesis protein RRP5 OS=Saccharomyces cerevisiae (strain ATCC 204508 / S288c) GN=RRP5 PE=1 SV=1	-0.0978249	28.2092	-1.45157	0.175892	0.336794	0.519069	0.976068	WT_Q97_4.5h - WT_Q25_4.5h	limma	0.175892	0.336794	no hit
GRE3	P38715	NADPH-dependent aldose reductase GRE3 OS=Saccharomyces cerevisiae (strain ATCC 204508 / S288c) GN=GRE3 PE=1 SV=1	-0.113904	27.8035	-1.45015	0.176278	0.337053	0.519477	0.976086	WT_Q97_4.5h - WT_Q25_4.5h	limma	0.176278	0.337053	no hit
SFB3	P38810	SED5-binding protein 3 OS=Saccharomyces cerevisiae (strain ATCC 204508 / S288c) GN=SFB3 PE=1 SV=1	0.0694009	26.4781	1.45014	0.176281	0.337053	0.51948	0.976087	WT_Q97_4.5h - WT_Q25_4.5h	limma	0.176281	0.337053	no hit
HSP42	Q12329	Heat shock protein 42 OS=Saccharomyces cerevisiae (strain ATCC 204508 / S288c) GN=HSP42 PE=1 SV=1	0.0895186	26.9285	1.4493	0.176511	0.337053	0.519722	0.976097	WT_Q97_4.5h - WT_Q25_4.5h	limma	0.176511	0.337053	no hit
PEX1	P24004	Peroxisomal ATPase PEX1 OS=Saccharomyces cerevisiae (strain ATCC 204508 / S288c) GN=PEX1 PE=1 SV=2	-0.125195	22.8723	-1.44924	0.176528	0.337053	0.51974	0.976098	WT_Q97_4.5h - WT_Q25_4.5h	limma	0.176528	0.337053	no hit
OST5	Q92316	Dolichyl-diphosphooligosaccharide--protein glycosyltransferase subunit OST5 OS=Saccharomyces cerevisiae (strain ATCC 204508 / S288c) GN=OST5 PE=1 SV=2	-0.106818	24.1436	-1.44872	0.17667	0.337086	0.51989	0.976105	WT_Q97_4.5h - WT_Q25_4.5h	limma	0.17667	0.337086	no hit
TIM23	P32897	Mitochondrial import inner membrane translocase subunit TIM23 OS=Saccharomyces cerevisiae (strain ATCC 204508 / S288c) GN=TIM23 PE=1 SV=1	0.189797	22.9339	1.44779	0.176924	0.337177	0.520158	0.976117	WT_Q97_4.5h - WT_Q25_4.5h	limma	0.176924	0.337177	no hit
ATG19	P35193	Autophagy-related protein 19 OS=Saccharomyces cerevisiae (strain ATCC 204508 / S288c) GN=ATG19 PE=1 SV=1	0.184594	23.442	1.44727	0.177066	0.337177	0.520308	0.976124	WT_Q97_4.5h - WT_Q25_4.5h	limma	0.177066	0.337177	no hit
GRE2	Q12068	NADPH-dependent methylglyoxal reductase GRE2 OS=Saccharomyces cerevisiae (strain ATCC 204508 / S288c) GN=GRE2 PE=1 SV=1	-0.160229	27.1709	-1.44717	0.177093	0.337177	0.520336	0.976125	WT_Q97_4.5h - WT_Q25_4.5h	limma	0.177093	0.337177	no hit
MLH1	P38920	DNA mismatch repair protein MLH1 OS=Saccharomyces cerevisiae (strain ATCC 204508 / S288c) GN=MLH1 PE=1 SV=2	0.0926705	23.9623	1.44437	0.177862	0.338241	0.521144	0.976161	WT_Q97_4.5h - WT_Q25_4.5h	limma	0.177862	0.338241	no hit
MET18	P40469	DNA repair/transcription protein MET18/MMS19 OS=Saccharomyces cerevisiae (strain ATCC 204508 / S288c) GN=MET18 PE=1 SV=1	0.0918539	25.5248	1.44422	0.177903	0.338241	0.521187	0.976163	WT_Q97_4.5h - WT_Q25_4.5h	limma	0.177903	0.338241	no hit
FAU1	P40099	5-formyltetrahydrofolate cyclo-ligase OS=Saccharomyces cerevisiae (strain ATCC 204508 / S288c) GN=FAU1 PE=1 SV=1	-0.068908	24.1619	-1.44309	0.178214	0.338594	0.521514	0.976178	WT_Q97_4.5h - WT_Q25_4.5h	limma	0.178214	0.338594	no hit
SAM2	P19358	S-adenosylmethionine synthase 2 OS=Saccharomyces cerevisiae (strain ATCC 204508 / S288c) GN=SAM2 PE=1 SV=3	-0.0798548	26.6618	-1.43508	0.180429	0.342562	0.523827	0.97628	WT_Q97_4.5h - WT_Q25_4.5h	limma	0.180429	0.342562	no hit
LOT6	Q07923	NAD(P)H-dependent FMN reductase LOT6 OS=Saccharomyces cerevisiae (strain ATCC 204508 / S288c) GN=LOT6 PE=1 SV=1	0.105134	24.1854	1.4333	0.180925	0.343261	0.524342	0.976303	WT_Q97_4.5h - WT_Q25_4.5h	limma	0.180925	0.343261	no hit
IMG2	P25642	54S ribosomal protein IMG2, mitochondrial OS=Saccharomyces cerevisiae (strain ATCC 204508 / S288c) GN=IMG2 PE=1 SV=2	0.0624023	24.7124	1.43269	0.181096	0.343345	0.524519	0.976311	WT_Q97_4.5h - WT_Q25_4.5h	limma	0.181096	0.343345	no hit
OCH1	P31755	Initiation-specific alpha-1,6-mannosyltransferase OS=Saccharomyces cerevisiae (strain ATCC 204508 / S288c) GN=OCH1 PE=1 SV=1	-0.086358	24.7306	-1.42861	0.182237	0.345083	0.5257	0.976363	WT_Q97_4.5h - WT_Q25_4.5h	limma	0.182237	0.345083	no hit
YPL113C	Q02961	Putative 2-hydroxyacid dehydrogenase YPL113C OS=Saccharomyces cerevisiae (strain ATCC 204508 / S288c) GN=YPL113C PE=2 SV=1	-0.135782	23.8163	-1.4285	0.182269	0.345083	0.525733	0.976364	WT_Q97_4.5h - WT_Q25_4.5h	limma	0.182269	0.345083	no hit
GUP1	P53154	Glycerol uptake protein 1 OS=Saccharomyces cerevisiae (strain ATCC 204508 / S288c) GN=GUP1 PE=1 SV=1	-0.133493	24.9315	-1.42516	0.183208	0.346251	0.526701	0.976407	WT_Q97_4.5h - WT_Q25_4.5h	limma	0.183208	0.346251	no hit
BMH2	P34730	Protein BMH2 OS=Saccharomyces cerevisiae (strain ATCC 204508 / S288c) GN=BMH2 PE=1 SV=3	-0.0932292	25.2742	-1.42493	0.183272	0.346251	0.526767	0.97641	WT_Q97_4.5h - WT_Q25_4.5h	limma	0.183272	0.346251	no hit
CYC7	P00045	Cytochrome c iso-2 OS=Saccharomyces cerevisiae (strain ATCC 204508 / S288c) GN=CYC7 PE=1 SV=1	0.253175	23.7375	1.42434	0.183438	0.346251	0.526938	0.976417	WT_Q97_4.5h - WT_Q25_4.5h	limma	0.183438	0.346251	no hit
RRP3	P38712	ATP-dependent rRNA helicase RRP3 OS=Saccharomyces cerevisiae (strain ATCC 204508 / S288c) GN=RRP3 PE=1 SV=2	-0.0897854	24.9052	-1.42372	0.183613	0.346251	0.527117	0.976425	WT_Q97_4.5h - WT_Q25_4.5h	limma	0.183613	0.346251	no hit
GSY1	P23337	Glycogen [starch] synthase isoform 1 OS=Saccharomyces cerevisiae (strain ATCC 204508 / S288c) GN=GSY1 PE=1 SV=3	0.157749	24.6742	1.42369	0.183623	0.346251	0.527128	0.976425	WT_Q97_4.5h - WT_Q25_4.5h	limma	0.183623	0.346251	no hit
GPN2	Q08726	GPN-loop GTPase 2 OS=Saccharomyces cerevisiae (strain ATCC 204508 / S288c) GN=GPN2 PE=1 SV=1	-0.0709174	24.3597	-1.42357	0.183657	0.346251	0.527163	0.976427	WT_Q97_4.5h - WT_Q25_4.5h	limma	0.183657	0.346251	no hit
GCN20	P43535	Protein GCN20 OS=Saccharomyces cerevisiae (strain ATCC 204508 / S288c) GN=GCN20 PE=1 SV=1	0.100162	26.9194	1.42092	0.184406	0.347157	0.527931	0.97646	WT_Q97_4.5h - WT_Q25_4.5h	limma	0.184406	0.347157	no hit
YMR31	P19955	37S ribosomal protein YMR-31, mitochondrial OS=Saccharomyces cerevisiae (strain ATCC 204508 / S288c) GN=YMR31 PE=1 SV=1	0.109615	26.098	1.42087	0.184421	0.347157	0.527946	0.976461	WT_Q97_4.5h - WT_Q25_4.5h	limma	0.184421	0.347157	no hit
OST3	P48439	Dolichyl-diphosphooligosaccharide--protein glycosyltransferase subunit 3 OS=Saccharomyces cerevisiae (strain ATCC 204508 / S288c) GN=OST3 PE=1 SV=1	0.0879358	25.328	1.4205	0.184524	0.347157	0.528052	0.976466	WT_Q97_4.5h - WT_Q25_4.5h	limma	0.184524	0.347157	no hit
BRE5	P53741	UBP3-associated protein BRE5 OS=Saccharomyces cerevisiae (strain ATCC 204508 / S288c) GN=BRE5 PE=1 SV=1	0.106753	25.6963	1.41941	0.184835	0.347367	0.52837	0.97648	WT_Q97_4.5h - WT_Q25_4.5h	limma	0.184835	0.347367	no hit
MRP51	Q02950	37S ribosomal protein MRP51, mitochondrial OS=Saccharomyces cerevisiae (strain ATCC 204508 / S288c) GN=MRP51 PE=1 SV=1	0.111194	25.8059	1.41843	0.185112	0.347367	0.528654	0.976492	WT_Q97_4.5h - WT_Q25_4.5h	limma	0.185112	0.347367	no hit
RSR1	P13856	Ras-related protein RSR1 OS=Saccharomyces cerevisiae (strain ATCC 204508 / S288c) GN=RSR1 PE=3 SV=1	0.174633	24.7263	1.41837	0.185131	0.347367	0.528673	0.976493	WT_Q97_4.5h - WT_Q25_4.5h	limma	0.185131	0.347367	no hit
RKI1	Q12189	Ribose-5-phosphate isomerase OS=Saccharomyces cerevisiae (strain ATCC 204508 / S288c) GN=RKI1 PE=1 SV=1	0.0710041	26.6595	1.4176	0.18535	0.347367	0.528897	0.976502	WT_Q97_4.5h - WT_Q25_4.5h	limma	0.18535	0.347367	no hit
EMC2	P47133	ER membrane protein complex subunit 2 OS=Saccharomyces cerevisiae (strain ATCC 204508 / S288c) GN=EMC2 PE=1 SV=1	-0.0664582	25.9244	-1.41741	0.185402	0.347367	0.52895	0.976505	WT_Q97_4.5h - WT_Q25_4.5h	limma	0.185402	0.347367	no hit
DUS4	Q06063	tRNA-dihydrouridine(20a/20b) synthase [NAD(P)+] OS=Saccharomyces cerevisiae (strain ATCC 204508 / S288c) GN=DUS4 PE=1 SV=1	0.101039	23.8828	1.41739	0.185408	0.347367	0.528957	0.976505	WT_Q97_4.5h - WT_Q25_4.5h	limma	0.185408	0.347367	no hit
ACF2	Q12168	Endo-1,3(4)-beta-glucanase 2 OS=Saccharomyces cerevisiae (strain ATCC 204508 / S288c) GN=ACF2 PE=1 SV=1	0.18608	23.773	1.41688	0.185553	0.347397	0.529105	0.976511	WT_Q97_4.5h - WT_Q25_4.5h	limma	0.185553	0.347397	no hit
GIS2	P53849	Zinc finger protein GIS2 OS=Saccharomyces cerevisiae (strain ATCC 204508 / S288c) GN=GIS2 PE=1 SV=1	-0.215209	26.7501	-1.41464	0.186192	0.34835	0.529755	0.97654	WT_Q97_4.5h - WT_Q25_4.5h	limma	0.186192	0.34835	no hit
EXO84	P38261	Exocyst complex component EXO84 OS=Saccharomyces cerevisiae (strain ATCC 204508 / S288c) GN=EXO84 PE=1 SV=1	0.0926258	24.8788	1.41248	0.18681	0.349265	0.530384	0.976567	WT_Q97_4.5h - WT_Q25_4.5h	limma	0.18681	0.349265	no hit
PMC1	P38929	Calcium-transporting ATPase 2 OS=Saccharomyces cerevisiae (strain ATCC 204508 / S288c) GN=PMC1 PE=1 SV=1	-0.123398	26.8092	-1.41119	0.187181	0.349716	0.530761	0.976583	WT_Q97_4.5h - WT_Q25_4.5h	limma	0.187181	0.349716	no hit
PTC5	Q12511	[Pyruvate dehydrogenase [acetyl-transferring]]-phosphatase 1, mitochondrial OS=Saccharomyces cerevisiae (strain ATCC 204508 / S288c) GN=PTC5 PE=1 SV=1	0.0991476	23.7572	1.41059	0.187354	0.349796	0.530936	0.976591	WT_Q97_4.5h - WT_Q25_4.5h	limma	0.187354	0.349796	no hit
STO1	P34160	Nuclear cap-binding protein complex subunit 1 OS=Saccharomyces cerevisiae (strain ATCC 204508 / S288c) GN=STO1 PE=1 SV=2	0.103883	26.7991	1.41005	0.187508	0.349842	0.531092	0.976597	WT_Q97_4.5h - WT_Q25_4.5h	limma	0.187508	0.349842	no hit
URB2	P47108	Nucleolar pre-ribosomal-associated protein 2 OS=Saccharomyces cerevisiae (strain ATCC 204508 / S288c) GN=URB2 PE=1 SV=1	0.102181	24.2139	1.40525	0.188891	0.352179	0.532491	0.976657	WT_Q97_4.5h - WT_Q25_4.5h	limma	0.188891	0.352179	no hit
NHP6A	P11632	Non-histone chromosomal protein 6A OS=Saccharomyces cerevisiae (strain ATCC 204508 / S288c) GN=NHP6A PE=1 SV=1	0.111395	25.5711	1.40268	0.189636	0.353322	0.53324	0.976689	WT_Q97_4.5h - WT_Q25_4.5h	limma	0.189636	0.353322	no hit
PDR17	P53844	Phosphatidylinositol transfer protein PDR17 OS=Saccharomyces cerevisiae (strain ATCC 204508 / S288c) GN=PDR17 PE=1 SV=1	0.144133	23.9115	1.40187	0.189872	0.353518	0.533478	0.976699	WT_Q97_4.5h - WT_Q25_4.5h	limma	0.189872	0.353518	no hit
MPM1	P40364	Mitochondrial peculiar membrane protein 1 OS=Saccharomyces cerevisiae (strain ATCC 204508 / S288c) GN=MPM1 PE=1 SV=1	0.211973	26.1421	1.40102	0.190119	0.353733	0.533726	0.97671	WT_Q97_4.5h - WT_Q25_4.5h	limma	0.190119	0.353733	no hit
HOS4	P40480	Protein HOS4 OS=Saccharomyces cerevisiae (strain ATCC 204508 / S288c) GN=HOS4 PE=1 SV=1	0.099381	23.9558	1.39915	0.190664	0.354503	0.534273	0.976733	WT_Q97_4.5h - WT_Q25_4.5h	limma	0.190664	0.354503	no hit
SEC24	P40482	Protein transport protein SEC24 OS=Saccharomyces cerevisiae (strain ATCC 204508 / S288c) GN=SEC24 PE=1 SV=1	0.0711074	27.0744	1.39608	0.191562	0.355317	0.535171	0.976771	WT_Q97_4.5h - WT_Q25_4.5h	limma	0.191562	0.355317	no hit
PSD1	P39006	Phosphatidylserine decarboxylase proenzyme 1, mitochondrial OS=Saccharomyces cerevisiae (strain ATCC 204508 / S288c) GN=PSD1 PE=1 SV=1	0.0956319	25.0617	1.39597	0.191593	0.355317	0.535203	0.976773	WT_Q97_4.5h - WT_Q25_4.5h	limma	0.191593	0.355317	no hit
UBC13	P52490	Ubiquitin-conjugating enzyme E2 13 OS=Saccharomyces cerevisiae (strain ATCC 204508 / S288c) GN=UBC13 PE=1 SV=1	0.23761	23.7751	1.39576	0.191654	0.355317	0.535263	0.976775	WT_Q97_4.5h - WT_Q25_4.5h	limma	0.191654	0.355317	no hit
ARG7	Q04728	Arginine biosynthesis bifunctional protein ArgJ, mitochondrial OS=Saccharomyces cerevisiae (strain ATCC 204508 / S288c) GN=ARG7 PE=1 SV=1	0.0890506	27.1449	1.39537	0.191767	0.355317	0.535377	0.97678	WT_Q97_4.5h - WT_Q25_4.5h	limma	0.191767	0.355317	no hit
ADH5	P38113	Alcohol dehydrogenase 5 OS=Saccharomyces cerevisiae (strain ATCC 204508 / S288c) GN=ADH5 PE=1 SV=1	-0.186858	24.0413	-1.39529	0.191792	0.355317	0.535402	0.976781	WT_Q97_4.5h - WT_Q25_4.5h	limma	0.191792	0.355317	no hit
MOD5	P07884|P07884-2	tRNA dimethylallyltransferase, mitochondrial OS=Saccharomyces cerevisiae (strain ATCC 204508 / S288c) GN=MOD5 PE=1 SV=2|Isoform II of tRNA dimethylallyltransferase, mitochondrial OS=Saccharomyces cerevisiae (strain ATCC 204508 / S288c) GN=MOD5	-0.0748255	24.3356	-1.39484	0.191923	0.355317	0.535531	0.976787	WT_Q97_4.5h - WT_Q25_4.5h	limma	0.191923	0.355317	no hit
SUC2	P00724|P00724-2	Invertase 2 OS=Saccharomyces cerevisiae (strain ATCC 204508 / S288c) GN=SUC2 PE=1 SV=1|Isoform Intracellular of Invertase 2 OS=Saccharomyces cerevisiae (strain ATCC 204508 / S288c) GN=SUC2	-0.17745	27.3003	-1.39426	0.192094	0.355317	0.535702	0.976794	WT_Q97_4.5h - WT_Q25_4.5h	limma	0.192094	0.355317	no hit
QCR10	P37299	Cytochrome b-c1 complex subunit 10 OS=Saccharomyces cerevisiae (strain ATCC 204508 / S288c) GN=QCR10 PE=1 SV=2	0.114375	24.6206	1.39391	0.192197	0.355317	0.535805	0.976798	WT_Q97_4.5h - WT_Q25_4.5h	limma	0.192197	0.355317	no hit
YAR1	P46683	Ankyrin repeat-containing protein YAR1 OS=Saccharomyces cerevisiae (strain ATCC 204508 / S288c) GN=YAR1 PE=1 SV=1	0.118622	25.8921	1.3936	0.192288	0.355317	0.535896	0.976802	WT_Q97_4.5h - WT_Q25_4.5h	limma	0.192288	0.355317	no hit
COX20	Q04935	Cytochrome c oxidase protein 20, mitochondrial OS=Saccharomyces cerevisiae (strain ATCC 204508 / S288c) GN=COX20 PE=1 SV=1	0.062203	26.2887	1.3931	0.192435	0.355345	0.536042	0.976808	WT_Q97_4.5h - WT_Q25_4.5h	limma	0.192435	0.355345	no hit
ARG8	P18544	Acetylornithine aminotransferase, mitochondrial OS=Saccharomyces cerevisiae (strain ATCC 204508 / S288c) GN=ARG8 PE=1 SV=1	0.0750593	27.0645	1.39092	0.193077	0.35613	0.536681	0.976835	WT_Q97_4.5h - WT_Q25_4.5h	limma	0.193077	0.35613	no hit
ADE1	P27616	Phosphoribosylaminoimidazole-succinocarboxamide synthase OS=Saccharomyces cerevisiae (strain ATCC 204508 / S288c) GN=ADE1 PE=1 SV=2	0.0662568	27.2335	1.39076	0.193124	0.35613	0.536728	0.976837	WT_Q97_4.5h - WT_Q25_4.5h	limma	0.193124	0.35613	no hit
YER152C	P10356	Uncharacterized protein YER152C OS=Saccharomyces cerevisiae (strain ATCC 204508 / S288c) GN=YER152C PE=1 SV=2	0.121344	24.473	1.3891	0.193614	0.356518	0.537214	0.976858	WT_Q97_4.5h - WT_Q25_4.5h	limma	0.193614	0.356518	no hit
RSM18	P40033	37S ribosomal protein RSM18, mitochondrial OS=Saccharomyces cerevisiae (strain ATCC 204508 / S288c) GN=RSM18 PE=1 SV=2	-0.0755866	24.6796	-1.38889	0.193676	0.356518	0.537275	0.97686	WT_Q97_4.5h - WT_Q25_4.5h	limma	0.193676	0.356518	no hit
CAT5	P41735	5-demethoxyubiquinone hydroxylase, mitochondrial OS=Saccharomyces cerevisiae (strain ATCC 204508 / S288c) GN=CAT5 PE=1 SV=2	0.129625	24.0581	1.38834	0.193838	0.356518	0.537437	0.976867	WT_Q97_4.5h - WT_Q25_4.5h	limma	0.193838	0.356518	no hit
COX4	P04037	Cytochrome c oxidase subunit 4, mitochondrial OS=Saccharomyces cerevisiae (strain ATCC 204508 / S288c) GN=COX4 PE=1 SV=1	0.151152	26.988	1.38789	0.193971	0.356518	0.537568	0.976873	WT_Q97_4.5h - WT_Q25_4.5h	limma	0.193971	0.356518	no hit
MDL1	P33310	ATP-dependent permease MDL1, mitochondrial OS=Saccharomyces cerevisiae (strain ATCC 204508 / S288c) GN=MDL1 PE=1 SV=2	-0.0987006	25.2321	-1.38736	0.194126	0.356518	0.537722	0.976879	WT_Q97_4.5h - WT_Q25_4.5h	limma	0.194126	0.356518	no hit
UBP2	Q01476	Ubiquitin carboxyl-terminal hydrolase 2 OS=Saccharomyces cerevisiae (strain ATCC 204508 / S288c) GN=UBP2 PE=1 SV=2	0.0694216	26.8272	1.38736	0.194127	0.356518	0.537723	0.976879	WT_Q97_4.5h - WT_Q25_4.5h	limma	0.194127	0.356518	no hit
YMR074C	Q04773	Uncharacterized protein YMR074C OS=Saccharomyces cerevisiae (strain ATCC 204508 / S288c) GN=YMR074C PE=1 SV=1	-0.0966454	25.3621	-1.38561	0.194645	0.357225	0.538235	0.976901	WT_Q97_4.5h - WT_Q25_4.5h	limma	0.194645	0.357225	no hit
SCJ1	P25303	DnaJ-related protein SCJ1 OS=Saccharomyces cerevisiae (strain ATCC 204508 / S288c) GN=SCJ1 PE=1 SV=2	0.125037	22.991	1.38313	0.195381	0.358332	0.538962	0.976931	WT_Q97_4.5h - WT_Q25_4.5h	limma	0.195381	0.358332	no hit
APE2	P32454	Aminopeptidase 2, mitochondrial OS=Saccharomyces cerevisiae (strain ATCC 204508 / S288c) GN=APE2 PE=1 SV=4	-0.0631355	28.2064	-1.38185	0.195764	0.358626	0.539339	0.976947	WT_Q97_4.5h - WT_Q25_4.5h	limma	0.195764	0.358626	no hit
ATP17	Q06405	ATP synthase subunit f, mitochondrial OS=Saccharomyces cerevisiae (strain ATCC 204508 / S288c) GN=ATP17 PE=1 SV=1	0.120553	25.0763	1.3817	0.195808	0.358626	0.539383	0.976949	WT_Q97_4.5h - WT_Q25_4.5h	limma	0.195808	0.358626	no hit
CTT1	P06115	Catalase T OS=Saccharomyces cerevisiae (strain ATCC 204508 / S288c) GN=CTT1 PE=1 SV=3	0.332761	26.9683	1.38048	0.196172	0.359049	0.539741	0.976964	WT_Q97_4.5h - WT_Q25_4.5h	limma	0.196172	0.359049	no hit
BAP2	P38084	Leu/Val/Ile amino-acid permease OS=Saccharomyces cerevisiae (strain ATCC 204508 / S288c) GN=BAP2 PE=1 SV=2	-0.199548	24.5316	-1.37844	0.196782	0.359851	0.54034	0.976989	WT_Q97_4.5h - WT_Q25_4.5h	limma	0.196782	0.359851	no hit
PSE1	P32337	Importin subunit beta-3 OS=Saccharomyces cerevisiae (strain ATCC 204508 / S288c) GN=PSE1 PE=1 SV=2	0.0765821	25.9602	1.37812	0.196877	0.359851	0.540433	0.976992	WT_Q97_4.5h - WT_Q25_4.5h	limma	0.196877	0.359851	no hit
SUI2	P20459	Eukaryotic translation initiation factor 2 subunit alpha OS=Saccharomyces cerevisiae (strain ATCC 204508 / S288c) GN=SUI2 PE=1 SV=1	-0.0652733	27.5495	-1.37757	0.197044	0.359912	0.540597	0.976999	WT_Q97_4.5h - WT_Q25_4.5h	limma	0.197044	0.359912	no hit
RML2	P32611	54S ribosomal protein RML2, mitochondrial OS=Saccharomyces cerevisiae (strain ATCC 204508 / S288c) GN=RML2 PE=1 SV=1	0.0858349	25.0169	1.37626	0.197435	0.360249	0.540981	0.977015	WT_Q97_4.5h - WT_Q25_4.5h	limma	0.197435	0.360249	no hit
YLR287C	Q05881	Uncharacterized protein YLR287C OS=Saccharomyces cerevisiae (strain ATCC 204508 / S288c) GN=YLR287C PE=1 SV=1	0.0729541	25.3151	1.37596	0.197527	0.360249	0.541071	0.977019	WT_Q97_4.5h - WT_Q25_4.5h	limma	0.197527	0.360249	no hit
DUT1	P33317	Deoxyuridine 5'-triphosphate nucleotidohydrolase OS=Saccharomyces cerevisiae (strain ATCC 204508 / S288c) GN=DUT1 PE=1 SV=2	-0.107157	25.3826	-1.37562	0.197629	0.360249	0.54117	0.977023	WT_Q97_4.5h - WT_Q25_4.5h	limma	0.197629	0.360249	no hit
YGL117W	P53133	Uncharacterized protein YGL117W OS=Saccharomyces cerevisiae (strain ATCC 204508 / S288c) GN=YGL117W PE=1 SV=1	0.107523	24.2379	1.37368	0.198212	0.36086	0.54174	0.977047	WT_Q97_4.5h - WT_Q25_4.5h	limma	0.198212	0.36086	no hit
DFG5	Q05031	Mannan endo-1,6-alpha-mannosidase DFG5 OS=Saccharomyces cerevisiae (strain ATCC 204508 / S288c) GN=DFG5 PE=1 SV=1	0.230968	24.4311	1.37361	0.198232	0.36086	0.54176	0.977047	WT_Q97_4.5h - WT_Q25_4.5h	limma	0.198232	0.36086	no hit
MMS2	P53152	Ubiquitin-conjugating enzyme variant MMS2 OS=Saccharomyces cerevisiae (strain ATCC 204508 / S288c) GN=MMS2 PE=1 SV=1	0.18595	25.172	1.37195	0.198734	0.361454	0.54225	0.977068	WT_Q97_4.5h - WT_Q25_4.5h	limma	0.198734	0.361454	no hit
YSA1	Q01976|Q01976-2	ADP-ribose pyrophosphatase OS=Saccharomyces cerevisiae (strain ATCC 204508 / S288c) GN=YSA1 PE=1 SV=2|Isoform 2 of ADP-ribose pyrophosphatase OS=Saccharomyces cerevisiae (strain ATCC 204508 / S288c) GN=YSA1	-0.0965317	25.8288	-1.37164	0.198827	0.361454	0.54234	0.977071	WT_Q97_4.5h - WT_Q25_4.5h	limma	0.198827	0.361454	no hit
NUP133	P36161	Nucleoporin NUP133 OS=Saccharomyces cerevisiae (strain ATCC 204508 / S288c) GN=NUP133 PE=1 SV=1	0.0875613	26.4376	1.37102	0.199013	0.36155	0.542522	0.977079	WT_Q97_4.5h - WT_Q25_4.5h	limma	0.199013	0.36155	no hit
APN1	P22936	DNA-(apurinic or apyrimidinic site) lyase 1 OS=Saccharomyces cerevisiae (strain ATCC 204508 / S288c) GN=APN1 PE=1 SV=4	-0.0825738	24.9868	-1.37005	0.199307	0.361839	0.542808	0.977091	WT_Q97_4.5h - WT_Q25_4.5h	limma	0.199307	0.361839	no hit
NUP157	P40064	Nucleoporin NUP157 OS=Saccharomyces cerevisiae (strain ATCC 204508 / S288c) GN=NUP157 PE=1 SV=1	-0.0746433	26.4284	-1.36831	0.199836	0.362378	0.543322	0.977112	WT_Q97_4.5h - WT_Q25_4.5h	limma	0.199836	0.362378	no hit
NUS1	Q12063	Dehydrodolichyl diphosphate synthase complex subunit NUS1 OS=Saccharomyces cerevisiae (strain ATCC 204508 / S288c) GN=NUS1 PE=1 SV=1	0.0852078	25.1147	1.36819	0.199872	0.362378	0.543358	0.977113	WT_Q97_4.5h - WT_Q25_4.5h	limma	0.199872	0.362378	no hit
UTR4	P32626	Enolase-phosphatase E1 OS=Saccharomyces cerevisiae (strain ATCC 204508 / S288c) GN=UTR4 PE=1 SV=2	0.149216	24.8631	1.36638	0.20042	0.363126	0.543889	0.977135	WT_Q97_4.5h - WT_Q25_4.5h	limma	0.20042	0.363126	no hit
UBC1	P21734	Ubiquitin-conjugating enzyme E2 1 OS=Saccharomyces cerevisiae (strain ATCC 204508 / S288c) GN=UBC1 PE=1 SV=1	0.156707	26.6814	1.36592	0.200562	0.363139	0.544027	0.977141	WT_Q97_4.5h - WT_Q25_4.5h	limma	0.200562	0.363139	no hit
VOA1	P53262	V0 assembly protein 1 OS=Saccharomyces cerevisiae (strain ATCC 204508 / S288c) GN=VOA1 PE=1 SV=1	-0.0724547	24.4212	-1.36364	0.201256	0.364151	0.544699	0.977168	WT_Q97_4.5h - WT_Q25_4.5h	limma	0.201256	0.364151	no hit
CAR1	P00812	Arginase OS=Saccharomyces cerevisiae (strain ATCC 204508 / S288c) GN=CAR1 PE=1 SV=1	0.120747	26.6002	1.36303	0.20144	0.364241	0.544877	0.977176	WT_Q97_4.5h - WT_Q25_4.5h	limma	0.20144	0.364241	no hit
BCS1	P32839	Mitochondrial chaperone BCS1 OS=Saccharomyces cerevisiae (strain ATCC 204508 / S288c) GN=BCS1 PE=1 SV=2	0.234169	23.6102	1.36241	0.20163	0.364339	0.54506	0.977183	WT_Q97_4.5h - WT_Q25_4.5h	limma	0.20163	0.364339	no hit
HRD3	Q05787	ERAD-associated E3 ubiquitin-protein ligase component HRD3 OS=Saccharomyces cerevisiae (strain ATCC 204508 / S288c) GN=HRD3 PE=1 SV=1	0.0891482	24.7775	1.36003	0.202358	0.365351	0.545763	0.977212	WT_Q97_4.5h - WT_Q25_4.5h	limma	0.202358	0.365351	no hit
PRC1	P00729	Carboxypeptidase Y OS=Saccharomyces cerevisiae (strain ATCC 204508 / S288c) GN=PRC1 PE=1 SV=1	-0.120244	25.5767	-1.3597	0.202461	0.365351	0.545862	0.977216	WT_Q97_4.5h - WT_Q25_4.5h	limma	0.202461	0.365351	no hit
RPP2A	P05319	60S acidic ribosomal protein P2-alpha OS=Saccharomyces cerevisiae (strain ATCC 204508 / S288c) GN=RPP2A PE=1 SV=1	-0.249908	25.3172	-1.35793	0.203005	0.366087	0.546385	0.977237	WT_Q97_4.5h - WT_Q25_4.5h	limma	0.203005	0.366087	no hit
SPE2	P21182	S-adenosylmethionine decarboxylase proenzyme OS=Saccharomyces cerevisiae (strain ATCC 204508 / S288c) GN=SPE2 PE=1 SV=1	-0.0710599	25.6218	-1.35708	0.203264	0.366311	0.546635	0.977247	WT_Q97_4.5h - WT_Q25_4.5h	limma	0.203264	0.366311	no hit
CSC1	Q06538	Calcium permeable stress-gated cation channel 1 OS=Saccharomyces cerevisiae (strain ATCC 204508 / S288c) GN=CSC1 PE=1 SV=1	0.109169	24.7068	1.35568	0.203696	0.366842	0.547048	0.977264	WT_Q97_4.5h - WT_Q25_4.5h	limma	0.203696	0.366842	no hit
BMS1	Q08965	Ribosome biogenesis protein BMS1 OS=Saccharomyces cerevisiae (strain ATCC 204508 / S288c) GN=BMS1 PE=1 SV=1	-0.147181	22.964	-1.35453	0.204051	0.367237	0.547389	0.977278	WT_Q97_4.5h - WT_Q25_4.5h	limma	0.204051	0.367237	no hit
FAA3	P39002	Long-chain-fatty-acid--CoA ligase 3 OS=Saccharomyces cerevisiae (strain ATCC 204508 / S288c) GN=FAA3 PE=1 SV=1	-0.0720215	24.3672	-1.35036	0.20534	0.368712	0.548622	0.977328	WT_Q97_4.5h - WT_Q25_4.5h	limma	0.20534	0.368712	no hit
PEX30	Q06169	Peroxisomal membrane protein PEX30 OS=Saccharomyces cerevisiae (strain ATCC 204508 / S288c) GN=PEX30 PE=1 SV=1	0.168199	25.1266	1.35034	0.205346	0.368712	0.548628	0.977328	WT_Q97_4.5h - WT_Q25_4.5h	limma	0.205346	0.368712	no hit
YMR027W	Q04371	Protein-glutamate O-methyltransferase OS=Saccharomyces cerevisiae (strain ATCC 204508 / S288c) GN=YMR027W PE=1 SV=1	-0.0532131	27.5316	-1.35021	0.205388	0.368712	0.548667	0.97733	WT_Q97_4.5h - WT_Q25_4.5h	limma	0.205388	0.368712	no hit
YGR210C	P42942	Uncharacterized GTP-binding protein YGR210C OS=Saccharomyces cerevisiae (strain ATCC 204508 / S288c) GN=YGR210C PE=1 SV=1	-0.0781449	24.9623	-1.35011	0.205417	0.368712	0.548696	0.977331	WT_Q97_4.5h - WT_Q25_4.5h	limma	0.205417	0.368712	no hit
GRX4	P32642	Monothiol glutaredoxin-4 OS=Saccharomyces cerevisiae (strain ATCC 204508 / S288c) GN=GRX4 PE=1 SV=1	0.135044	24.3815	1.34909	0.205734	0.369035	0.548998	0.977343	WT_Q97_4.5h - WT_Q25_4.5h	limma	0.205734	0.369035	no hit
YPT6	Q99260	GTP-binding protein YPT6 OS=Saccharomyces cerevisiae (strain ATCC 204508 / S288c) GN=YPT6 PE=1 SV=1	-0.072045	26.2393	-1.34725	0.206309	0.369819	0.549545	0.977365	WT_Q97_4.5h - WT_Q25_4.5h	limma	0.206309	0.369819	no hit
KAP123	P40069	Importin subunit beta-4 OS=Saccharomyces cerevisiae (strain ATCC 204508 / S288c) GN=KAP123 PE=1 SV=1	0.126575	28.2982	1.34526	0.206929	0.370685	0.550135	0.977389	WT_Q97_4.5h - WT_Q25_4.5h	limma	0.206929	0.370685	no hit
RPC82	P32349	DNA-directed RNA polymerase III subunit RPC3 OS=Saccharomyces cerevisiae (strain ATCC 204508 / S288c) GN=RPC82 PE=1 SV=2	0.0926027	25.5326	1.34408	0.207298	0.371099	0.550484	0.977403	WT_Q97_4.5h - WT_Q25_4.5h	limma	0.207298	0.371099	no hit
FMP52	P40008	Protein FMP52, mitochondrial OS=Saccharomyces cerevisiae (strain ATCC 204508 / S288c) GN=FMP52 PE=1 SV=1	-0.0629368	26.7684	-1.34343	0.207501	0.371216	0.550677	0.977411	WT_Q97_4.5h - WT_Q25_4.5h	limma	0.207501	0.371216	no hit
EFM1	P38732	Protein-lysine N-methyltransferase EFM1 OS=Saccharomyces cerevisiae (strain ATCC 204508 / S288c) GN=EFM1 PE=1 SV=1	-0.0780242	25.4739	-1.34194	0.207968	0.371666	0.551119	0.977428	WT_Q97_4.5h - WT_Q25_4.5h	limma	0.207968	0.371666	no hit
YRB1	P41920	Ran-specific GTPase-activating protein 1 OS=Saccharomyces cerevisiae (strain ATCC 204508 / S288c) GN=YRB1 PE=1 SV=1	0.133332	26.6032	1.34175	0.208028	0.371666	0.551176	0.977431	WT_Q97_4.5h - WT_Q25_4.5h	limma	0.208028	0.371666	no hit
TCD2	P36101	tRNA threonylcarbamoyladenosine dehydratase 2 OS=Saccharomyces cerevisiae (strain ATCC 204508 / S288c) GN=TCD2 PE=1 SV=1	0.0612039	26.0087	1.34039	0.208454	0.372181	0.551579	0.977447	WT_Q97_4.5h - WT_Q25_4.5h	limma	0.208454	0.372181	no hit
STV1	P37296	V-type proton ATPase subunit a, Golgi isoform OS=Saccharomyces cerevisiae (strain ATCC 204508 / S288c) GN=STV1 PE=1 SV=2	-0.0774305	25.8392	-1.33982	0.208634	0.372255	0.551749	0.977454	WT_Q97_4.5h - WT_Q25_4.5h	limma	0.208634	0.372255	no hit
CRH1	P53301	Probable glycosidase CRH1 OS=Saccharomyces cerevisiae (strain ATCC 204508 / S288c) GN=CRH1 PE=1 SV=1	0.142347	24.8269	1.33867	0.208995	0.372653	0.55209	0.977467	WT_Q97_4.5h - WT_Q25_4.5h	limma	0.208995	0.372653	no hit
LAT1	P12695	Dihydrolipoyllysine-residue acetyltransferase component of pyruvate dehydrogenase complex, mitochondrial OS=Saccharomyces cerevisiae (strain ATCC 204508 / S288c) GN=LAT1 PE=1 SV=1	0.174724	27.5712	1.33704	0.209509	0.373321	0.552574	0.977487	WT_Q97_4.5h - WT_Q25_4.5h	limma	0.209509	0.373321	no hit
MRPS17	Q03246	37S ribosomal protein S17, mitochondrial OS=Saccharomyces cerevisiae (strain ATCC 204508 / S288c) GN=MRPS17 PE=1 SV=1	0.102779	25.1937	1.33608	0.209812	0.373616	0.55286	0.977498	WT_Q97_4.5h - WT_Q25_4.5h	limma	0.209812	0.373616	no hit
TRM44	Q02648	tRNA (uracil-O(2)-)-methyltransferase OS=Saccharomyces cerevisiae (strain ATCC 204508 / S288c) GN=TRM44 PE=1 SV=1	0.0963337	23.9832	1.33413	0.210429	0.37437	0.553439	0.977521	WT_Q97_4.5h - WT_Q25_4.5h	limma	0.210429	0.37437	no hit
NIC96	P34077	Nucleoporin NIC96 OS=Saccharomyces cerevisiae (strain ATCC 204508 / S288c) GN=NIC96 PE=1 SV=2	-0.0765127	26.3696	-1.33318	0.210729	0.37437	0.553721	0.977532	WT_Q97_4.5h - WT_Q25_4.5h	limma	0.210729	0.37437	no hit
SWP1	Q02795	Dolichyl-diphosphooligosaccharide--protein glycosyltransferase subunit SWP1 OS=Saccharomyces cerevisiae (strain ATCC 204508 / S288c) GN=SWP1 PE=1 SV=1	-0.0900756	25.2315	-1.33318	0.21073	0.37437	0.553721	0.977532	WT_Q97_4.5h - WT_Q25_4.5h	limma	0.21073	0.37437	no hit
UBP12	P39538	Ubiquitin carboxyl-terminal hydrolase 12 OS=Saccharomyces cerevisiae (strain ATCC 204508 / S288c) GN=UBP12 PE=1 SV=1	0.0624147	25.3578	1.33298	0.210792	0.37437	0.55378	0.977534	WT_Q97_4.5h - WT_Q25_4.5h	limma	0.210792	0.37437	no hit
YIR007W	P40566	Uncharacterized glycosyl hydrolase YIR007W OS=Saccharomyces cerevisiae (strain ATCC 204508 / S288c) GN=YIR007W PE=1 SV=1	-0.111931	23.8735	-1.3305	0.211581	0.375354	0.554519	0.977564	WT_Q97_4.5h - WT_Q25_4.5h	limma	0.211581	0.375354	no hit
RBG2	P53295	Ribosome-interacting GTPase 2 OS=Saccharomyces cerevisiae (strain ATCC 204508 / S288c) GN=RBG2 PE=1 SV=1	0.0758444	26.4497	1.33036	0.211624	0.375354	0.554559	0.977565	WT_Q97_4.5h - WT_Q25_4.5h	limma	0.211624	0.375354	no hit
YTA7	P40340	Tat-binding homolog 7 OS=Saccharomyces cerevisiae (strain ATCC 204508 / S288c) GN=YTA7 PE=1 SV=2	-0.0986408	23.196	-1.32867	0.212164	0.376064	0.555064	0.977585	WT_Q97_4.5h - WT_Q25_4.5h	limma	0.212164	0.376064	no hit
RPA12	P32529	DNA-directed RNA polymerase I subunit RPA12 OS=Saccharomyces cerevisiae (strain ATCC 204508 / S288c) GN=RPA12 PE=1 SV=1	-0.106877	23.3091	-1.3279	0.212407	0.376248	0.555291	0.977594	WT_Q97_4.5h - WT_Q25_4.5h	limma	0.212407	0.376248	no hit
ERG11	P10614	Lanosterol 14-alpha demethylase OS=Saccharomyces cerevisiae (strain ATCC 204508 / S288c) GN=ERG11 PE=1 SV=1	-0.0661499	26.3407	-1.32719	0.212635	0.376313	0.555504	0.977603	WT_Q97_4.5h - WT_Q25_4.5h	limma	0.212635	0.376313	no hit
TUF1	P02992	Elongation factor Tu, mitochondrial OS=Saccharomyces cerevisiae (strain ATCC 204508 / S288c) GN=TUF1 PE=1 SV=1	0.0712346	27.7353	1.32691	0.212723	0.376313	0.555586	0.977606	WT_Q97_4.5h - WT_Q25_4.5h	limma	0.212723	0.376313	no hit
RHO2	P06781	GTP-binding protein RHO2 OS=Saccharomyces cerevisiae (strain ATCC 204508 / S288c) GN=RHO2 PE=1 SV=2	-0.0922057	23.4543	-1.32505	0.21332	0.377123	0.556143	0.977628	WT_Q97_4.5h - WT_Q25_4.5h	limma	0.21332	0.377123	no hit
APA1	P16550	Protein APA1 OS=Saccharomyces cerevisiae (strain ATCC 204508 / S288c) GN=APA1 PE=1 SV=4	-0.0618204	26.6293	-1.32412	0.213619	0.377335	0.55642	0.977639	WT_Q97_4.5h - WT_Q25_4.5h	limma	0.213619	0.377335	no hit
CBP4	P37267	Assembly factor CBP4 OS=Saccharomyces cerevisiae (strain ATCC 204508 / S288c) GN=CBP4 PE=1 SV=3	0.0661142	25.8826	1.3238	0.213721	0.377335	0.556515	0.977642	WT_Q97_4.5h - WT_Q25_4.5h	limma	0.213721	0.377335	no hit
CDC12	P32468	Cell division control protein 12 OS=Saccharomyces cerevisiae (strain ATCC 204508 / S288c) GN=CDC12 PE=1 SV=1	0.092319	27.1175	1.32252	0.214131	0.377812	0.556896	0.977657	WT_Q97_4.5h - WT_Q25_4.5h	limma	0.214131	0.377812	no hit
SNF5	P18480	SWI/SNF chromatin-remodeling complex subunit SNF5 OS=Saccharomyces cerevisiae (strain ATCC 204508 / S288c) GN=SNF5 PE=1 SV=3	-0.0791526	23.6787	-1.32192	0.214323	0.377894	0.557074	0.977664	WT_Q97_4.5h - WT_Q25_4.5h	limma	0.214323	0.377894	no hit
GTR1	Q00582	GTP-binding protein GTR1 OS=Saccharomyces cerevisiae (strain ATCC 204508 / S288c) GN=GTR1 PE=1 SV=1	-0.131152	22.9004	-1.32111	0.214584	0.377894	0.557316	0.977674	WT_Q97_4.5h - WT_Q25_4.5h	limma	0.214584	0.377894	no hit
DYN1	P36022	Dynein heavy chain, cytoplasmic OS=Saccharomyces cerevisiae (strain ATCC 204508 / S288c) GN=DYN1 PE=1 SV=1	-0.101881	23.974	-1.32107	0.214598	0.377894	0.557329	0.977674	WT_Q97_4.5h - WT_Q25_4.5h	limma	0.214598	0.377894	no hit
MYO4	P32492	Myosin-4 OS=Saccharomyces cerevisiae (strain ATCC 204508 / S288c) GN=MYO4 PE=1 SV=1	-0.0917422	24.3793	-1.31757	0.215726	0.379633	0.558373	0.977715	WT_Q97_4.5h - WT_Q25_4.5h	limma	0.215726	0.379633	no hit
DBP5	P20449	ATP-dependent RNA helicase DBP5 OS=Saccharomyces cerevisiae (strain ATCC 204508 / S288c) GN=DBP5 PE=1 SV=2	0.068908	26.9502	1.31442	0.216745	0.380963	0.559313	0.977752	WT_Q97_4.5h - WT_Q25_4.5h	limma	0.216745	0.380963	no hit
APS3	P47064	AP-3 complex subunit sigma OS=Saccharomyces cerevisiae (strain ATCC 204508 / S288c) GN=APS3 PE=1 SV=1	0.0938472	24.7397	1.31436	0.216765	0.380963	0.559331	0.977752	WT_Q97_4.5h - WT_Q25_4.5h	limma	0.216765	0.380963	no hit
GSH1	P32477	Glutamate--cysteine ligase OS=Saccharomyces cerevisiae (strain ATCC 204508 / S288c) GN=GSH1 PE=1 SV=1	-0.0841751	24.8667	-1.31311	0.217172	0.381431	0.559707	0.977767	WT_Q97_4.5h - WT_Q25_4.5h	limma	0.217172	0.381431	no hit
YOL107W	Q12239	Transmembrane protein 115 homolog OS=Saccharomyces cerevisiae (strain ATCC 204508 / S288c) GN=YOL107W PE=1 SV=1	0.101148	24.1415	1.31193	0.217557	0.381524	0.56006	0.977781	WT_Q97_4.5h - WT_Q25_4.5h	limma	0.217557	0.381524	no hit
SIW14	P53965	Tyrosine-protein phosphatase SIW14 OS=Saccharomyces cerevisiae (strain ATCC 204508 / S288c) GN=SIW14 PE=1 SV=1	-0.0897936	21.8348	-1.31192	0.21756	0.381524	0.560063	0.977781	WT_Q97_4.5h - WT_Q25_4.5h	limma	0.21756	0.381524	no hit
LCP5	P40079	U3 small nucleolar ribonucleoprotein protein LCP5 OS=Saccharomyces cerevisiae (strain ATCC 204508 / S288c) GN=LCP5 PE=1 SV=1	-0.0776289	24.4919	-1.31164	0.21765	0.381524	0.560146	0.977784	WT_Q97_4.5h - WT_Q25_4.5h	limma	0.21765	0.381524	no hit
DPB4	Q04603	DNA polymerase epsilon subunit D OS=Saccharomyces cerevisiae (strain ATCC 204508 / S288c) GN=DPB4 PE=1 SV=1	0.0813323	24.9217	1.31022	0.218112	0.382086	0.56057	0.977801	WT_Q97_4.5h - WT_Q25_4.5h	limma	0.218112	0.382086	no hit
DYS1	P38791	Deoxyhypusine synthase OS=Saccharomyces cerevisiae (strain ATCC 204508 / S288c) GN=DYS1 PE=1 SV=1	0.0668647	26.6606	1.30788	0.218876	0.383055	0.56127	0.977828	WT_Q97_4.5h - WT_Q25_4.5h	limma	0.218876	0.383055	no hit
YNL247W	P53852	Cysteine--tRNA ligase OS=Saccharomyces cerevisiae (strain ATCC 204508 / S288c) GN=YNL247W PE=1 SV=1	-0.0772689	27.8502	-1.30766	0.218949	0.383055	0.561337	0.97783	WT_Q97_4.5h - WT_Q25_4.5h	limma	0.218949	0.383055	no hit
IMP4	P53941	U3 small nucleolar ribonucleoprotein protein IMP4 OS=Saccharomyces cerevisiae (strain ATCC 204508 / S288c) GN=IMP4 PE=1 SV=1	-0.0989331	23.3244	-1.30495	0.219838	0.38436	0.562149	0.977862	WT_Q97_4.5h - WT_Q25_4.5h	limma	0.219838	0.38436	no hit
INP54	Q08227	Phosphatidylinositol 4,5-bisphosphate 5-phosphatase INP54 OS=Saccharomyces cerevisiae (strain ATCC 204508 / S288c) GN=INP54 PE=1 SV=1	-0.0916409	24.8672	-1.30434	0.220039	0.384462	0.562332	0.977869	WT_Q97_4.5h - WT_Q25_4.5h	limma	0.220039	0.384462	no hit
MRI1	Q06489	Methylthioribose-1-phosphate isomerase OS=Saccharomyces cerevisiae (strain ATCC 204508 / S288c) GN=MRI1 PE=1 SV=1	-0.0660064	25.6414	-1.30334	0.220368	0.384787	0.562632	0.97788	WT_Q97_4.5h - WT_Q25_4.5h	limma	0.220368	0.384787	no hit
IFA38	P38286	Very-long-chain 3-oxoacyl-CoA reductase OS=Saccharomyces cerevisiae (strain ATCC 204508 / S288c) GN=IFA38 PE=1 SV=1	-0.0889204	25.6091	-1.3018	0.220874	0.385422	0.563093	0.977898	WT_Q97_4.5h - WT_Q25_4.5h	limma	0.220874	0.385422	no hit
COX1	P00401	Cytochrome c oxidase subunit 1 OS=Saccharomyces cerevisiae (strain ATCC 204508 / S288c) GN=COX1 PE=3 SV=2	0.129038	25.3523	1.30099	0.221141	0.385451	0.563336	0.977907	WT_Q97_4.5h - WT_Q25_4.5h	limma	0.221141	0.385451	no hit
YDR262W	Q12331	FAS1 domain-containing protein YDR262W OS=Saccharomyces cerevisiae (strain ATCC 204508 / S288c) GN=YDR262W PE=1 SV=1	0.0885421	24.3015	1.30088	0.221177	0.385451	0.563368	0.977908	WT_Q97_4.5h - WT_Q25_4.5h	limma	0.221177	0.385451	no hit
NFS1	P25374	Cysteine desulfurase, mitochondrial OS=Saccharomyces cerevisiae (strain ATCC 204508 / S288c) GN=NFS1 PE=1 SV=2	-0.0622278	25.8806	-1.29903	0.221787	0.386266	0.563923	0.97793	WT_Q97_4.5h - WT_Q25_4.5h	limma	0.221787	0.386266	no hit
TRS65	P32893	Trafficking protein particle complex II-specific subunit 65 OS=Saccharomyces cerevisiae (strain ATCC 204508 / S288c) GN=TRS65 PE=1 SV=1	-0.109205	23.6188	-1.29796	0.222141	0.386436	0.564244	0.977942	WT_Q97_4.5h - WT_Q25_4.5h	limma	0.222141	0.386436	no hit
TIM18	Q08749	Mitochondrial import inner membrane translocase subunit TIM18 OS=Saccharomyces cerevisiae (strain ATCC 204508 / S288c) GN=TIM18 PE=1 SV=2	0.137347	23.4166	1.29787	0.222172	0.386436	0.564272	0.977943	WT_Q97_4.5h - WT_Q25_4.5h	limma	0.222172	0.386436	no hit
MCM4	P30665	DNA replication licensing factor MCM4 OS=Saccharomyces cerevisiae (strain ATCC 204508 / S288c) GN=MCM4 PE=1 SV=2	0.054799	26.227	1.29694	0.222479	0.386502	0.56455	0.977954	WT_Q97_4.5h - WT_Q25_4.5h	limma	0.222479	0.386502	no hit
DIP2	Q12220	U3 small nucleolar RNA-associated protein 12 OS=Saccharomyces cerevisiae (strain ATCC 204508 / S288c) GN=DIP2 PE=1 SV=1	-0.0933103	25.7771	-1.29689	0.222497	0.386502	0.564566	0.977954	WT_Q97_4.5h - WT_Q25_4.5h	limma	0.222497	0.386502	no hit
RSC9	Q03124	Chromatin structure-remodeling complex subunit RSC9 OS=Saccharomyces cerevisiae (strain ATCC 204508 / S288c) GN=RSC9 PE=1 SV=1	0.0723121	24.3573	1.29428	0.223364	0.387759	0.56535	0.977984	WT_Q97_4.5h - WT_Q25_4.5h	limma	0.223364	0.387759	no hit
SEH1	P53011	Nucleoporin SEH1 OS=Saccharomyces cerevisiae (strain ATCC 204508 / S288c) GN=SEH1 PE=1 SV=1	-0.0591717	26.2137	-1.29304	0.223775	0.388223	0.565722	0.977998	WT_Q97_4.5h - WT_Q25_4.5h	limma	0.223775	0.388223	no hit
LIP5	P32875	Lipoyl synthase, mitochondrial OS=Saccharomyces cerevisiae (strain ATCC 204508 / S288c) GN=LIP5 PE=1 SV=1	-0.0958235	25.1994	-1.29069	0.224558	0.38933	0.566427	0.978025	WT_Q97_4.5h - WT_Q25_4.5h	limma	0.224558	0.38933	no hit
ARO3	P14843	Phospho-2-dehydro-3-deoxyheptonate aldolase, phenylalanine-inhibited OS=Saccharomyces cerevisiae (strain ATCC 204508 / S288c) GN=ARO3 PE=1 SV=1	-0.0727585	27.2664	-1.28775	0.225544	0.39067	0.567313	0.978059	WT_Q97_4.5h - WT_Q25_4.5h	limma	0.225544	0.39067	no hit
VPS13	Q07878	Vacuolar protein sorting-associated protein 13 OS=Saccharomyces cerevisiae (strain ATCC 204508 / S288c) GN=VPS13 PE=1 SV=1	-0.0626371	27.7593	-1.28752	0.225621	0.39067	0.567382	0.978061	WT_Q97_4.5h - WT_Q25_4.5h	limma	0.225621	0.39067	no hit
ROD1	Q02805	Protein ROD1 OS=Saccharomyces cerevisiae (strain ATCC 204508 / S288c) GN=ROD1 PE=1 SV=1	0.102501	22.7524	1.28373	0.226893	0.392621	0.568522	0.978104	WT_Q97_4.5h - WT_Q25_4.5h	limma	0.226893	0.392621	no hit
RPL4A	P10664	60S ribosomal protein L4-A OS=Saccharomyces cerevisiae (strain ATCC 204508 / S288c) GN=RPL4A PE=1 SV=4	0.446113	24.0115	1.27999	0.228157	0.394325	0.56965	0.978147	WT_Q97_4.5h - WT_Q25_4.5h	limma	0.228157	0.394325	no hit
ESF2	P53743	Pre-rRNA-processing protein ESF2 OS=Saccharomyces cerevisiae (strain ATCC 204508 / S288c) GN=ESF2 PE=1 SV=1	0.109331	22.3565	1.27995	0.22817	0.394325	0.569661	0.978147	WT_Q97_4.5h - WT_Q25_4.5h	limma	0.22817	0.394325	no hit
CMD1	P06787	Calmodulin OS=Saccharomyces cerevisiae (strain ATCC 204508 / S288c) GN=CMD1 PE=1 SV=1	-0.199848	25.6908	-1.27949	0.228328	0.394345	0.569802	0.978152	WT_Q97_4.5h - WT_Q25_4.5h	limma	0.228328	0.394345	no hit
YPR148C	Q06523	Uncharacterized protein YPR148C OS=Saccharomyces cerevisiae (strain ATCC 204508 / S288c) GN=YPR148C PE=1 SV=1	0.0720963	27.0807	1.27849	0.228664	0.394484	0.570101	0.978164	WT_Q97_4.5h - WT_Q25_4.5h	limma	0.228664	0.394484	no hit
QNS1	P38795	Glutamine-dependent NAD(+) synthetase OS=Saccharomyces cerevisiae (strain ATCC 204508 / S288c) GN=QNS1 PE=1 SV=1	-0.0599661	26.2285	-1.27839	0.228701	0.394484	0.570134	0.978165	WT_Q97_4.5h - WT_Q25_4.5h	limma	0.228701	0.394484	no hit
LCB1	P25045	Serine palmitoyltransferase 1 OS=Saccharomyces cerevisiae (strain ATCC 204508 / S288c) GN=LCB1 PE=1 SV=2	-0.0580163	25.7912	-1.27658	0.229313	0.395286	0.570678	0.978185	WT_Q97_4.5h - WT_Q25_4.5h	limma	0.229313	0.395286	no hit
FMC1	P40491	ATP synthase assembly factor FMC1, mitochondrial OS=Saccharomyces cerevisiae (strain ATCC 204508 / S288c) GN=FMC1 PE=1 SV=1	0.0845814	24.9406	1.27605	0.229493	0.395344	0.570838	0.978191	WT_Q97_4.5h - WT_Q25_4.5h	limma	0.229493	0.395344	no hit
YNR040W	P53736	Uncharacterized protein YNR040W OS=Saccharomyces cerevisiae (strain ATCC 204508 / S288c) GN=YNR040W PE=1 SV=1	0.125246	24.3919	1.27507	0.229829	0.395669	0.571135	0.978202	WT_Q97_4.5h - WT_Q25_4.5h	limma	0.229829	0.395669	no hit
RPS21A	P0C0V8	40S ribosomal protein S21-A OS=Saccharomyces cerevisiae (strain ATCC 204508 / S288c) GN=RPS21A PE=1 SV=1	-0.1003	27.1451	-1.27355	0.230345	0.396306	0.571593	0.978219	WT_Q97_4.5h - WT_Q25_4.5h	limma	0.230345	0.396306	no hit
AKR1	P39010	Palmitoyltransferase AKR1 OS=Saccharomyces cerevisiae (strain ATCC 204508 / S288c) GN=AKR1 PE=1 SV=1	-0.0978799	24.2562	-1.27192	0.230903	0.397012	0.572087	0.978238	WT_Q97_4.5h - WT_Q25_4.5h	limma	0.230903	0.397012	no hit
HRR25	P29295	Casein kinase I homolog HRR25 OS=Saccharomyces cerevisiae (strain ATCC 204508 / S288c) GN=HRR25 PE=1 SV=1	-0.058947	25.5578	-1.2711	0.231182	0.397239	0.572334	0.978247	WT_Q97_4.5h - WT_Q25_4.5h	limma	0.231182	0.397239	no hit
RMD5	Q12508	Sporulation protein RMD5 OS=Saccharomyces cerevisiae (strain ATCC 204508 / S288c) GN=RMD5 PE=1 SV=1	-0.109783	24.1768	-1.26727	0.232497	0.398971	0.573492	0.97829	WT_Q97_4.5h - WT_Q25_4.5h	limma	0.232497	0.398971	no hit
HAM1	P47119	Inosine triphosphate pyrophosphatase OS=Saccharomyces cerevisiae (strain ATCC 204508 / S288c) GN=HAM1 PE=1 SV=1	0.107092	25.7271	1.2667	0.232691	0.398971	0.573663	0.978296	WT_Q97_4.5h - WT_Q25_4.5h	limma	0.232691	0.398971	no hit
CTR86	P25355	Copper transport protein 86 OS=Saccharomyces cerevisiae (strain ATCC 204508 / S288c) GN=CTR86 PE=1 SV=1	0.0554986	25.0859	1.26616	0.232876	0.398971	0.573826	0.978302	WT_Q97_4.5h - WT_Q25_4.5h	limma	0.232876	0.398971	no hit
SEC53	P07283	Phosphomannomutase OS=Saccharomyces cerevisiae (strain ATCC 204508 / S288c) GN=SEC53 PE=1 SV=1	-0.0566966	27.7221	-1.26595	0.232951	0.398971	0.573892	0.978305	WT_Q97_4.5h - WT_Q25_4.5h	limma	0.232951	0.398971	no hit
ENO2	P00925	Enolase 2 OS=Saccharomyces cerevisiae (strain ATCC 204508 / S288c) GN=ENO2 PE=1 SV=2	0.109106	28.555	1.26591	0.232965	0.398971	0.573904	0.978305	WT_Q97_4.5h - WT_Q25_4.5h	limma	0.232965	0.398971	no hit
RAD27	P26793	Flap endonuclease 1 OS=Saccharomyces cerevisiae (strain ATCC 204508 / S288c) GN=RAD27 PE=1 SV=1	-0.188887	24.8156	-1.26558	0.233079	0.398971	0.574004	0.978309	WT_Q97_4.5h - WT_Q25_4.5h	limma	0.233079	0.398971	no hit
PUS9	Q12069	tRNA pseudouridine(32) synthase, mitochondrial OS=Saccharomyces cerevisiae (strain ATCC 204508 / S288c) GN=PUS9 PE=1 SV=1	0.116539	22.8262	1.26494	0.233297	0.399092	0.574196	0.978316	WT_Q97_4.5h - WT_Q25_4.5h	limma	0.233297	0.399092	no hit
SET3	P36124	SET domain-containing protein 3 OS=Saccharomyces cerevisiae (strain ATCC 204508 / S288c) GN=SET3 PE=1 SV=1	0.110718	23.6679	1.26322	0.23389	0.399852	0.574716	0.978335	WT_Q97_4.5h - WT_Q25_4.5h	limma	0.23389	0.399852	no hit
YPR098C	Q06089	Uncharacterized mitochondrial outer membrane protein YPR098C OS=Saccharomyces cerevisiae (strain ATCC 204508 / S288c) GN=YPR098C PE=1 SV=2	-0.118248	24.875	-1.26194	0.234334	0.400358	0.575105	0.978349	WT_Q97_4.5h - WT_Q25_4.5h	limma	0.234334	0.400358	no hit
ICE2	P40499	Protein ICE2 OS=Saccharomyces cerevisiae (strain ATCC 204508 / S288c) GN=ICE2 PE=1 SV=1	-0.12652	23.5478	-1.26029	0.234905	0.40108	0.575605	0.978368	WT_Q97_4.5h - WT_Q25_4.5h	limma	0.234905	0.40108	no hit
GDH2	P33327	NAD-specific glutamate dehydrogenase OS=Saccharomyces cerevisiae (strain ATCC 204508 / S288c) GN=GDH2 PE=1 SV=1	-0.0851946	28.6718	-1.25946	0.235193	0.401093	0.575857	0.978377	WT_Q97_4.5h - WT_Q25_4.5h	limma	0.235193	0.401093	no hit
LSM3	P57743	U6 snRNA-associated Sm-like protein LSm3 OS=Saccharomyces cerevisiae (strain ATCC 204508 / S288c) GN=LSM3 PE=1 SV=1	-0.070333	24.021	-1.25941	0.23521	0.401093	0.575872	0.978378	WT_Q97_4.5h - WT_Q25_4.5h	limma	0.23521	0.401093	no hit
NUP192	P47054	Nucleoporin NUP192 OS=Saccharomyces cerevisiae (strain ATCC 204508 / S288c) GN=NUP192 PE=1 SV=1	-0.0954855	26.2597	-1.25498	0.236751	0.403465	0.577215	0.978427	WT_Q97_4.5h - WT_Q25_4.5h	limma	0.236751	0.403465	no hit
BPT1	P14772	Bile pigment transporter 1 OS=Saccharomyces cerevisiae (strain ATCC 204508 / S288c) GN=BPT1 PE=1 SV=2	0.0638834	25.5608	1.25266	0.237562	0.404591	0.57792	0.978453	WT_Q97_4.5h - WT_Q25_4.5h	limma	0.237562	0.404591	no hit
KAE1	P36132	tRNA N6-adenosine threonylcarbamoyltransferase OS=Saccharomyces cerevisiae (strain ATCC 204508 / S288c) GN=KAE1 PE=1 SV=2	0.0809796	24.6837	1.25194	0.237812	0.404689	0.578136	0.978461	WT_Q97_4.5h - WT_Q25_4.5h	limma	0.237812	0.404689	no hit
TUB2	P02557	Tubulin beta chain OS=Saccharomyces cerevisiae (strain ATCC 204508 / S288c) GN=TUB2 PE=1 SV=2	-0.072124	27.3467	-1.25161	0.237928	0.404689	0.578237	0.978464	WT_Q97_4.5h - WT_Q25_4.5h	limma	0.237928	0.404689	no hit
UTP6	Q02354	U3 small nucleolar RNA-associated protein 6 OS=Saccharomyces cerevisiae (strain ATCC 204508 / S288c) GN=UTP6 PE=1 SV=2	-0.0932147	24.4574	-1.25121	0.23807	0.404689	0.57836	0.978469	WT_Q97_4.5h - WT_Q25_4.5h	limma	0.23807	0.404689	no hit
IST2	P38250	Increased sodium tolerance protein 2 OS=Saccharomyces cerevisiae (strain ATCC 204508 / S288c) GN=IST2 PE=1 SV=2	-0.0670564	26.6952	-1.2491	0.238811	0.405692	0.579001	0.978492	WT_Q97_4.5h - WT_Q25_4.5h	limma	0.238811	0.405692	no hit
[truncated: 1,109 more rows]

## Sheet: B - Gal-Mia40 (Q97) vs WT (Q97)
gene_name	protein_id	description	logFC	AveExpr	t	pvalue.limma	fdr.limma	pvalue.fdrtool	qval.fdrtool	comparison	hit_annotation_method	pvalue	fdr	hit_annotation
[truncated: 2,696 more rows]
