# Supplementary material for: Increased levels of mitochondrial import factor Mia40 prevent the aggregation of polyQ proteins in the cytosol
Source: EMBO J. 2021 Jun 30;40(16):e107913. doi: 10.15252/embj.2021107913 (PMC8365258; doi:10.15252/embj.2021107913)
Supplement: Supplementary file 10 — Source Data for Expanded View [file EMBJ-40-e107913-s017.zip]

Archive with 4 entries (3 files):
- EV_Figure_Source_Data/
- EV_Figure_Source_Data/Source_Data_FigEV3.pdf
- EV_Figure_Source_Data/Source_Data_FigEV4.pdf
- EV_Figure_Source_Data/Source_Data_FigEV5.pdf
